# Supplementary material for: Comparative transcriptomic analysis of the tea plant (Camellia sinensis) reveals key genes involved in pistil deletion
Source: Hereditas. 2020 Sep 8;157:39. doi: 10.1186/s41065-020-00153-x (PMC7487804; doi:10.1186/s41065-020-00153-x)
Supplement: Supplementary file 1 — Additional file 1 : Table S1. Basic annotation information for 14,120 new genes. [file 41065_2020_153_MOESM1_ESM.xlsx]

## Sheet: Sheet1
Basic annotation information for 14,120 new genes
Novel genes ID	chromosome	Strand	Start	End	Length	Biological process	Biological process description	Cellular component	Cellular component description	Molecular function	molecular function description	KEGG AnnotInfo	KEGG url	Gene description
Novel00001	Sc0000000	+	1089947	1094458	1385	GO:0044260//GO:1901576//GO:0006725//GO:0043170//GO:0008150//GO:0071704//GO:0044699//GO:0044238//GO:0044763//GO:0006260//GO:0046483//GO:0009059//GO:0009987//GO:0044237//GO:1901360//GO:0007049//GO:0009058//GO:0006139//GO:0006807//GO:0034641//GO:0044249//GO:0006259//GO:0034645//GO:0008152//GO:0090304	cellular macromolecule metabolic process//organic substance biosynthetic process//cellular aromatic compound metabolic process//macromolecule metabolic process//biological_process//organic substance metabolic process//single-organism process//primary metabolic process//single-organism cellular process//DNA replication//heterocycle metabolic process//macromolecule biosynthetic process//cellular pr…	--	--	GO:0032403//GO:0044877//GO:0005515//GO:0008092//GO:0003674//GO:0015631//GO:0008017//GO:0046914//GO:0046872//GO:0005488//GO:0043167//GO:0043169//GO:0008270	protein complex binding//macromolecular complex binding//protein binding//cytoskeletal protein binding//molecular_function//tubulin binding//microtubule binding//transition metal ion binding//metal ion binding//binding//ion binding//cation binding//zinc ion binding	--	--	--
Novel00002	Sc0000000	+	1091512	1096037	1482	GO:0046394//GO:0043436//GO:0009108//GO:0044710//GO:0019752//GO:1901564//GO:0006732//GO:0042558//GO:1901576//GO:0042559//GO:0043604//GO:0051186//GO:0006725//GO:0008150//GO:0071704//GO:0016053//GO:0051188//GO:0044238//GO:0044699//GO:1901362//GO:0046483//GO:0044763//GO:0044281//GO:1901605//GO:0009396//GO:0006575//GO:0044711//GO:1901360//GO:0018130//GO:0044237//GO:0009987//GO:0044283//GO:0009058//GO:…	carboxylic acid biosynthetic process//oxoacid metabolic process//coenzyme biosynthetic process//single-organism metabolic process//carboxylic acid metabolic process//organonitrogen compound metabolic process//coenzyme metabolic process//pteridine-containing compound metabolic process//organic substance biosynthetic process//pteridine-containing compound biosynthetic process//amide biosynthetic pr…	--	--	GO:0003674//GO:0004488//GO:0016646//GO:0016491//GO:0016645//GO:0003824	molecular_function//methylenetetrahydrofolate dehydrogenase (NADP+) activity//oxidoreductase activity, acting on the CH-NH group of donors, NAD or NADP as acceptor//oxidoreductase activity//oxidoreductase activity, acting on the CH-NH group of donors//catalytic activity	no KO assigned | (RefSeq) bifunctional protein FolD 4, chloroplastic	http://www.genome.jp/dbget-bin/www_bget?vvi:100249948	hypothetical protein CICLE_v10020642mg [Citrus clementina]>gi|568875959|ref|XP_006491055.1| PREDICTED: bifunctional protein FolD 4, chloroplastic-like isoform X2 [Citrus sinensis]>gi|557547358|gb|ESR58336.1| hypothetical protein CICLE_v10020642mg [Citrus clementina]>gi|641867394|gb|KDO86078.1| hypothetical protein CISIN_1g017184mg [Citrus sinensis]
Novel00003	Sc0000000	+	1096604	1099214	843	--	--	--	--	--	--	--	--	unnamed protein product [Coffea canephora]
Novel00004	Sc0000000	+	1191638	1196879	5242	--	--	--	--	GO:0003674//GO:0005515//GO:0005488	molecular_function//protein binding//binding	no KO assigned | (RefSeq) protein RNA-directed DNA methylation 3	http://www.genome.jp/dbget-bin/www_bget?vvi:100256388	hypothetical protein VITISV_010028 [Vitis vinifera]
Novel00005	Sc0000000	+	1264550	1268972	2056	--	--	--	--	--	--	--	--	PREDICTED: uncharacterized protein LOC102627547 isoform X1 [Citrus sinensis]
Novel00006	Sc0000000	+	1417726	1420318	2589	--	--	--	--	--	--	--	--	--
Novel00007	Sc0000000	+	1480861	1485783	2159	GO:0006468//GO:0019538//GO:0008150//GO:0071704//GO:0043170//GO:0008152//GO:0043412//GO:0036211//GO:0044238//GO:0009987//GO:0044260//GO:0044237//GO:0044267//GO:0006793//GO:0016310//GO:0006464//GO:0006796	protein phosphorylation//protein metabolic process//biological_process//organic substance metabolic process//macromolecule metabolic process//metabolic process//macromolecule modification//protein modification process//primary metabolic process//cellular process//cellular macromolecule metabolic process//cellular metabolic process//cellular protein metabolic process//phosphorus metabolic process/…	--	--	GO:1901363//GO:1901265//GO:0097367//GO:0003824//GO:0017076//GO:0003674//GO:0036094//GO:0032555//GO:0032553//GO:0032550//GO:0016772//GO:0001883//GO:0005524//GO:0030554//GO:0043167//GO:0000166//GO:0032549//GO:0004672//GO:0005488//GO:0035639//GO:0032559//GO:0016773//GO:0001882//GO:0016301//GO:0016740//GO:0097159//GO:0043168	heterocyclic compound binding//nucleoside phosphate binding//carbohydrate derivative binding//catalytic activity//purine nucleotide binding//molecular_function//small molecule binding//purine ribonucleotide binding//ribonucleotide binding//purine ribonucleoside binding//transferase activity, transferring phosphorus-containing groups//purine nucleoside binding//ATP binding//adenyl nucleotide bindi…	K16196 eukaryotic translation initiation factor 2-alpha kinase 4 [EC:2.7.11.1] | (RefSeq) eIF-2-alpha kinase GCN2	http://www.genome.jp/dbget-bin/www_bget?vvi:100249259	PREDICTED: probable serine/threonine-protein kinase GCN2 [Erythranthe guttatus]
Novel00008	Sc0000000	+	1502471	1506044	2214	--	--	--	--	--	--	no KO assigned | (RefSeq) BEL1-like homeodomain protein 4	http://www.genome.jp/dbget-bin/www_bget?vvi:100243714	PREDICTED: BEL1-like homeodomain protein 4 [Vitis vinifera]
Novel00009	Sc0000000	+	1626280	1628691	838	--	--	--	--	GO:0003674//GO:0016838//GO:0046872//GO:0010333//GO:0000287//GO:0043169//GO:0003824//GO:0016835//GO:0005488//GO:0043167//GO:0016829	molecular_function//carbon-oxygen lyase activity, acting on phosphates//metal ion binding//terpene synthase activity//magnesium ion binding//cation binding//catalytic activity//carbon-oxygen lyase activity//binding//ion binding//lyase activity	K12742 isoprene synthase [EC:4.2.3.27] | (RefSeq) (E)-beta-ocimene synthase	http://www.genome.jp/dbget-bin/www_bget?vvi:100243167	PREDICTED: tricyclene synthase EBOS, chloroplastic-like [Glycine max]>gi|734421017|gb|KHN41195.1| Isoprene synthase, chloroplastic [Glycine soja]
Novel00010	Sc0000000	+	2518944	2520635	1672	--	--	--	--	--	--	--	--	--
Novel00011	Sc0000000	+	2583541	2588204	2380	GO:0019953//GO:0044271//GO:1903506//GO:0034641//GO:0051252//GO:0035825//GO:0016070//GO:0065007//GO:0044249//GO:0098813//GO:0000003//GO:0034645//GO:0034654//GO:0071840//GO:0007127//GO:0022607//GO:0006259//GO:0019438//GO:0090304//GO:0008152//GO:0080090//GO:0009059//GO:0007129//GO:0009889//GO:0010556//GO:0044237//GO:0060255//GO:0050789//GO:1901360//GO:0018130//GO:0031326//GO:0048609//GO:0009987//GO:…	sexual reproduction//cellular nitrogen compound biosynthetic process//regulation of nucleic acid-templated transcription//cellular nitrogen compound metabolic process//regulation of RNA metabolic process//reciprocal DNA recombination//RNA metabolic process//biological regulation//cellular biosynthetic process//nuclear chromosome segregation//reproduction//cellular macromolecule biosynthetic proce…	--	--	GO:0043169//GO:0008270//GO:0005488//GO:0043167//GO:0003674//GO:0046914//GO:0046872//GO:0005515	cation binding//zinc ion binding//binding//ion binding//molecular_function//transition metal ion binding//metal ion binding//protein binding	--	--	PREDICTED: uncharacterized protein LOC104591231 isoform X2 [Nelumbo nucifera]
Novel00012	Sc0000000	+	3028131	3037859	1158	--	--	--	--	--	--	no KO assigned | (RefSeq) uncharacterized LOC100853102	http://www.genome.jp/dbget-bin/www_bget?vvi:100853102	PREDICTED: uncharacterized protein LOC100853102 isoform X1 [Vitis vinifera]
Novel00013	Sc0000000	-	347697	380613	1903	--	--	--	--	GO:0005515//GO:0003674//GO:0005488	protein binding//molecular_function//binding	no KO assigned | (RefSeq) F-box protein At5g07610	http://www.genome.jp/dbget-bin/www_bget?vvi:100259273	PREDICTED: F-box protein At5g07610-like [Citrus sinensis]
Novel00014	Sc0000000	-	831101	834425	1768	GO:0044699//GO:0016043//GO:0019068//GO:0051704//GO:0044764//GO:0044763//GO:1902578//GO:0044085//GO:0044403//GO:0008150//GO:0000103//GO:0044765//GO:0016032//GO:0022607//GO:0071840//GO:0019058//GO:0008152//GO:0019074//GO:0044419//GO:0055085//GO:0051179//GO:0019072//GO:0006790//GO:0051234//GO:0006810//GO:0009987//GO:0044237	single-organism process//cellular component organization//virion assembly//multi-organism process//multi-organism cellular process//single-organism cellular process//single-organism localization//cellular component biogenesis//symbiosis, encompassing mutualism through parasitism//biological_process//sulfate assimilation//single-organism transport//viral process//cellular component assembly//cellu…	GO:0031224//GO:0005575//GO:0044423//GO:0019028//GO:0019013//GO:0016020//GO:0044425//GO:0016021//GO:0019012	intrinsic component of membrane//cellular_component//virion part//viral capsid//viral nucleocapsid//membrane//membrane part//integral component of membrane//virion	GO:0001883//GO:0016772//GO:0036094//GO:0015405//GO:0032555//GO:0003674//GO:1901363//GO:0016818//GO:0097367//GO:0016817//GO:0017076//GO:0016787//GO:0022857//GO:0042626//GO:0016740//GO:0019001//GO:0016462//GO:0016887//GO:0043492//GO:0017111//GO:0032559//GO:0005525//GO:0015399//GO:0000166//GO:0016820//GO:0005524//GO:0030554//GO:0032553//GO:0032550//GO:0005215//GO:0003924//GO:1901265//GO:0003824//GO:…	purine nucleoside binding//transferase activity, transferring phosphorus-containing groups//small molecule binding//P-P-bond-hydrolysis-driven transmembrane transporter activity//purine ribonucleotide binding//molecular_function//heterocyclic compound binding//hydrolase activity, acting on acid anhydrides, in phosphorus-containing anhydrides//carbohydrate derivative binding//hydrolase activity, a…	K05658 ATP-binding cassette, subfamily B (MDR/TAP), member 1 [EC:3.6.3.44] | (RefSeq) P-glycoprotein-like	http://www.genome.jp/dbget-bin/www_bget?vvi:100248951	ABC transporter B family member 2 [Glycine soja]
Novel00015	Sc0000000	-	1089603	1093734	1006	--	--	--	--	GO:0046872//GO:0046914//GO:0003674//GO:0008270//GO:0043169//GO:0043167//GO:0005488	metal ion binding//transition metal ion binding//molecular_function//zinc ion binding//cation binding//ion binding//binding	--	--	--
Novel00016	Sc0000000	-	1327843	1420295	768	--	--	--	--	--	--	--	--	--
Novel00017	Sc0000000	-	1417792	1431915	552	--	--	--	--	--	--	--	--	--
Novel00018	Sc0000000	-	1708436	1709975	1267	--	--	--	--	--	--	K10691 E3 ubiquitin-protein ligase UBR4 [EC:2.3.2.27] | (RefSeq) auxin transport protein BIG	http://www.genome.jp/dbget-bin/www_bget?vvi:100256705	PREDICTED: uncharacterized protein LOC104903769 [Beta vulgaris subsp. vulgaris]
Novel00019	Sc0000000	-	2146096	2150864	2689	--	--	--	--	--	--	no KO assigned | (RefSeq) formin-like protein 4	http://www.genome.jp/dbget-bin/www_bget?vvi:100261419	PREDICTED: uncharacterized protein LOC100854636 [Vitis vinifera]
Novel00020	Sc0000000	-	3055691	3058218	2370	--	--	--	--	--	--	no KO assigned | (RefSeq) K(+) efflux antiporter 2, chloroplastic	http://www.genome.jp/dbget-bin/www_bget?vvi:100244810	hypothetical protein CISIN_1g000965mg [Citrus sinensis]
Novel00021	Sc0000001	+	84915	89075	1500	GO:0065008//GO:0050821//GO:0015979//GO:0008150//GO:0009987//GO:0044237//GO:0031647//GO:0008152//GO:0065007	regulation of biological quality//protein stabilization//photosynthesis//biological_process//cellular process//cellular metabolic process//regulation of protein stability//metabolic process//biological regulation	GO:0034357//GO:0016020//GO:0005623//GO:0044424//GO:0005575//GO:0044436//GO:0009521//GO:0009579//GO:0032991//GO:0044425//GO:0009523//GO:0043234//GO:0098796//GO:0044464//GO:0005622	photosynthetic membrane//membrane//cell//intracellular part//cellular_component//thylakoid part//photosystem//thylakoid//macromolecular complex//membrane part//photosystem II//protein complex//membrane protein complex//cell part//intracellular	GO:0003674//GO:0042301//GO:0043168//GO:0005488//GO:0043167	molecular_function//phosphate ion binding//anion binding//binding//ion binding	--	--	PREDICTED: uncharacterized protein LOC100261419 [Vitis vinifera]
Novel00022	Sc0000001	+	231008	233466	2387	--	--	--	--	GO:0003674//GO:1901363//GO:0005488//GO:0003677//GO:0003676//GO:0097159	molecular_function//heterocyclic compound binding//binding//DNA binding//nucleic acid binding//organic cyclic compound binding	--	--	--
Novel00023	Sc0000001	+	1980582	1983654	1000	--	--	--	--	--	--	K14544 U3 small nucleolar RNA-associated protein 22 | (RefSeq) nucleolar protein 6	http://www.genome.jp/dbget-bin/www_bget?vvi:100242719	PREDICTED: nucleolar protein 6 [Jatropha curcas]>gi|643736521|gb|KDP42811.1| hypothetical protein JCGZ_23753 [Jatropha curcas]
Novel00024	Sc0000001	+	2505859	2509926	3926	GO:0006807//GO:0006139//GO:0009987//GO:0044237//GO:1901360//GO:0008152//GO:0009307//GO:0043412//GO:0090304//GO:0006950//GO:0006259//GO:0044355//GO:0034641//GO:0044260//GO:0006952//GO:0046483//GO:0044238//GO:0071704//GO:0008150//GO:0006304//GO:0006725//GO:0050896//GO:0043170	nitrogen compound metabolic process//nucleobase-containing compound metabolic process//cellular process//cellular metabolic process//organic cyclic compound metabolic process//metabolic process//DNA restriction-modification system//macromolecule modification//nucleic acid metabolic process//response to stress//DNA metabolic process//clearance of foreign intracellular DNA//cellular nitrogen compou…	--	--	GO:0097159//GO:0043167//GO:0015666//GO:0009036//GO:0004519//GO:0005488//GO:0003677//GO:0016788//GO:0003824//GO:0043169//GO:0000287//GO:0016787//GO:0016888//GO:0003676//GO:0004536//GO:0004518//GO:0046872//GO:0004520//GO:0016893//GO:1901363//GO:0003674	organic cyclic compound binding//ion binding//restriction endodeoxyribonuclease activity//Type II site-specific deoxyribonuclease activity//endonuclease activity//binding//DNA binding//hydrolase activity, acting on ester bonds//catalytic activity//cation binding//magnesium ion binding//hydrolase activity//endodeoxyribonuclease activity, producing 5'-phosphomonoesters//nucleic acid binding//deoxyr…	--	--	--
Novel00025	Sc0000001	+	2510821	2514488	3491	--	--	--	--	--	--	--	--	PREDICTED: putative ribonuclease H protein At1g65750 [Prunus mume]
Novel00026	Sc0000001	-	177282	179824	877	--	--	--	--	--	--	--	--	--
Novel00027	Sc0000001	-	214086	216386	2038	GO:0044699//GO:0036211//GO:0044238//GO:0044763//GO:0006505//GO:0006650//GO:0090407//GO:1901135//GO:0046467//GO:0043170//GO:0008150//GO:0071704//GO:0019538//GO:0006464//GO:0042158//GO:0019637//GO:0006497//GO:0044710//GO:0046486//GO:0006793//GO:0046488//GO:1901576//GO:0044260//GO:0009247//GO:0034645//GO:0006629//GO:0042157//GO:0008152//GO:0046474//GO:0043412//GO:0006664//GO:0044249//GO:0008610//GO:…	single-organism process//protein modification process//primary metabolic process//single-organism cellular process//GPI anchor metabolic process//glycerophospholipid metabolic process//organophosphate biosynthetic process//carbohydrate derivative metabolic process//membrane lipid biosynthetic process//macromolecule metabolic process//biological_process//organic substance metabolic process//protei…	GO:0005575//GO:0031224//GO:0005783//GO:0044432//GO:0044422//GO:0044444//GO:0031090//GO:0005737//GO:0016020//GO:0005623//GO:0044424//GO:0043226//GO:0044464//GO:0098588//GO:0042175//GO:0005622//GO:0012505//GO:0043229//GO:0044425//GO:0044446//GO:0016021//GO:0043231//GO:0005789//GO:0043227	cellular_component//intrinsic component of membrane//endoplasmic reticulum//endoplasmic reticulum part//organelle part//cytoplasmic part//organelle membrane//cytoplasm//membrane//cell//intracellular part//organelle//cell part//bounding membrane of organelle//nuclear outer membrane-endoplasmic reticulum membrane network//intracellular//endomembrane system//intracellular organelle//membrane part//i…	GO:0003674//GO:0016740//GO:0016746//GO:0003824	molecular_function//transferase activity//transferase activity, transferring acyl groups//catalytic activity	K10842 CDK-activating kinase assembly factor MAT1 | (RefSeq) uncharacterized LOC100246771	http://www.genome.jp/dbget-bin/www_bget?vvi:100246771	hypothetical protein PRUPE_ppa011901mg [Prunus persica]>gi|462398150|gb|EMJ03818.1| hypothetical protein PRUPE_ppa011901mg [Prunus persica]
Novel00028	Sc0000001	-	1570344	1571545	1099	--	--	--	--	--	--	--	--	Uncharacterized protein isoform 1 [Theobroma cacao]>gi|508712271|gb|EOY04168.1| Uncharacterized protein isoform 1 [Theobroma cacao]
Novel00029	Sc0000001	-	1575025	1581296	1906	--	--	--	--	--	--	no KO assigned | (RefSeq) elongator complex protein 5	http://www.genome.jp/dbget-bin/www_bget?vvi:100258368	hypothetical protein B456_008G055200 [Gossypium raimondii]
Novel00030	Sc0000001	-	2098180	2100713	2450	--	--	--	--	GO:0003674//GO:0005515//GO:0005488	molecular_function//protein binding//binding	no KO assigned | (RefSeq) F-box protein At5g03100	http://www.genome.jp/dbget-bin/www_bget?vvi:100854693	hypothetical protein PRUPE_ppa016979mg [Prunus persica]>gi|462399709|gb|EMJ05377.1| hypothetical protein PRUPE_ppa016979mg [Prunus persica]
Novel00031	Sc0000001	-	2101971	2103280	1111	--	--	--	--	--	--	--	--	--
Novel00032	Sc0000001	-	2318040	2320036	1864	--	--	--	--	--	--	--	--	hypothetical protein VITISV_030910 [Vitis vinifera]
Novel00033	Sc0000002	+	614839	620199	1602	--	--	GO:0005575//GO:0016020	cellular_component//membrane	--	--	no KO assigned | (RefSeq) CSC1-like protein At3g54510	http://www.genome.jp/dbget-bin/www_bget?vvi:100246458	PREDICTED: CSC1-like protein At3g54510 isoform X3 [Nicotiana tomentosiformis]
Novel00034	Sc0000002	+	622423	625280	2740	GO:0008150//GO:0051179//GO:0051234//GO:0006810	biological_process//localization//establishment of localization//transport	GO:0031224//GO:0005575//GO:0016020//GO:0016021//GO:0044425	intrinsic component of membrane//cellular_component//membrane//integral component of membrane//membrane part	--	--	--	--	hypothetical protein CISIN_1g0003511mg, partial [Citrus sinensis]
Novel00035	Sc0000002	+	972561	973150	395	--	--	--	--	GO:0098772//GO:0030234//GO:0004857//GO:0003674	molecular function regulator//enzyme regulator activity//enzyme inhibitor activity//molecular_function	no KO assigned | (RefSeq) cell wall / vacuolar inhibitor of fructosidase 1-like	http://www.genome.jp/dbget-bin/www_bget?vvi:100261956	PREDICTED: putative invertase inhibitor [Nicotiana tomentosiformis]
Novel00036	Sc0000002	+	1153270	1157916	1464	--	--	--	--	--	--	--	--	PREDICTED: uncharacterized protein LOC100247733 [Vitis vinifera]
Novel00037	Sc0000002	+	1628822	1651313	1077	GO:0044419//GO:0009987//GO:0044764//GO:0051704//GO:0044403//GO:0008150//GO:0016032	interspecies interaction between organisms//cellular process//multi-organism cellular process//multi-organism process//symbiosis, encompassing mutualism through parasitism//biological_process//viral process	--	--	--	--	--	--	--
Novel00038	Sc0000002	+	2151902	2153522	1270	--	--	--	--	--	--	no KO assigned | (RefSeq) TOM1-like protein 2	http://www.genome.jp/dbget-bin/www_bget?vvi:100249130	PREDICTED: uncharacterized protein LOC104908756 [Beta vulgaris subsp. vulgaris]
Novel00039	Sc0000002	+	2733922	2735457	1302	--	--	--	--	--	--	K07739 elongator complex protein 3 [EC:2.3.1.48] | (RefSeq) elongator complex protein 3	http://www.genome.jp/dbget-bin/www_bget?vvi:100263356	hypothetical protein B456_001G061500 [Gossypium raimondii]>gi|763738835|gb|KJB06334.1| hypothetical protein B456_001G061500 [Gossypium raimondii]
Novel00040	Sc0000002	-	208271	212642	4119	GO:0008152//GO:0044238//GO:0043170//GO:0071704//GO:0008150//GO:0019538	metabolic process//primary metabolic process//macromolecule metabolic process//organic substance metabolic process//biological_process//protein metabolic process	--	--	GO:0008270//GO:0043169//GO:0005488//GO:0043167//GO:0046914//GO:0046872//GO:0003674	zinc ion binding//cation binding//binding//ion binding//transition metal ion binding//metal ion binding//molecular_function	--	--	hypothetical protein F444_20859 [Phytophthora parasitica P1976]
Novel00041	Sc0000002	-	249217	250046	587	--	--	--	--	--	--	K04077 chaperonin GroEL | (RefSeq) ruBisCO large subunit-binding protein subunit beta, chloroplastic	http://www.genome.jp/dbget-bin/www_bget?vvi:100263832	cyclophilin, partial [Rhododendron micranthum]
Novel00042	Sc0000002	-	537467	540843	1722	--	--	--	--	--	--	no KO assigned | (RefSeq) putative F-box protein PP2-B12	http://www.genome.jp/dbget-bin/www_bget?vvi:100241941	unnamed protein product [Vitis vinifera]
Novel00043	Sc0000002	-	538553	539762	837	--	--	--	--	--	--	--	--	--
Novel00044	Sc0000002	-	1023054	1027613	3934	--	--	GO:0044425//GO:0016021//GO:0005575//GO:0031224//GO:0016020	membrane part//integral component of membrane//cellular_component//intrinsic component of membrane//membrane	--	--	no KO assigned | (RefSeq) non-functional pseudokinase ZED1-like	http://www.genome.jp/dbget-bin/www_bget?vvi:100259348	PREDICTED: uncharacterized protein LOC103427618 [Malus domestica]
Novel00045	Sc0000002	-	1178975	1187988	1676	--	--	--	--	GO:0003674//GO:1901363//GO:0003676//GO:0097159//GO:0005488	molecular_function//heterocyclic compound binding//nucleic acid binding//organic cyclic compound binding//binding	--	--	PREDICTED: nucleolin 2 isoform X1 [Vitis vinifera]
Novel00046	Sc0000002	-	1371905	1374190	2286	GO:0006508//GO:0019538//GO:0008150//GO:0071704//GO:0043170//GO:0044238//GO:0008152	proteolysis//protein metabolic process//biological_process//organic substance metabolic process//macromolecule metabolic process//primary metabolic process//metabolic process	GO:0019028//GO:0044423//GO:0005575//GO:0019012	viral capsid//virion part//cellular_component//virion	GO:0004175//GO:0016887//GO:0017111//GO:0016462//GO:0016787//GO:0016817//GO:0016818//GO:0003674//GO:0004176//GO:0008236//GO:0017171//GO:0042623//GO:0003824//GO:0004252//GO:0008233//GO:0070011	endopeptidase activity//ATPase activity//nucleoside-triphosphatase activity//pyrophosphatase activity//hydrolase activity//hydrolase activity, acting on acid anhydrides//hydrolase activity, acting on acid anhydrides, in phosphorus-containing anhydrides//molecular_function//ATP-dependent peptidase activity//serine-type peptidase activity//serine hydrolase activity//ATPase activity, coupled//cataly…	no KO assigned | (RefSeq) mediator of RNA polymerase II transcription subunit 4	http://www.genome.jp/dbget-bin/www_bget?vvi:100249946	hypothetical protein VITISV_018166 [Vitis vinifera]
Novel00047	Sc0000002	-	1556527	1560401	1998	GO:0044271//GO:0034641//GO:0043043//GO:0044249//GO:0043603//GO:0008152//GO:0044237//GO:0009987//GO:0009058//GO:1901566//GO:0006807//GO:0008150//GO:0071704//GO:0006518//GO:1901564//GO:1901576//GO:0043604	cellular nitrogen compound biosynthetic process//cellular nitrogen compound metabolic process//peptide biosynthetic process//cellular biosynthetic process//cellular amide metabolic process//metabolic process//cellular metabolic process//cellular process//biosynthetic process//organonitrogen compound biosynthetic process//nitrogen compound metabolic process//biological_process//organic substance m…	GO:0005622//GO:0044464//GO:0005575//GO:0005623//GO:0044424//GO:0005737	intracellular//cell part//cellular_component//cell//intracellular part//cytoplasm	GO:0005488//GO:0097159//GO:0003674//GO:1901363//GO:0003676	binding//organic cyclic compound binding//molecular_function//heterocyclic compound binding//nucleic acid binding	--	--	PREDICTED: transcription factor MYB46-like [Eucalyptus grandis]
Novel00048	Sc0000002	-	1889862	1892358	452	--	--	--	--	--	--	--	--	--
Novel00049	Sc0000002	-	1903951	1909179	921	GO:0006139//GO:0009058//GO:0006412//GO:0043604//GO:1901566//GO:0006807//GO:0009059//GO:0043039//GO:0006518//GO:0044267//GO:0043436//GO:0044710//GO:0006418//GO:0034660//GO:1901564//GO:1901360//GO:0019752//GO:0044237//GO:0010467//GO:0009987//GO:0044260//GO:1901576//GO:0044238//GO:0034645//GO:0044699//GO:0046483//GO:0006520//GO:0090304//GO:0043603//GO:0044763//GO:0044281//GO:0043038//GO:0008152//GO:…	nucleobase-containing compound metabolic process//biosynthetic process//translation//amide biosynthetic process//organonitrogen compound biosynthetic process//nitrogen compound metabolic process//macromolecule biosynthetic process//tRNA aminoacylation//peptide metabolic process//cellular protein metabolic process//oxoacid metabolic process//single-organism metabolic process//tRNA aminoacylation f…	--	--	GO:0097159//GO:0043168//GO:0001882//GO:0005488//GO:0035639//GO:0032559//GO:0043167//GO:0000166//GO:0032549//GO:0030554//GO:0004812//GO:0016876//GO:0016875//GO:0001883//GO:0005524//GO:0032555//GO:0032553//GO:0032550//GO:0036094//GO:0016874//GO:0003674//GO:0003824//GO:0017076//GO:1901363//GO:1901265//GO:0097367	organic cyclic compound binding//anion binding//nucleoside binding//binding//purine ribonucleoside triphosphate binding//adenyl ribonucleotide binding//ion binding//nucleotide binding//ribonucleoside binding//adenyl nucleotide binding//aminoacyl-tRNA ligase activity//ligase activity, forming aminoacyl-tRNA and related compounds//ligase activity, forming carbon-oxygen bonds//purine nucleoside bind…	K01876 aspartyl-tRNA synthetase [EC:6.1.1.12] | (RefSeq) aspartyl-tRNA synthetase-like	http://www.genome.jp/dbget-bin/www_bget?vvi:100241273	PREDICTED: aspartate--tRNA ligase, mitochondrial isoform X2 [Prunus mume]
Novel00050	Sc0000002	-	2073440	2078284	914	--	--	--	--	--	--	no KO assigned | (RefSeq) amino acid permease 4	http://www.genome.jp/dbget-bin/www_bget?vvi:100250992	PREDICTED: uncharacterized protein LOC105959686 [Erythranthe guttatus]
Novel00051	Sc0000003	+	319765	327543	1218	GO:0051179//GO:0051234//GO:0006810//GO:0008150	localization//establishment of localization//transport//biological_process	GO:0005575//GO:0016020	cellular_component//membrane	GO:0015075//GO:0005215//GO:0022836//GO:0022803//GO:0015267//GO:0005230//GO:0005216//GO:0022892//GO:0003674//GO:0022834//GO:0022891//GO:0022857//GO:0015276//GO:0022838	ion transmembrane transporter activity//transporter activity//gated channel activity//passive transmembrane transporter activity//channel activity//extracellular ligand-gated ion channel activity//ion channel activity//substrate-specific transporter activity//molecular_function//ligand-gated channel activity//substrate-specific transmembrane transporter activity//transmembrane transporter activit…	K01728 pectate lyase [EC:4.2.2.2] | (RefSeq) probable pectate lyase 4	http://www.genome.jp/dbget-bin/www_bget?vvi:100255011	Pectin lyase-like superfamily protein isoform 3 [Theobroma cacao]>gi|508726491|gb|EOY18388.1| Pectin lyase-like superfamily protein isoform 3 [Theobroma cacao]
Novel00052	Sc0000003	+	418023	423030	1426	GO:0050789//GO:0009987//GO:0007165//GO:0065007//GO:0007154//GO:0051716//GO:0007186//GO:0044700//GO:0008150//GO:0050794//GO:0050896//GO:0044763//GO:0023052//GO:0044699	regulation of biological process//cellular process//signal transduction//biological regulation//cell communication//cellular response to stimulus//G-protein coupled receptor signaling pathway//single organism signaling//biological_process//regulation of cellular process//response to stimulus//single-organism cellular process//signaling//single-organism process	GO:0043234//GO:0009898//GO:0098552//GO:0044425//GO:0032991//GO:0005622//GO:0071944//GO:0044464//GO:0098796//GO:0019898//GO:0019897//GO:0005886//GO:0044459//GO:0044424//GO:0005623//GO:0016020//GO:0005834//GO:0031234//GO:1902494//GO:0005575//GO:0098797//GO:0098562	protein complex//cytoplasmic side of plasma membrane//side of membrane//membrane part//macromolecular complex//intracellular//cell periphery//cell part//membrane protein complex//extrinsic component of membrane//extrinsic component of plasma membrane//plasma membrane//plasma membrane part//intracellular part//cell//membrane//heterotrimeric G-protein complex//extrinsic component of cytoplasmic sid…	GO:0060089//GO:0004871//GO:0003674	molecular transducer activity//signal transducer activity//molecular_function	no KO assigned | (RefSeq) guanine nucleotide-binding protein subunit gamma 3	http://www.genome.jp/dbget-bin/www_bget?vvi:100852952	PREDICTED: guanine nucleotide-binding protein subunit gamma 3-like [Citrus sinensis]
Novel00053	Sc0000003	+	1392125	1394553	657	--	--	--	--	GO:0016872//GO:0003674//GO:0003824//GO:0016853	intramolecular lyase activity//molecular_function//catalytic activity//isomerase activity	no KO assigned | (RefSeq) CHI2; probable chalcone--flavonone isomerase 3	http://www.genome.jp/dbget-bin/www_bget?vvi:100255217	chalcone isomerase [Actinidia chinensis]
Novel00054	Sc0000003	+	1935160	1935787	628	--	--	--	--	--	--	--	--	--
Novel00055	Sc0000003	+	2604621	2613697	1984	GO:0044710//GO:0044699//GO:0008150//GO:0055114//GO:0008152	single-organism metabolic process//single-organism process//biological_process//oxidation-reduction process//metabolic process	--	--	GO:0004471//GO:0005515//GO:0050662//GO:0000166//GO:0016616//GO:0004470//GO:0036094//GO:0016614//GO:1901363//GO:0003674//GO:0016491//GO:0097159//GO:0005488//GO:0051287//GO:0016615//GO:0003824//GO:1901265//GO:0048037	malate dehydrogenase (decarboxylating) (NAD+) activity//protein binding//coenzyme binding//nucleotide binding//oxidoreductase activity, acting on the CH-OH group of donors, NAD or NADP as acceptor//malic enzyme activity//small molecule binding//oxidoreductase activity, acting on CH-OH group of donors//heterocyclic compound binding//molecular_function//oxidoreductase activity//organic cyclic compo…	K00028 malate dehydrogenase (decarboxylating) [EC:1.1.1.39] | (RefSeq) NAD-dependent malic enzyme 59 kDa isoform, mitochondrial	http://www.genome.jp/dbget-bin/www_bget?vvi:100241371	PREDICTED: NAD-dependent malic enzyme 59 kDa isoform, mitochondrial [Sesamum indicum]>gi|747044984|ref|XP_011091809.1| PREDICTED: NAD-dependent malic enzyme 59 kDa isoform, mitochondrial [Sesamum indicum]
Novel00056	Sc0000003	-	5292	6148	388	--	--	--	--	GO:0003674//GO:1901363//GO:0097159//GO:0003723//GO:0005488//GO:0003676	molecular_function//heterocyclic compound binding//organic cyclic compound binding//RNA binding//binding//nucleic acid binding	--	--	--
Novel00057	Sc0000003	-	319130	320985	1690	GO:0008150//GO:0051179//GO:0051234//GO:0006810	biological_process//localization//establishment of localization//transport	GO:0005575//GO:0016020	cellular_component//membrane	GO:0003674//GO:0022834//GO:0005216//GO:0022892//GO:0022838//GO:0015276//GO:0022857//GO:0022891//GO:0022836//GO:0005215//GO:0015075//GO:0005230//GO:0022803//GO:0015267	molecular_function//ligand-gated channel activity//ion channel activity//substrate-specific transporter activity//substrate-specific channel activity//ligand-gated ion channel activity//transmembrane transporter activity//substrate-specific transmembrane transporter activity//gated channel activity//transporter activity//ion transmembrane transporter activity//extracellular ligand-gated ion chann…	K01728 pectate lyase [EC:4.2.2.2] | (RefSeq) probable pectate lyase 4	http://www.genome.jp/dbget-bin/www_bget?vvi:100255011	hypothetical protein VITISV_005608 [Vitis vinifera]
Novel00058	Sc0000003	-	1774344	1837328	2493	--	--	--	--	--	--	--	--	--
Novel00059	Sc0000003	-	2537354	2553690	4465	--	--	--	--	--	--	no KO assigned | (RefSeq) protein VTE6, chloroplastic	http://www.genome.jp/dbget-bin/www_bget?vvi:100243596	PREDICTED: uncharacterized protein LOC104214549 [Nicotiana sylvestris]
Novel00060	Sc0000003	-	2622412	2623965	1470	--	--	GO:0043226//GO:0044464//GO:0016459//GO:0043232//GO:0005622//GO:0032991//GO:0043229//GO:0044446//GO:0043228//GO:0043234//GO:0005575//GO:0015629//GO:0005856//GO:0044422//GO:0005623//GO:0044424//GO:0044430	organelle//cell part//myosin complex//intracellular non-membrane-bounded organelle//intracellular//macromolecular complex//intracellular organelle//intracellular organelle part//non-membrane-bounded organelle//protein complex//cellular_component//actin cytoskeleton//cytoskeleton//organelle part//cell//intracellular part//cytoskeletal part	GO:0005524//GO:0030554//GO:0032553//GO:0032550//GO:1901265//GO:0003824//GO:0001882//GO:0097159//GO:0043168//GO:0005488//GO:0035639//GO:0043167//GO:0032549//GO:0001883//GO:0036094//GO:0032555//GO:0003674//GO:0016818//GO:1901363//GO:0097367//GO:0016817//GO:0017076//GO:0016787//GO:0016462//GO:0003774//GO:0032559//GO:0017111//GO:0000166	ATP binding//adenyl nucleotide binding//ribonucleotide binding//purine ribonucleoside binding//nucleoside phosphate binding//catalytic activity//nucleoside binding//organic cyclic compound binding//anion binding//binding//purine ribonucleoside triphosphate binding//ion binding//ribonucleoside binding//purine nucleoside binding//small molecule binding//purine ribonucleotide binding//molecular_func…	no KO assigned | (RefSeq) myosin-1	http://www.genome.jp/dbget-bin/www_bget?vvi:100254832	hypothetical protein CICLE_v10030552mg [Citrus clementina]>gi|557539831|gb|ESR50875.1| hypothetical protein CICLE_v10030552mg [Citrus clementina]
Novel00061	Sc0000003	-	2624055	2632011	822	--	--	GO:0044422//GO:0005622//GO:0043232//GO:0005856//GO:0016459//GO:0043226//GO:0015629//GO:0044464//GO:0005575//GO:0043228//GO:0044424//GO:0043234//GO:0044430//GO:0005623//GO:0032991//GO:0043229//GO:0044446	organelle part//intracellular//intracellular non-membrane-bounded organelle//cytoskeleton//myosin complex//organelle//actin cytoskeleton//cell part//cellular_component//non-membrane-bounded organelle//intracellular part//protein complex//cytoskeletal part//cell//macromolecular complex//intracellular organelle//intracellular organelle part	GO:1901265//GO:0097367//GO:0016818//GO:1901363//GO:0017076//GO:0016817//GO:0003824//GO:0003674//GO:0036094//GO:0032550//GO:0032555//GO:0032553//GO:0001883//GO:0005524//GO:0030554//GO:0000166//GO:0032549//GO:0043167//GO:0016462//GO:0003774//GO:0032559//GO:0017111//GO:0005488//GO:0035639//GO:0016787//GO:0001882//GO:0043168//GO:0097159	nucleoside phosphate binding//carbohydrate derivative binding//hydrolase activity, acting on acid anhydrides, in phosphorus-containing anhydrides//heterocyclic compound binding//purine nucleotide binding//hydrolase activity, acting on acid anhydrides//catalytic activity//molecular_function//small molecule binding//purine ribonucleoside binding//purine ribonucleotide binding//ribonucleotide bindin…	no KO assigned | (RefSeq) myosin-1	http://www.genome.jp/dbget-bin/www_bget?vvi:100254832	myosin VIII-1 [Nicotiana benthamiana]
Novel00062	Sc0000004	+	648239	650708	2443	--	--	--	--	--	--	--	--	--
Novel00063	Sc0000004	+	1029639	1037083	1951	GO:0050896//GO:0008150//GO:0006952//GO:0006950	response to stimulus//biological_process//defense response//response to stress	--	--	--	--	K11426 SET and MYND domain-containing protein | (RefSeq) protein SET DOMAIN GROUP 41	http://www.genome.jp/dbget-bin/www_bget?vvi:100260520	hypothetical protein CICLE_v10000601mg [Citrus clementina]>gi|557536598|gb|ESR47716.1| hypothetical protein CICLE_v10000601mg [Citrus clementina]
Novel00064	Sc0000004	+	1146274	1168592	10412	--	--	--	--	--	--	--	--	PREDICTED: uncharacterized protein LOC102607673 [Citrus sinensis]
Novel00065	Sc0000004	+	1302806	1305439	1350	--	--	--	--	GO:0043168//GO:0097159//GO:0016787//GO:0001882//GO:0032559//GO:0035639//GO:0003677//GO:0005488//GO:0003676//GO:0032549//GO:0000166//GO:0043167//GO:0030554//GO:0005524//GO:0001883//GO:0032550//GO:0032553//GO:0032555//GO:0036094//GO:0003674//GO:0017076//GO:0003824//GO:0097367//GO:1901265//GO:1901363	anion binding//organic cyclic compound binding//hydrolase activity//nucleoside binding//adenyl ribonucleotide binding//purine ribonucleoside triphosphate binding//DNA binding//binding//nucleic acid binding//ribonucleoside binding//nucleotide binding//ion binding//adenyl nucleotide binding//ATP binding//purine nucleoside binding//purine ribonucleoside binding//ribonucleotide binding//purine ribonu…	--	--	hypothetical protein CICLE_v10025421mg [Citrus clementina]>gi|557528513|gb|ESR39763.1| hypothetical protein CICLE_v10025421mg [Citrus clementina]
Novel00066	Sc0000004	+	1401934	1407855	1795	GO:0006139//GO:0034470//GO:0009451//GO:0006807//GO:0008033//GO:0034660//GO:1901360//GO:0044237//GO:0010467//GO:0044260//GO:0009987//GO:0044238//GO:0090304//GO:0043412//GO:0046483//GO:0008152//GO:0043170//GO:0006725//GO:0006400//GO:0006396//GO:0034641//GO:0016070//GO:0006399//GO:0071704//GO:0008150	nucleobase-containing compound metabolic process//ncRNA processing//RNA modification//nitrogen compound metabolic process//tRNA processing//ncRNA metabolic process//organic cyclic compound metabolic process//cellular metabolic process//gene expression//cellular macromolecule metabolic process//cellular process//primary metabolic process//nucleic acid metabolic process//macromolecule modification/…	--	--	GO:0016740//GO:0008757//GO:0016741//GO:0008168//GO:0016423//GO:0008175//GO:0008173//GO:0003674//GO:0003824//GO:0008176	transferase activity//S-adenosylmethionine-dependent methyltransferase activity//transferase activity, transferring one-carbon groups//methyltransferase activity//tRNA (guanine) methyltransferase activity//tRNA methyltransferase activity//RNA methyltransferase activity//molecular_function//catalytic activity//tRNA (guanine-N7-)-methyltransferase activity	K03439 tRNA (guanine-N7-)-methyltransferase [EC:2.1.1.33] | (RefSeq) tRNA (guanine-N(7)-)-methyltransferase	http://www.genome.jp/dbget-bin/www_bget?vvi:100266146	PREDICTED: tRNA (guanine-N(7)-)-methyltransferase isoform X3 [Vitis vinifera]
Novel00067	Sc0000004	+	1405850	1408458	294	--	--	--	--	--	--	--	--	--
Novel00068	Sc0000004	-	55609	62444	779	GO:0044260//GO:0015979//GO:0044238//GO:0006952//GO:0046483//GO:0006304//GO:0050896//GO:0006725//GO:0043170//GO:0071704//GO:0008150//GO:0006139//GO:0006807//GO:0009987//GO:0044237//GO:1901360//GO:0044355//GO:0006259//GO:0008152//GO:0009307//GO:0090304//GO:0006950//GO:0043412//GO:0034641	cellular macromolecule metabolic process//photosynthesis//primary metabolic process//defense response//heterocycle metabolic process//DNA modification//response to stimulus//cellular aromatic compound metabolic process//macromolecule metabolic process//organic substance metabolic process//biological_process//nucleobase-containing compound metabolic process//nitrogen compound metabolic process//ce…	GO:0034357//GO:0016020//GO:0042651//GO:0005623//GO:0009654//GO:0044424//GO:0044436//GO:0005575//GO:1902494//GO:0009521//GO:0009579//GO:0032991//GO:0044425//GO:0009523//GO:0043234//GO:0019898//GO:0098796//GO:0044464//GO:1990204//GO:0005622	photosynthetic membrane//membrane//thylakoid membrane//cell//photosystem II oxygen evolving complex//intracellular part//thylakoid part//cellular_component//catalytic complex//photosystem//thylakoid//macromolecular complex//membrane part//photosystem II//protein complex//extrinsic component of membrane//membrane protein complex//cell part//oxidoreductase complex//intracellular	GO:0016888//GO:0016787//GO:0005509//GO:0004536//GO:0004520//GO:0046872//GO:0004518//GO:0003674//GO:0016893//GO:0009036//GO:0004519//GO:0005488//GO:0043167//GO:0015666//GO:0016788//GO:0043169//GO:0003824	endodeoxyribonuclease activity, producing 5'-phosphomonoesters//hydrolase activity//calcium ion binding//deoxyribonuclease activity//endodeoxyribonuclease activity//metal ion binding//nuclease activity//molecular_function//endonuclease activity, active with either ribo- or deoxyribonucleic acids and producing 5'-phosphomonoesters//Type II site-specific deoxyribonuclease activity//endonuclease act…	--	--	PREDICTED: psbQ-like protein 1, chloroplastic [Vitis vinifera]>gi|296086349|emb|CBI31938.3| unnamed protein product [Vitis vinifera]
Novel00069	Sc0000004	-	1046959	1048441	1243	GO:0006139//GO:0006807//GO:0006974//GO:0006281//GO:0044710//GO:0044237//GO:1901360//GO:0044260//GO:0009987//GO:0044238//GO:0033554//GO:0044699//GO:0006259//GO:0090304//GO:0006950//GO:0046483//GO:0008152//GO:0044763//GO:0050896//GO:0006310//GO:0006725//GO:0043170//GO:0034641//GO:0051716//GO:0071704//GO:0008150	nucleobase-containing compound metabolic process//nitrogen compound metabolic process//cellular response to DNA damage stimulus//DNA repair//single-organism metabolic process//cellular metabolic process//organic cyclic compound metabolic process//cellular macromolecule metabolic process//cellular process//primary metabolic process//cellular response to stress//single-organism process//DNA metabol…	--	--	--	--	K11426 SET and MYND domain-containing protein | (RefSeq) protein SET DOMAIN GROUP 41	http://www.genome.jp/dbget-bin/www_bget?vvi:100260520	PREDICTED: protein SET DOMAIN GROUP 41 isoform X1 [Jatropha curcas]
Novel00070	Sc0000004	-	1147101	1162723	4559	GO:0008152//GO:0009987//GO:0044237//GO:0015979//GO:0008150	metabolic process//cellular process//cellular metabolic process//photosynthesis//biological_process	GO:0098796//GO:0044464//GO:0005622//GO:0032991//GO:0044425//GO:0043234//GO:0044436//GO:0005575//GO:0009521//GO:0009579//GO:0009522//GO:0034357//GO:0016020//GO:0005623//GO:0044424	membrane protein complex//cell part//intracellular//macromolecular complex//membrane part//protein complex//thylakoid part//cellular_component//photosystem//thylakoid//photosystem I//photosynthetic membrane//membrane//cell//intracellular part	--	--	--	--	PREDICTED: uncharacterized protein LOC102607673 [Citrus sinensis]
Novel00071	Sc0000004	-	1403342	1407261	1837	GO:0034660//GO:0010467//GO:0044260//GO:0009451//GO:0006400//GO:0043170//GO:0006725//GO:0006399//GO:0008150//GO:0071704//GO:0044238//GO:0046483//GO:0009987//GO:1901360//GO:0044237//GO:0034470//GO:0006139//GO:0008033//GO:0006807//GO:0034641//GO:0006396//GO:0016070//GO:0008152//GO:0043412//GO:0090304	ncRNA metabolic process//gene expression//cellular macromolecule metabolic process//RNA modification//tRNA modification//macromolecule metabolic process//cellular aromatic compound metabolic process//tRNA metabolic process//biological_process//organic substance metabolic process//primary metabolic process//heterocycle metabolic process//cellular process//organic cyclic compound metabolic process/…	--	--	GO:0008757//GO:0008168//GO:0016740//GO:0003674//GO:0016423//GO:0016741//GO:0008176//GO:0003824//GO:0008173//GO:0008175	S-adenosylmethionine-dependent methyltransferase activity//methyltransferase activity//transferase activity//molecular_function//tRNA (guanine) methyltransferase activity//transferase activity, transferring one-carbon groups//tRNA (guanine-N7-)-methyltransferase activity//catalytic activity//RNA methyltransferase activity//tRNA methyltransferase activity	K03439 tRNA (guanine-N7-)-methyltransferase [EC:2.1.1.33] | (RefSeq) tRNA (guanine-N(7)-)-methyltransferase	http://www.genome.jp/dbget-bin/www_bget?vvi:100266146	PREDICTED: tRNA (guanine-N(7)-)-methyltransferase isoform X3 [Vitis vinifera]
Novel00072	Sc0000005	+	134459	136584	759	GO:0006810//GO:0051234//GO:0051179//GO:0008150	transport//establishment of localization//localization//biological_process	GO:0016020//GO:0005575	membrane//cellular_component	GO:0005215//GO:0003674	transporter activity//molecular_function	K09872 aquaporin PIP | (RefSeq) PIP2;1, PIP2, PIP2-1, aquaporin; aquaporin-like	http://www.genome.jp/dbget-bin/www_bget?vvi:100233002	aquaporin protein 9 [Camellia sinensis]
Novel00073	Sc0000005	+	446641	447730	922	--	--	--	--	--	--	--	--	--
Novel00074	Sc0000005	+	613596	623003	3480	GO:0008150//GO:0044763//GO:0044699//GO:0009987//GO:0007049	biological_process//single-organism cellular process//single-organism process//cellular process//cell cycle	--	--	GO:0003676//GO:0046906//GO:0020037//GO:1901363//GO:0003674//GO:0005488//GO:0003723//GO:0097159	nucleic acid binding//tetrapyrrole binding//heme binding//heterocyclic compound binding//molecular_function//binding//RNA binding//organic cyclic compound binding	--	--	PREDICTED: chloroplastic group IIA intron splicing facilitator CRS1, chloroplastic [Vitis vinifera]
Novel00075	Sc0000005	+	715584	716428	372	--	--	--	--	--	--	no KO assigned | (RefSeq) aluminum induced protein with YGL and LRDR motif-like	http://www.genome.jp/dbget-bin/www_bget?vvi:100249318	PREDICTED: stem-specific protein TSJT1-like [Sesamum indicum]
Novel00076	Sc0000005	+	762646	783932	4140	--	--	--	--	GO:0005488//GO:0005515//GO:0003674	binding//protein binding//molecular_function	no KO assigned | (RefSeq) receptor-like protein 12	http://www.genome.jp/dbget-bin/www_bget?vvi:100261089	PREDICTED: receptor-like protein 12 [Vitis vinifera]
Novel00077	Sc0000005	+	850043	855832	3251	GO:1902578//GO:0033036//GO:0071702//GO:0006403//GO:0050658//GO:0071705//GO:0044699//GO:0051179//GO:0008150//GO:0006810//GO:0051234//GO:0033227//GO:0044765//GO:0051236//GO:0015931//GO:0050657	single-organism localization//macromolecule localization//organic substance transport//RNA localization//RNA transport//nitrogen compound transport//single-organism process//localization//biological_process//transport//establishment of localization//dsRNA transport//single-organism transport//establishment of RNA localization//nucleobase-containing compound transport//nucleic acid transport	GO:0031224//GO:0005575//GO:0016021//GO:0016020//GO:0044425	intrinsic component of membrane//cellular_component//integral component of membrane//membrane//membrane part	GO:0046872//GO:0022884//GO:0015932//GO:0022892//GO:1901363//GO:0005215//GO:0043169//GO:0051032//GO:0003674//GO:0097159//GO:0022857//GO:0022891//GO:0003676//GO:0043167//GO:0005488//GO:0051033	metal ion binding//macromolecule transmembrane transporter activity//nucleobase-containing compound transmembrane transporter activity//substrate-specific transporter activity//heterocyclic compound binding//transporter activity//cation binding//nucleic acid transmembrane transporter activity//molecular_function//organic cyclic compound binding//transmembrane transporter activity//substrate-speci…	--	--	PREDICTED: splicing factor U2af small subunit B [Solanum lycopersicum]>gi|723739177|ref|XP_010312245.1| PREDICTED: splicing factor U2af small subunit B [Solanum lycopersicum]>gi|723739180|ref|XP_010312246.1| PREDICTED: splicing factor U2af small subunit B [Solanum lycopersicum]>gi|723739184|ref|XP_010312247.1| PREDICTED: splicing factor U2af small subunit B [Solanum lycopersicum]
Novel00078	Sc0000005	+	2542125	2544769	811	--	--	--	--	--	--	K18195 rhamnogalacturonan endolyase [EC:4.2.2.23] | (RefSeq) probable rhamnogalacturonate lyase B	http://www.genome.jp/dbget-bin/www_bget?vvi:100247189	PREDICTED: probable rhamnogalacturonate lyase B isoform X3 [Sesamum indicum]
Novel00079	Sc0000005	-	508578	510695	1754	GO:0009451//GO:0034660//GO:0001510//GO:0042254//GO:0006364//GO:0044260//GO:0010467//GO:0044238//GO:0044085//GO:0046483//GO:0006725//GO:0043170//GO:0071704//GO:0008150//GO:0009452//GO:0006399//GO:0034470//GO:0006139//GO:0031167//GO:0043414//GO:0006807//GO:0008033//GO:0000154//GO:0009987//GO:0044237//GO:1901360//GO:0036260//GO:0071840//GO:0008152//GO:0016072//GO:0043412//GO:0090304//GO:0006396//GO:…	RNA modification//ncRNA metabolic process//RNA methylation//ribosome biogenesis//rRNA processing//cellular macromolecule metabolic process//gene expression//primary metabolic process//cellular component biogenesis//heterocycle metabolic process//cellular aromatic compound metabolic process//macromolecule metabolic process//organic substance metabolic process//biological_process//7-methylguanosine…	--	--	GO:0005515//GO:0016740//GO:0008757//GO:0008170//GO:0004809//GO:0008168//GO:0003676//GO:0003674//GO:1901363//GO:0097159//GO:0003723//GO:0005488//GO:0016423//GO:0016741//GO:0008173//GO:0008175//GO:0003824	protein binding//transferase activity//S-adenosylmethionine-dependent methyltransferase activity//N-methyltransferase activity//tRNA (guanine-N2-)-methyltransferase activity//methyltransferase activity//nucleic acid binding//molecular_function//heterocyclic compound binding//organic cyclic compound binding//RNA binding//binding//tRNA (guanine) methyltransferase activity//transferase activity, tra…	K15450 tRNA wybutosine-synthesizing protein 3 [EC:2.1.1.282] | (RefSeq) tRNA wybutosine-synthesizing protein 2/3/4	http://www.genome.jp/dbget-bin/www_bget?vvi:100257307	PREDICTED: tRNA wybutosine-synthesizing protein 2/3/4 isoform X3 [Vitis vinifera]
Novel00080	Sc0000005	-	683277	685630	2354	--	--	--	--	GO:0003674//GO:0003824	molecular_function//catalytic activity	K01649 2-isopropylmalate synthase [EC:2.3.3.13] | (RefSeq) 2-isopropylmalate synthase A	http://www.genome.jp/dbget-bin/www_bget?vvi:100249820	putative 2-isopropylmalate synthase [Arabidopsis thaliana]
Novel00081	Sc0000005	-	857733	866615	1387	--	--	--	--	--	--	--	--	PREDICTED: histone deacetylase HDT1 [Sesamum indicum]
Novel00082	Sc0000005	-	1234547	1235907	468	--	--	--	--	--	--	--	--	--
Novel00083	Sc0000005	-	1299035	1311456	1302	--	--	--	--	--	--	--	--	conserved hypothetical protein [Ricinus communis]>gi|223539158|gb|EEF40753.1| conserved hypothetical protein [Ricinus communis]
Novel00084	Sc0000005	-	1299299	1306025	1038	--	--	--	--	--	--	--	--	--
Novel00085	Sc0000005	-	1339683	1344481	2001	GO:0044711//GO:0019673//GO:0009987//GO:1901360//GO:0018130//GO:0044237//GO:1901293//GO:0055086//GO:0006139//GO:0006753//GO:1901137//GO:0006796//GO:0009058//GO:0006807//GO:0034641//GO:0044271//GO:0009226//GO:0044249//GO:0034654//GO:0008152//GO:0009298//GO:0019438//GO:0044710//GO:0006793//GO:1901576//GO:0009225//GO:0019637//GO:1901135//GO:0006725//GO:0071704//GO:0008150//GO:0044699//GO:1901362//GO:…	single-organism biosynthetic process//GDP-mannose metabolic process//cellular process//organic cyclic compound metabolic process//heterocycle biosynthetic process//cellular metabolic process//nucleoside phosphate biosynthetic process//nucleobase-containing small molecule metabolic process//nucleobase-containing compound metabolic process//nucleoside phosphate metabolic process//carbohydrate deriv…	GO:0005622//GO:0044464//GO:0005623//GO:0044424//GO:0005737//GO:0005575	intracellular//cell part//cell//intracellular part//cytoplasm//cellular_component	GO:0016853//GO:0004615//GO:0003824//GO:0016868//GO:0003674//GO:0016866	isomerase activity//phosphomannomutase activity//catalytic activity//intramolecular transferase activity, phosphotransferases//molecular_function//intramolecular transferase activity	K17497 phosphomannomutase [EC:5.4.2.8] | (RefSeq) phosphomannomutase	http://www.genome.jp/dbget-bin/www_bget?vvi:100260186	phosphomannomutase isoform 2 [Camellia sinensis]
Novel00086	Sc0000006	+	1453872	1454910	1039	GO:0032502//GO:0009791//GO:0009877//GO:0044767//GO:0009653//GO:0044419//GO:0048856//GO:0007275//GO:0008150//GO:0009878//GO:0032501//GO:0051704//GO:0009886//GO:0044111//GO:0044707//GO:0044403//GO:0044699	developmental process//post-embryonic development//nodulation//single-organism developmental process//anatomical structure morphogenesis//interspecies interaction between organisms//anatomical structure development//multicellular organismal development//biological_process//nodule morphogenesis//multicellular organismal process//multi-organism process//post-embryonic morphogenesis//development inv…	--	--	GO:0043167//GO:0005488//GO:0043169//GO:0003674//GO:0046872	ion binding//binding//cation binding//molecular_function//metal ion binding	--	--	PREDICTED: uncharacterized protein LOC18427783 [Amborella trichopoda]>gi|548839456|gb|ERM99745.1| hypothetical protein AMTR_s00099p00118000 [Amborella trichopoda]
Novel00087	Sc0000006	+	2157305	2161589	2552	--	--	--	--	--	--	--	--	conserved hypothetical protein [Ricinus communis]>gi|223546795|gb|EEF48293.1| conserved hypothetical protein [Ricinus communis]
Novel00088	Sc0000006	+	2473567	2497036	4708	GO:0006950//GO:0008150//GO:0050896	response to stress//biological_process//response to stimulus	--	--	GO:0005516//GO:0005488//GO:0003674//GO:0005515	calmodulin binding//binding//molecular_function//protein binding	--	--	hypothetical protein VITISV_002159 [Vitis vinifera]
Novel00089	Sc0000006	+	2605829	2609270	2250	--	--	--	--	--	--	K12657 delta-1-pyrroline-5-carboxylate synthetase [EC:2.7.2.11 1.2.1.41] | (RefSeq) P5CS; pyrroline-5-carboxylate synthetase	http://www.genome.jp/dbget-bin/www_bget?vvi:100232881	putative reverse transcriptase family member [Malus domestica]
Novel00090	Sc0000006	+	2622452	2626812	3485	GO:0016051//GO:0046483//GO:0090407//GO:0044763//GO:0044238//GO:2000112//GO:0006355//GO:0009312//GO:1901362//GO:0044699//GO:0008150//GO:0071704//GO:0019219//GO:0006725//GO:0050794//GO:0043170//GO:0046467//GO:0019222//GO:1901135//GO:0032774//GO:1901269//GO:0009245//GO:2001141//GO:0010468//GO:0019637//GO:0051171//GO:0031323//GO:0006351//GO:0044723//GO:1901576//GO:0044260//GO:0010467//GO:0006793//GO:…	carbohydrate biosynthetic process//heterocycle metabolic process//organophosphate biosynthetic process//single-organism cellular process//primary metabolic process//regulation of cellular macromolecule biosynthetic process//regulation of transcription, DNA-templated//oligosaccharide biosynthetic process//organic cyclic compound biosynthetic process//single-organism process//biological_process//or…	GO:0005634//GO:0005575//GO:0044422//GO:0016592//GO:0031974//GO:0043233//GO:0044424//GO:0031981//GO:0005623//GO:0044464//GO:0070013//GO:0043226//GO:0005622//GO:0044428//GO:0043231//GO:0044446//GO:0044451//GO:0032991//GO:0043229//GO:0043234//GO:0043227//GO:0005654	nucleus//cellular_component//organelle part//mediator complex//membrane-enclosed lumen//organelle lumen//intracellular part//nuclear lumen//cell//cell part//intracellular organelle lumen//organelle//intracellular//nuclear part//intracellular membrane-bounded organelle//intracellular organelle part//nucleoplasm part//macromolecular complex//intracellular organelle//protein complex//membrane-bounde…	GO:0016758//GO:0008915//GO:0016757//GO:0001076//GO:0003674//GO:0016740//GO:0000989//GO:0001104//GO:0000988//GO:0003824//GO:0003712//GO:0008194	transferase activity, transferring hexosyl groups//lipid-A-disaccharide synthase activity//transferase activity, transferring glycosyl groups//transcription factor activity, RNA polymerase II transcription factor binding//molecular_function//transferase activity//transcription factor activity, transcription factor binding//RNA polymerase II transcription cofactor activity//transcription factor ac…	K00876 uridine kinase [EC:2.7.1.48] | (RefSeq) uridine kinase-like protein 3	http://www.genome.jp/dbget-bin/www_bget?vvi:100259975	--
Novel00091	Sc0000006	-	571894	573305	471	GO:0006810//GO:0097659//GO:0051234//GO:0006807//GO:0009058//GO:0006139//GO:0044237//GO:0060255//GO:0050789//GO:1901360//GO:0018130//GO:0009987//GO:0031326//GO:0009059//GO:0080090//GO:0044267//GO:0009889//GO:0010556//GO:0045116//GO:0033036//GO:0019438//GO:0090304//GO:0043412//GO:0008152//GO:0034645//GO:0034654//GO:0051252//GO:0016070//GO:0051179//GO:0065007//GO:0044249//GO:0010876//GO:0032446//GO:…	transport//nucleic acid-templated transcription//establishment of localization//nitrogen compound metabolic process//biosynthetic process//nucleobase-containing compound metabolic process//cellular metabolic process//regulation of macromolecule metabolic process//regulation of biological process//organic cyclic compound metabolic process//heterocycle biosynthetic process//cellular process//regula…	GO:0005576//GO:0005575	extracellular region//cellular_component	GO:0043168//GO:0097159//GO:0001882//GO:0008289//GO:0032549//GO:0043167//GO:0003677//GO:0035639//GO:0005488//GO:0032550//GO:0032553//GO:0016879//GO:0001071//GO:0030554//GO:0005524//GO:0003824//GO:1901265//GO:0043565//GO:0003676//GO:0000166//GO:0032559//GO:0032555//GO:0016874//GO:0036094//GO:0001883//GO:0017076//GO:0097367//GO:0016881//GO:1901363//GO:0003674//GO:0003700	anion binding//organic cyclic compound binding//nucleoside binding//lipid binding//ribonucleoside binding//ion binding//DNA binding//purine ribonucleoside triphosphate binding//binding//purine ribonucleoside binding//ribonucleotide binding//ligase activity, forming carbon-nitrogen bonds//nucleic acid binding transcription factor activity//adenyl nucleotide binding//ATP binding//catalytic activity…	no KO assigned | (RefSeq) uncharacterized LOC100853168	http://www.genome.jp/dbget-bin/www_bget?vvi:100853168	PREDICTED: uncharacterized protein LOC100853168 isoform X2 [Vitis vinifera]>gi|296086701|emb|CBI32336.3| unnamed protein product [Vitis vinifera]
Novel00092	Sc0000006	-	1210847	1212661	1336	--	--	--	--	GO:0003674//GO:0005515//GO:0005488	molecular_function//protein binding//binding	no KO assigned | (RefSeq) ankyrin repeat-containing protein ITN1	http://www.genome.jp/dbget-bin/www_bget?vvi:100264762	PREDICTED: ankyrin repeat-containing protein At3g12360-like [Nicotiana sylvestris]
Novel00093	Sc0000006	-	2159371	2162856	3200	GO:0065007//GO:0006468//GO:0019538//GO:0008150//GO:0071704//GO:0051716//GO:0035556//GO:0043170//GO:0050896//GO:0050794//GO:0007154//GO:0044763//GO:0008152//GO:0043412//GO:0044699//GO:0036211//GO:0000160//GO:0023052//GO:0044238//GO:0009987//GO:0044260//GO:0018193//GO:0044237//GO:0050789//GO:0044267//GO:0018106//GO:0018202//GO:0007165//GO:0006793//GO:0016310//GO:0044700//GO:0006464//GO:0006796	biological regulation//protein phosphorylation//protein metabolic process//biological_process//organic substance metabolic process//cellular response to stimulus//intracellular signal transduction//macromolecule metabolic process//response to stimulus//regulation of cellular process//cell communication//single-organism cellular process//metabolic process//macromolecule modification//single-organi…	GO:0005575//GO:0016020	cellular_component//membrane	GO:1901363//GO:0097367//GO:1901265//GO:0003824//GO:0017076//GO:0003674//GO:0043169//GO:0004673//GO:0036094//GO:0046872//GO:0032555//GO:0032553//GO:0032550//GO:0005524//GO:0016772//GO:0001883//GO:0016775//GO:0030554//GO:0043167//GO:0032549//GO:0000166//GO:0004672//GO:0035639//GO:0005488//GO:0032559//GO:0016773//GO:0001882//GO:0016301//GO:0097159//GO:0016740//GO:0043168	heterocyclic compound binding//carbohydrate derivative binding//nucleoside phosphate binding//catalytic activity//purine nucleotide binding//molecular_function//cation binding//protein histidine kinase activity//small molecule binding//metal ion binding//purine ribonucleotide binding//ribonucleotide binding//purine ribonucleoside binding//ATP binding//transferase activity, transferring phosphorus…	--	--	--
Novel00094	Sc0000007	+	48216	49295	987	GO:0065007//GO:0035303//GO:0008150//GO:0071704//GO:0019538//GO:0048518//GO:0048522//GO:0050794//GO:0016311//GO:0043170//GO:0019222//GO:0008152//GO:0051246//GO:0009893//GO:0043412//GO:0045937//GO:0051174//GO:0035307//GO:0036211//GO:0044238//GO:0035304//GO:0035306//GO:0044260//GO:0009987//GO:0060255//GO:0050789//GO:0044237//GO:0031325//GO:0032268//GO:0010604//GO:0006470//GO:0031399//GO:0010562//GO:…	biological regulation//regulation of dephosphorylation//biological_process//organic substance metabolic process//protein metabolic process//positive regulation of biological process//positive regulation of cellular process//regulation of cellular process//dephosphorylation//macromolecule metabolic process//regulation of metabolic process//metabolic process//regulation of protein metabolic process…	GO:0042175//GO:0071595//GO:0098796//GO:1902494//GO:0044464//GO:0008287//GO:0005575//GO:0043234//GO:1903293//GO:0005623//GO:0016020//GO:0012505//GO:0032991//GO:0044425	nuclear outer membrane-endoplasmic reticulum membrane network//Nem1-Spo7 phosphatase complex//membrane protein complex//catalytic complex//cell part//protein serine/threonine phosphatase complex//cellular_component//protein complex//phosphatase complex//cell//membrane//endomembrane system//macromolecular complex//membrane part	--	--	--	--	--
Novel00095	Sc0000007	+	327018	327522	292	--	--	--	--	--	--	no KO assigned | (RefSeq) protein RNA-directed DNA methylation 3	http://www.genome.jp/dbget-bin/www_bget?vvi:100256388	hypothetical protein [Beta vulgaris subsp. vulgaris]
Novel00096	Sc0000007	+	846283	855149	6361	GO:0045924//GO:0000003//GO:0007618//GO:0051704//GO:0051705//GO:0007610//GO:0019953//GO:0032501//GO:0008150//GO:0065007//GO:0019098//GO:0060180//GO:0022414//GO:0033057//GO:0044706//GO:0007617//GO:0065008//GO:0044703//GO:0046008//GO:0032504//GO:0044705//GO:0048609	regulation of female receptivity//reproduction//mating//multi-organism process//multi-organism behavior//behavior//sexual reproduction//multicellular organismal process//biological_process//biological regulation//reproductive behavior//female mating behavior//reproductive process//multicellular organismal reproductive behavior//multi-multicellular organism process//mating behavior//regulation of …	GO:0005575//GO:0005576	cellular_component//extracellular region	GO:0005179//GO:0003674//GO:0005515//GO:0005102//GO:0005488	hormone activity//molecular_function//protein binding//receptor binding//binding	--	--	--
Novel00097	Sc0000007	+	1327515	1331405	2228	--	--	--	--	--	--	--	--	--
Novel00098	Sc0000007	+	1351611	1357176	521	--	--	--	--	--	--	no KO assigned | (RefSeq) protein GUCD1	http://www.genome.jp/dbget-bin/www_bget?vvi:100263230	guanylyl cyclase [Ipomoea nil]
Novel00099	Sc0000007	+	1587222	1596462	1165	--	--	--	--	--	--	--	--	--
Novel00100	Sc0000007	+	1634921	1665004	287	--	--	--	--	--	--	--	--	hypothetical protein AALP_AAs69095U000100, partial [Arabis alpina]
Novel00101	Sc0000007	+	1740161	1743855	247	--	--	--	--	--	--	--	--	hypothetical protein [Phaseolus vulgaris]
Novel00102	Sc0000007	+	1830224	1845963	3219	--	--	--	--	GO:0005515//GO:0003674//GO:0005488	protein binding//molecular_function//binding	no KO assigned | (RefSeq) F-box/FBD/LRR-repeat protein At1g13570	http://www.genome.jp/dbget-bin/www_bget?vvi:100244393	PREDICTED: F-box/FBD/LRR-repeat protein At1g13570-like [Nicotiana tomentosiformis]>gi|697192531|ref|XP_009605356.1| PREDICTED: F-box/FBD/LRR-repeat protein At1g13570-like [Nicotiana tomentosiformis]
Novel00103	Sc0000007	+	2054280	2056321	1853	--	--	--	--	--	--	K20715 phototropin [EC:2.7.11.1] | (RefSeq) phototropin-2	http://www.genome.jp/dbget-bin/www_bget?vvi:100241765	hypothetical protein CISIN_1g037089mg [Citrus sinensis]
Novel00104	Sc0000007	+	2060655	2108513	2932	GO:0071704//GO:0008150//GO:0019538//GO:0043170//GO:0008152//GO:0044238//GO:0006508	organic substance metabolic process//biological_process//protein metabolic process//macromolecule metabolic process//metabolic process//primary metabolic process//proteolysis	--	--	GO:0003824//GO:0003674//GO:0008237//GO:0008233//GO:0070011//GO:0004175//GO:0004222//GO:0016787	catalytic activity//molecular_function//metallopeptidase activity//peptidase activity//peptidase activity, acting on L-amino acid peptides//endopeptidase activity//metalloendopeptidase activity//hydrolase activity	--	--	hypothetical protein VITISV_012128 [Vitis vinifera]
Novel00105	Sc0000007	+	2129047	2131149	1809	--	--	--	--	--	--	K01514 exopolyphosphatase [EC:3.6.1.11] | (RefSeq) protein prune homolog	http://www.genome.jp/dbget-bin/www_bget?vvi:100854333	PREDICTED: uncharacterized protein LOC103323928 isoform X2 [Prunus mume]
Novel00106	Sc0000007	-	737129	755237	535	GO:0043412//GO:0008152//GO:0044237//GO:0009987//GO:0044267//GO:0070646//GO:0016579//GO:0070647//GO:0044238//GO:0036211//GO:0019538//GO:0071704//GO:0008150//GO:0043170//GO:0006508//GO:0006464//GO:0044260	macromolecule modification//metabolic process//cellular metabolic process//cellular process//cellular protein metabolic process//protein modification by small protein removal//protein deubiquitination//protein modification by small protein conjugation or removal//primary metabolic process//protein modification process//protein metabolic process//organic substance metabolic process//biological_pro…	--	--	GO:0003824//GO:0003674//GO:0016787//GO:0036459	catalytic activity//molecular_function//hydrolase activity//ubiquitinyl hydrolase activity	--	--	unnamed protein product [Vitis vinifera]
Novel00107	Sc0000007	-	827616	865363	1440	--	--	--	--	--	--	no KO assigned | (RefSeq) sphingomyelin phosphodiesterase 4	http://www.genome.jp/dbget-bin/www_bget?vvi:100251036	PREDICTED: uncharacterized protein LOC105157959 [Sesamum indicum]
Novel00108	Sc0000007	-	1327503	1331405	1904	--	--	--	--	--	--	--	--	--
Novel00109	Sc0000007	-	1420739	1424497	3585	--	--	--	--	--	--	--	--	--
Novel00110	Sc0000007	-	1662752	1706793	547	GO:1901135//GO:0006725//GO:0009116//GO:0098655//GO:0071704//GO:0008150//GO:0015985//GO:0046129//GO:0044699//GO:1901362//GO:1901657//GO:0044238//GO:0009117//GO:0009165//GO:0044281//GO:0044763//GO:0006163//GO:1902578//GO:0009259//GO:0090407//GO:0046483//GO:0044710//GO:0006811//GO:0006793//GO:0009260//GO:1901576//GO:0098662//GO:0009119//GO:1901564//GO:0044765//GO:0006812//GO:0019637//GO:0006164//GO:…	carbohydrate derivative metabolic process//cellular aromatic compound metabolic process//nucleoside metabolic process//cation transmembrane transport//organic substance metabolic process//biological_process//energy coupled proton transport, down electrochemical gradient//purine ribonucleoside biosynthetic process//single-organism process//organic cyclic compound biosynthetic process//glycosyl com…	GO:0045259//GO:0005575//GO:0005623//GO:0044424//GO:0033177//GO:0016020//GO:0045263//GO:0005622//GO:0098796//GO:0044464//GO:0043234//GO:0032991//GO:0044425//GO:0016469	proton-transporting ATP synthase complex//cellular_component//cell//intracellular part//proton-transporting two-sector ATPase complex, proton-transporting domain//membrane//proton-transporting ATP synthase complex, coupling factor F(o)//intracellular//membrane protein complex//cell part//protein complex//macromolecular complex//membrane part//proton-transporting two-sector ATPase complex	GO:0003674//GO:0008324//GO:0022892//GO:0022891//GO:0015077//GO:0022857//GO:0022890//GO:0005215//GO:0015075//GO:0015078	molecular_function//cation transmembrane transporter activity//substrate-specific transporter activity//substrate-specific transmembrane transporter activity//monovalent inorganic cation transmembrane transporter activity//transmembrane transporter activity//inorganic cation transmembrane transporter activity//transporter activity//ion transmembrane transporter activity//hydrogen ion transmembran…	--	--	RRNA intron-encoded homing endonuclease [Medicago truncatula]
Novel00111	Sc0000007	-	1999848	2000721	679	GO:0071704//GO:0008150//GO:0019538//GO:0043170//GO:0044238//GO:0006508//GO:0008152	organic substance metabolic process//biological_process//protein metabolic process//macromolecule metabolic process//primary metabolic process//proteolysis//metabolic process	GO:0044422//GO:0044432//GO:0005783//GO:1902494//GO:0005575//GO:0031224//GO:0044424//GO:0005623//GO:0016020//GO:1990234//GO:0005737//GO:0031090//GO:0044444//GO:0005622//GO:0042175//GO:0098588//GO:0044464//GO:0098796//GO:0043226//GO:0043234//GO:0043227//GO:0005789//GO:0043231//GO:0016021//GO:0044446//GO:0044425//GO:0008250//GO:0012505//GO:0032991//GO:0043229	organelle part//endoplasmic reticulum part//endoplasmic reticulum//catalytic complex//cellular_component//intrinsic component of membrane//intracellular part//cell//membrane//transferase complex//cytoplasm//organelle membrane//cytoplasmic part//intracellular//nuclear outer membrane-endoplasmic reticulum membrane network//bounding membrane of organelle//cell part//membrane protein complex//organel…	GO:0004576//GO:0016757//GO:0003674//GO:0016758//GO:0016740//GO:0016787//GO:0003824//GO:0008234//GO:0008233//GO:0070011//GO:0004579	oligosaccharyl transferase activity//transferase activity, transferring glycosyl groups//molecular_function//transferase activity, transferring hexosyl groups//transferase activity//hydrolase activity//catalytic activity//cysteine-type peptidase activity//peptidase activity//peptidase activity, acting on L-amino acid peptides//dolichyl-diphosphooligosaccharide-protein glycotransferase activity	--	--	PREDICTED: uncharacterized protein LOC105955822 [Erythranthe guttatus]>gi|848868896|ref|XP_012835074.1| PREDICTED: uncharacterized protein LOC105955822 [Erythranthe guttatus]
Novel00112	Sc0000007	-	2103039	2106090	2759	GO:0008152//GO:0006508//GO:0044238//GO:0019538//GO:0008150//GO:0071704//GO:0043170	metabolic process//proteolysis//primary metabolic process//protein metabolic process//biological_process//organic substance metabolic process//macromolecule metabolic process	--	--	GO:0004222//GO:0008233//GO:0008237//GO:0070011//GO:0003824//GO:0016787//GO:0004175//GO:0003674	metalloendopeptidase activity//peptidase activity//metallopeptidase activity//peptidase activity, acting on L-amino acid peptides//catalytic activity//hydrolase activity//endopeptidase activity//molecular_function	--	--	hypothetical protein VITISV_012128 [Vitis vinifera]
Novel00113	Sc0000008	+	626154	653695	3122	--	--	--	--	--	--	no KO assigned | (RefSeq) protein MICRORCHIDIA 7	http://www.genome.jp/dbget-bin/www_bget?vvi:100266246	hypothetical protein [Beta vulgaris subsp. vulgaris]
Novel00114	Sc0000008	+	662968	664106	908	--	--	--	--	--	--	--	--	--
Novel00115	Sc0000008	+	1114061	1115572	1372	GO:0019438//GO:0090304//GO:0008152//GO:0034654//GO:0034645//GO:0051252//GO:0016070//GO:0044249//GO:0065007//GO:0034641//GO:0044271//GO:1903506//GO:0097659//GO:0006807//GO:0009058//GO:0006139//GO:0044237//GO:0050789//GO:0060255//GO:0018130//GO:1901360//GO:0009987//GO:0031326//GO:0009059//GO:0080090//GO:0010556//GO:0009889//GO:0046483//GO:0006355//GO:2000112//GO:0044238//GO:1901362//GO:0071704//GO:…	aromatic compound biosynthetic process//nucleic acid metabolic process//metabolic process//nucleobase-containing compound biosynthetic process//cellular macromolecule biosynthetic process//regulation of RNA metabolic process//RNA metabolic process//cellular biosynthetic process//biological regulation//cellular nitrogen compound metabolic process//cellular nitrogen compound biosynthetic process//r…	GO:0016021//GO:0044425//GO:0005575//GO:0031224//GO:0016020	integral component of membrane//membrane part//cellular_component//intrinsic component of membrane//membrane	GO:0097159//GO:0003677//GO:0005488//GO:1901363//GO:0003674//GO:0003676	organic cyclic compound binding//DNA binding//binding//heterocyclic compound binding//molecular_function//nucleic acid binding	--	--	PREDICTED: dof zinc finger protein DOF1.1-like [Vitis vinifera]
Novel00116	Sc0000008	+	1830574	1832148	1217	--	--	--	--	GO:0046872//GO:0042578//GO:0003674//GO:0000287//GO:0016787//GO:0016791//GO:0016788//GO:0003824//GO:0043169//GO:0050532//GO:0043167//GO:0005488	metal ion binding//phosphoric ester hydrolase activity//molecular_function//magnesium ion binding//hydrolase activity//phosphatase activity//hydrolase activity, acting on ester bonds//catalytic activity//cation binding//2-phosphosulfolactate phosphatase activity//ion binding//binding	--	--	PREDICTED: beta-galactosidase 3-like [Solanum tuberosum]
Novel00117	Sc0000008	-	1050430	1053291	2657	GO:0008152//GO:0044237//GO:0009987//GO:0044267//GO:0030163//GO:0044265//GO:0019538//GO:0008150//GO:0071704//GO:0043170//GO:0051603//GO:0009057//GO:0044238//GO:0044260//GO:0044257//GO:0044248//GO:0006508//GO:1901575//GO:0009056	metabolic process//cellular metabolic process//cellular process//cellular protein metabolic process//protein catabolic process//cellular macromolecule catabolic process//protein metabolic process//biological_process//organic substance metabolic process//macromolecule metabolic process//proteolysis involved in cellular protein catabolic process//macromolecule catabolic process//primary metabolic p…	GO:0005622//GO:0044464//GO:0005839//GO:0043234//GO:0000502//GO:0032991//GO:0005575//GO:0044424//GO:0005623	intracellular//cell part//proteasome core complex//protein complex//proteasome complex//macromolecular complex//cellular_component//intracellular part//cell	GO:0003824//GO:0008233//GO:0070003//GO:0070011//GO:0003674//GO:0004298//GO:0004175//GO:0016787	catalytic activity//peptidase activity//threonine-type peptidase activity//peptidase activity, acting on L-amino acid peptides//molecular_function//threonine-type endopeptidase activity//endopeptidase activity//hydrolase activity	K02739 20S proteasome subunit beta 2 [EC:3.4.25.1] | (RefSeq) proteasome subunit beta type-7-A	http://www.genome.jp/dbget-bin/www_bget?vvi:100249199	20S proteasome beta subunit [Dimocarpus longan]
Novel00118	Sc0000008	-	1430330	1433060	779	--	--	--	--	GO:0043167//GO:0005488//GO:0097159//GO:0043169//GO:0008270//GO:0003676//GO:1901363//GO:0003674//GO:0046872//GO:0046914	ion binding//binding//organic cyclic compound binding//cation binding//zinc ion binding//nucleic acid binding//heterocyclic compound binding//molecular_function//metal ion binding//transition metal ion binding	--	--	ORF3, partial [Dioscorea rotundata]
Novel00119	Sc0000008	-	1445109	1449064	3883	GO:0007165//GO:0050789//GO:0009987//GO:0044700//GO:0035556//GO:0050896//GO:0007154//GO:0050794//GO:0051716//GO:0008150//GO:0065007//GO:0023052//GO:0044699//GO:0044763	signal transduction//regulation of biological process//cellular process//single organism signaling//intracellular signal transduction//response to stimulus//cell communication//regulation of cellular process//cellular response to stimulus//biological_process//biological regulation//signaling//single-organism process//single-organism cellular process	GO:0016020//GO:0005575	membrane//cellular_component	--	--	K04733 interleukin-1 receptor-associated kinase 4 [EC:2.7.11.1] | (RefSeq) cysteine-rich receptor-like protein kinase 10	http://www.genome.jp/dbget-bin/www_bget?vvi:100249212	hypothetical protein CISIN_1g0482801mg, partial [Citrus sinensis]
Novel00120	Sc0000009	+	263884	266447	729	GO:0044711//GO:0009067//GO:0043436//GO:0044710//GO:0046394//GO:1901605//GO:0009089//GO:0008202//GO:1901576//GO:0009987//GO:1901360//GO:0019752//GO:1901564//GO:0044237//GO:0044283//GO:0009058//GO:0006807//GO:1901607//GO:0046451//GO:0006553//GO:1901566//GO:0006694//GO:0009066//GO:0006082//GO:0008610//GO:0044249//GO:0071704//GO:0008150//GO:0016053//GO:0044699//GO:1901362//GO:0043648//GO:0009085//GO:…	single-organism biosynthetic process//aspartate family amino acid biosynthetic process//oxoacid metabolic process//single-organism metabolic process//carboxylic acid biosynthetic process//alpha-amino acid metabolic process//lysine biosynthetic process via diaminopimelate//steroid metabolic process//organic substance biosynthetic process//cellular process//organic cyclic compound metabolic process…	--	--	GO:0016627//GO:0033764//GO:0005488//GO:0016616//GO:0003854//GO:0016229//GO:0050662//GO:0016491//GO:0008839//GO:0003674//GO:0048037//GO:0003824//GO:0016614//GO:0016628	oxidoreductase activity, acting on the CH-CH group of donors//steroid dehydrogenase activity, acting on the CH-OH group of donors, NAD or NADP as acceptor//binding//oxidoreductase activity, acting on the CH-OH group of donors, NAD or NADP as acceptor//3-beta-hydroxy-delta5-steroid dehydrogenase activity//steroid dehydrogenase activity//coenzyme binding//oxidoreductase activity//4-hydroxy-tetrahyd…	no KO assigned | (RefSeq) uncharacterized protein At5g02240	http://www.genome.jp/dbget-bin/www_bget?vvi:100247687	PREDICTED: uncharacterized protein At5g02240-like [Nelumbo nucifera]
Novel00121	Sc0000009	+	1020472	1021948	1204	GO:0044710//GO:0008150//GO:0008152//GO:0055114//GO:0044699	single-organism metabolic process//biological_process//metabolic process//oxidation-reduction process//single-organism process	--	--	GO:0000166//GO:0005488//GO:0004470//GO:0016616//GO:0004471//GO:0016491//GO:0097159//GO:0050662//GO:0016614//GO:0003824//GO:0016615//GO:1901363//GO:1901265//GO:0048037//GO:0003674//GO:0051287//GO:0036094	nucleotide binding//binding//malic enzyme activity//oxidoreductase activity, acting on the CH-OH group of donors, NAD or NADP as acceptor//malate dehydrogenase (decarboxylating) (NAD+) activity//oxidoreductase activity//organic cyclic compound binding//coenzyme binding//oxidoreductase activity, acting on CH-OH group of donors//catalytic activity//malate dehydrogenase activity//heterocyclic compou…	K00028 malate dehydrogenase (decarboxylating) [EC:1.1.1.39] | (RefSeq) NAD-dependent malic enzyme 59 kDa isoform, mitochondrial	http://www.genome.jp/dbget-bin/www_bget?vvi:100241371	PREDICTED: NAD-dependent malic enzyme 59 kDa isoform, mitochondrial [Amborella trichopoda]>gi|769824589|ref|XP_011625381.1| PREDICTED: NAD-dependent malic enzyme 59 kDa isoform, mitochondrial [Amborella trichopoda]>gi|548832361|gb|ERM95157.1| hypothetical protein AMTR_s00009p00262080 [Amborella trichopoda]
Novel00122	Sc0000009	+	1036890	1123646	2010	GO:0055114//GO:0008152//GO:0008150//GO:0044699//GO:0044710	oxidation-reduction process//metabolic process//biological_process//single-organism process//single-organism metabolic process	--	--	GO:0048037//GO:0003824//GO:0016615//GO:1901265//GO:0051287//GO:0005488//GO:0097159//GO:0016491//GO:0003674//GO:0016614//GO:1901363//GO:0036094//GO:0016616//GO:0004470//GO:0000166//GO:0050662//GO:0004471	cofactor binding//catalytic activity//malate dehydrogenase activity//nucleoside phosphate binding//NAD binding//binding//organic cyclic compound binding//oxidoreductase activity//molecular_function//oxidoreductase activity, acting on CH-OH group of donors//heterocyclic compound binding//small molecule binding//oxidoreductase activity, acting on the CH-OH group of donors, NAD or NADP as acceptor//…	K00028 malate dehydrogenase (decarboxylating) [EC:1.1.1.39] | (RefSeq) NAD-dependent malic enzyme 59 kDa isoform, mitochondrial	http://www.genome.jp/dbget-bin/www_bget?vvi:100241371	hypothetical protein Csa_6G073990 [Cucumis sativus]
Novel00123	Sc0000009	+	1037314	1040000	2628	GO:0008152//GO:0055114//GO:0044710//GO:0008150//GO:0044699	metabolic process//oxidation-reduction process//single-organism metabolic process//biological_process//single-organism process	--	--	GO:0005488//GO:0097159//GO:0016491//GO:0048037//GO:0003824//GO:0016615//GO:1901265//GO:0051287//GO:0004470//GO:0016616//GO:0000166//GO:0050662//GO:0004471//GO:0003674//GO:0016614//GO:1901363//GO:0036094	binding//organic cyclic compound binding//oxidoreductase activity//cofactor binding//catalytic activity//malate dehydrogenase activity//nucleoside phosphate binding//NAD binding//malic enzyme activity//oxidoreductase activity, acting on the CH-OH group of donors, NAD or NADP as acceptor//nucleotide binding//coenzyme binding//malate dehydrogenase (decarboxylating) (NAD+) activity//molecular_functi…	K00028 malate dehydrogenase (decarboxylating) [EC:1.1.1.39] | (RefSeq) NAD-dependent malic enzyme 59 kDa isoform, mitochondrial	http://www.genome.jp/dbget-bin/www_bget?vvi:100241371	--
Novel00124	Sc0000009	+	1123861	1126362	445	--	--	--	--	--	--	--	--	--
Novel00125	Sc0000009	+	1415007	1416673	1641	GO:0071840//GO:0009987//GO:0008150//GO:0007010//GO:0016043//GO:0006996	cellular component organization or biogenesis//cellular process//biological_process//cytoskeleton organization//cellular component organization//organelle organization	--	--	GO:0003779//GO:0005488//GO:0003674//GO:0005515//GO:0008092	actin binding//binding//molecular_function//protein binding//cytoskeletal protein binding	no KO assigned | (RefSeq) myb family transcription factor PHL8	http://www.genome.jp/dbget-bin/www_bget?vvi:100255052	PREDICTED: uncharacterized protein LOC104877802 [Vitis vinifera]
Novel00126	Sc0000009	-	810031	811218	1052	--	--	--	--	--	--	--	--	--
Novel00127	Sc0000009	-	1106479	1120337	2091	--	--	--	--	--	--	no KO assigned | (RefSeq) receptor-like protein 12	http://www.genome.jp/dbget-bin/www_bget?vvi:100264911	hypothetical protein VITISV_021899 [Vitis vinifera]
Novel00128	Sc0000009	-	2298899	2302476	985	--	--	--	--	GO:0046872//GO:0043169//GO:0003674//GO:0005509//GO:0043167//GO:0005488	metal ion binding//cation binding//molecular_function//calcium ion binding//ion binding//binding	--	--	PREDICTED: tubulin--tyrosine ligase-like protein 12 isoform X1 [Jatropha curcas]>gi|802628327|ref|XP_012077050.1| PREDICTED: tubulin--tyrosine ligase-like protein 12 isoform X2 [Jatropha curcas]>gi|643724714|gb|KDP33915.1| hypothetical protein JCGZ_07486 [Jatropha curcas]
Novel00129	Sc0000010	+	54883	63707	907	--	--	--	--	--	--	no KO assigned | (RefSeq) uncharacterized LOC100267682	http://www.genome.jp/dbget-bin/www_bget?vvi:100267682	Uncharacterized protein isoform 1 [Theobroma cacao]>gi|508777918|gb|EOY25174.1| Uncharacterized protein isoform 1 [Theobroma cacao]
Novel00130	Sc0000010	+	654820	660834	1044	GO:0008150//GO:0008152	biological_process//metabolic process	--	--	GO:0003674//GO:0016740//GO:0016746//GO:0003824//GO:0016747	molecular_function//transferase activity//transferase activity, transferring acyl groups//catalytic activity//transferase activity, transferring acyl groups other than amino-acyl groups	--	--	acetyl-CoA C-acetyltransferase [Camellia chekiangoleosa]
Novel00131	Sc0000010	+	1358350	1361805	445	GO:0034645//GO:0090304//GO:0043603//GO:0006520//GO:0008152//GO:0043038//GO:0034641//GO:0044271//GO:0043043//GO:0016070//GO:0044249//GO:0006082//GO:0009058//GO:0006139//GO:0006412//GO:1901566//GO:0006807//GO:0009059//GO:0006418//GO:0044267//GO:0044237//GO:1901360//GO:0009987//GO:0044238//GO:0044699//GO:0046483//GO:0044281//GO:0044763//GO:0006725//GO:0043170//GO:0008150//GO:0071704//GO:0006399//GO:…	cellular macromolecule biosynthetic process//nucleic acid metabolic process//cellular amide metabolic process//cellular amino acid metabolic process//metabolic process//amino acid activation//cellular nitrogen compound metabolic process//cellular nitrogen compound biosynthetic process//peptide biosynthetic process//RNA metabolic process//cellular biosynthetic process//organic acid metabolic proce…	--	--	GO:0016875//GO:0030554//GO:0005524//GO:0032550//GO:0032553//GO:0003824//GO:1901265//GO:0043168//GO:0097159//GO:0001882//GO:0035639//GO:0005488//GO:0032549//GO:0043167//GO:0016876//GO:0004812//GO:0001883//GO:0032555//GO:0016874//GO:0036094//GO:0003674//GO:0017076//GO:0097367//GO:1901363//GO:0032559//GO:0000166	ligase activity, forming carbon-oxygen bonds//adenyl nucleotide binding//ATP binding//purine ribonucleoside binding//ribonucleotide binding//catalytic activity//nucleoside phosphate binding//anion binding//organic cyclic compound binding//nucleoside binding//purine ribonucleoside triphosphate binding//binding//ribonucleoside binding//ion binding//ligase activity, forming aminoacyl-tRNA and relate…	--	--	--
Novel00132	Sc0000010	+	1399728	1401530	1598	--	--	--	--	--	--	--	--	--
Novel00133	Sc0000010	-	55278	63707	8240	GO:0070070//GO:0071840//GO:0044238//GO:2000112//GO:0006355//GO:0034645//GO:0034654//GO:1901362//GO:0006259//GO:0006461//GO:0015074//GO:0016043//GO:0022607//GO:0046483//GO:0044085//GO:0043603//GO:0090304//GO:0019438//GO:0070072//GO:0008152//GO:0043623//GO:0043170//GO:0019222//GO:0006725//GO:0050794//GO:0034622//GO:1903506//GO:0044271//GO:0034641//GO:0019219//GO:0019538//GO:0016070//GO:0043043//GO:…	proton-transporting V-type ATPase complex assembly//cellular component organization or biogenesis//primary metabolic process//regulation of cellular macromolecule biosynthetic process//regulation of transcription, DNA-templated//cellular macromolecule biosynthetic process//nucleobase-containing compound biosynthetic process//organic cyclic compound biosynthetic process//DNA metabolic process//pro…	GO:0005575//GO:0000120//GO:0005634//GO:0044464//GO:0070013//GO:0043226//GO:0043232//GO:0005622//GO:0044422//GO:0005730//GO:0044446//GO:0031974//GO:0005667//GO:0043233//GO:0032991//GO:0043229//GO:0043231//GO:0044428//GO:0044452//GO:0005623//GO:0031981//GO:0005668//GO:0044798//GO:0043227//GO:0043234//GO:0043228//GO:0044424	cellular_component//RNA polymerase I transcription factor complex//nucleus//cell part//intracellular organelle lumen//organelle//intracellular non-membrane-bounded organelle//intracellular//organelle part//nucleolus//intracellular organelle part//membrane-enclosed lumen//transcription factor complex//organelle lumen//macromolecular complex//intracellular organelle//intracellular membrane-bounded …	GO:0008135//GO:0003674//GO:1901363//GO:0097159//GO:0003723//GO:0005488//GO:0003746//GO:0003676	translation factor activity, RNA binding//molecular_function//heterocyclic compound binding//organic cyclic compound binding//RNA binding//binding//translation elongation factor activity//nucleic acid binding	K01514 exopolyphosphatase [EC:3.6.1.11] | (RefSeq) protein prune homolog	http://www.genome.jp/dbget-bin/www_bget?vvi:100854333	PREDICTED: uncharacterized protein LOC103412315 [Malus domestica]
Novel00134	Sc0000010	-	71154	74058	712	--	--	--	--	--	--	--	--	--
Novel00135	Sc0000010	-	514274	516934	2661	GO:0009987//GO:0044237//GO:1901360//GO:0006807//GO:0006139//GO:0016070//GO:0034641//GO:0008152//GO:0090304//GO:0044260//GO:0071704//GO:0008150//GO:0006725//GO:0043170//GO:0046483//GO:0044238	cellular process//cellular metabolic process//organic cyclic compound metabolic process//nitrogen compound metabolic process//nucleobase-containing compound metabolic process//RNA metabolic process//cellular nitrogen compound metabolic process//metabolic process//nucleic acid metabolic process//cellular macromolecule metabolic process//organic substance metabolic process//biological_process//cell…	--	--	GO:0003824//GO:0003674//GO:0019239	catalytic activity//molecular_function//deaminase activity	no KO assigned | (RefSeq) protein RNA-directed DNA methylation 3	http://www.genome.jp/dbget-bin/www_bget?vvi:100256388	hypothetical protein [Beta vulgaris subsp. vulgaris]
Novel00136	Sc0000010	-	927003	930390	329	--	--	--	--	--	--	--	--	PREDICTED: uncharacterized protein LOC104881299 [Vitis vinifera]>gi|731414735|ref|XP_010659264.1| PREDICTED: uncharacterized protein LOC104881299 [Vitis vinifera]
Novel00137	Sc0000010	-	1008528	1010754	2194	GO:0022613//GO:0008150//GO:0071840//GO:0044085//GO:0042254	ribonucleoprotein complex biogenesis//biological_process//cellular component organization or biogenesis//cellular component biogenesis//ribosome biogenesis	GO:0005622//GO:0005575//GO:0044464//GO:0005623	intracellular//cellular_component//cell part//cell	GO:0003674//GO:1901363//GO:0003677//GO:0005488//GO:0003676//GO:0097159	molecular_function//heterocyclic compound binding//DNA binding//binding//nucleic acid binding//organic cyclic compound binding	--	--	hypothetical protein VITISV_003574 [Vitis vinifera]
Novel00138	Sc0000010	-	1401614	1404683	1613	GO:0048518//GO:0043085//GO:0043170//GO:0019222//GO:0050794//GO:0048522//GO:0065007//GO:0019538//GO:0071704//GO:0008150//GO:0044699//GO:0043067//GO:0051604//GO:0010942//GO:0044238//GO:0097202//GO:0044763//GO:0051246//GO:0051345//GO:0008152//GO:0043068//GO:0009893//GO:0006915//GO:0051336//GO:0016485//GO:0050790//GO:0044267//GO:0012501//GO:0031638//GO:0080090//GO:0052547//GO:0051247//GO:0010950//GO:…	positive regulation of biological process//positive regulation of catalytic activity//macromolecule metabolic process//regulation of metabolic process//regulation of cellular process//positive regulation of cellular process//biological regulation//protein metabolic process//organic substance metabolic process//biological_process//single-organism process//regulation of programmed cell death//prote…	GO:0005622//GO:0005575//GO:0043226//GO:0044464//GO:0005739//GO:0005623//GO:0044424//GO:0043227//GO:0043229//GO:0044444//GO:0005737//GO:0043231	intracellular//cellular_component//organelle//cell part//mitochondrion//cell//intracellular part//membrane-bounded organelle//intracellular organelle//cytoplasmic part//cytoplasm//intracellular membrane-bounded organelle	--	--	no KO assigned | (RefSeq) myosin heavy chain, cardiac muscle isoform	http://www.genome.jp/dbget-bin/www_bget?vvi:100259639	Encodes alpha-helical IF-like protein isoform 2 [Theobroma cacao]>gi|508719859|gb|EOY11756.1| Encodes alpha-helical IF-like protein isoform 2 [Theobroma cacao]
Novel00139	Sc0000011	+	22342	27298	1432	GO:0044403//GO:0044764//GO:0051704//GO:0019058//GO:0008150//GO:0044419//GO:0016032//GO:0009987	symbiosis, encompassing mutualism through parasitism//multi-organism cellular process//multi-organism process//viral life cycle//biological_process//interspecies interaction between organisms//viral process//cellular process	--	--	--	--	--	--	--
Novel00140	Sc0000011	+	939683	941566	1600	--	--	--	--	--	--	--	--	hypothetical protein VITISV_025046 [Vitis vinifera]
Novel00141	Sc0000011	+	1712459	1714199	918	--	--	--	--	GO:0005515//GO:0046914//GO:0046872//GO:0003674//GO:0005488//GO:0043167//GO:0008270//GO:0043169	protein binding//transition metal ion binding//metal ion binding//molecular_function//binding//ion binding//zinc ion binding//cation binding	--	--	PREDICTED: peroxisome biogenesis factor 10-like [Citrus sinensis]
Novel00142	Sc0000011	+	2035785	2038445	719	--	--	--	--	GO:0003676//GO:1901363//GO:0003674//GO:0097159//GO:0003677//GO:0005488	nucleic acid binding//heterocyclic compound binding//molecular_function//organic cyclic compound binding//DNA binding//binding	--	--	hypothetical protein PRUPE_ppa015615mg [Prunus persica]>gi|462421037|gb|EMJ25300.1| hypothetical protein PRUPE_ppa015615mg [Prunus persica]
Novel00143	Sc0000011	+	2227780	2229608	1170	--	--	--	--	GO:0016740//GO:0008144//GO:0016772//GO:0003674//GO:0016773//GO:0005488//GO:0003824	transferase activity//drug binding//transferase activity, transferring phosphorus-containing groups//molecular_function//phosphotransferase activity, alcohol group as acceptor//binding//catalytic activity	K08873 serine/threonine-protein kinase SMG1 [EC:2.7.11.1] | (RefSeq) SMG1; uncharacterized LOC100260579	http://www.genome.jp/dbget-bin/www_bget?vvi:100260579	PREDICTED: uncharacterized protein LOC105631693 isoform X1 [Jatropha curcas]
Novel00144	Sc0000011	-	337043	338612	712	--	--	--	--	--	--	K02146 V-type H+-transporting ATPase subunit d | (RefSeq) V-type proton ATPase subunit d2-like	http://www.genome.jp/dbget-bin/www_bget?vvi:100244110	PREDICTED: V-type proton ATPase subunit d2-like [Malus domestica]
Novel00145	Sc0000012	+	720642	732517	1807	--	--	--	--	--	--	--	--	PREDICTED: trihelix transcription factor ASIL1-like [Vitis vinifera]
Novel00146	Sc0000012	+	1230173	1230873	517	--	--	--	--	--	--	--	--	--
Novel00147	Sc0000012	+	1423943	1427158	497	--	--	--	--	--	--	--	--	--
Novel00148	Sc0000012	+	1508613	1510902	1103	--	--	--	--	--	--	no KO assigned | (RefSeq) uncharacterized LOC100260760	http://www.genome.jp/dbget-bin/www_bget?vvi:100260760	PREDICTED: uncharacterized protein LOC100260760 [Vitis vinifera]>gi|302143456|emb|CBI22017.3| unnamed protein product [Vitis vinifera]
Novel00149	Sc0000012	+	1723293	1724569	770	GO:0008150//GO:0071555//GO:0071554//GO:0016043//GO:0042545//GO:0071840//GO:0009987//GO:0045229	biological_process//cell wall organization//cell wall organization or biogenesis//cellular component organization//cell wall modification//cellular component organization or biogenesis//cellular process//external encapsulating structure organization	GO:0005575//GO:0005623//GO:0071944//GO:0044464//GO:0030312//GO:0005618	cellular_component//cell//cell periphery//cell part//external encapsulating structure//cell wall	GO:0003674//GO:0016787//GO:0003824//GO:0016788//GO:0052689//GO:0030599	molecular_function//hydrolase activity//catalytic activity//hydrolase activity, acting on ester bonds//carboxylic ester hydrolase activity//pectinesterase activity	--	--	hypothetical protein PRUPE_ppa003852mg [Prunus persica]>gi|462400096|gb|EMJ05764.1| hypothetical protein PRUPE_ppa003852mg [Prunus persica]
Novel00150	Sc0000012	+	2059127	2060042	741	--	--	--	--	--	--	no KO assigned | (RefSeq) uncharacterized LOC100240916	http://www.genome.jp/dbget-bin/www_bget?vvi:100240916	hypothetical protein CISIN_1g0101761mg, partial [Citrus sinensis]
Novel00151	Sc0000012	-	341236	342307	1072	--	--	--	--	--	--	--	--	--
Novel00152	Sc0000012	-	421251	424051	1792	GO:0051674//GO:0044763//GO:0044699//GO:0040011//GO:0008150//GO:0006928//GO:0009987//GO:0051179//GO:0048870	localization of cell//single-organism cellular process//single-organism process//locomotion//biological_process//movement of cell or subcellular component//cellular process//localization//cell motility	GO:0005623//GO:0005575//GO:0005929//GO:0031514//GO:0044464//GO:0043226//GO:0042995	cell//cellular_component//cilium//motile cilium//cell part//organelle//cell projection	GO:0016740//GO:0016772//GO:0003674//GO:0016301//GO:0016773//GO:0004672//GO:0004674//GO:0003824	transferase activity//transferase activity, transferring phosphorus-containing groups//molecular_function//kinase activity//phosphotransferase activity, alcohol group as acceptor//protein kinase activity//protein serine/threonine kinase activity//catalytic activity	no KO assigned | (RefSeq) myosin-9	http://www.genome.jp/dbget-bin/www_bget?vvi:100261513	PREDICTED: myosin-9 isoform X2 [Vitis vinifera]
Novel00153	Sc0000012	-	948049	949173	696	--	--	--	--	--	--	--	--	--
Novel00154	Sc0000012	-	1279025	1280497	1445	--	--	--	--	--	--	--	--	hypothetical protein CICLE_v10003979mg, partial [Citrus clementina]>gi|557533657|gb|ESR44775.1| hypothetical protein CICLE_v10003979mg, partial [Citrus clementina]
Novel00155	Sc0000012	-	1722227	1725231	1666	GO:0071554//GO:0016043//GO:0008150//GO:0071555//GO:0042545//GO:0071840//GO:0009987//GO:0045229	cell wall organization or biogenesis//cellular component organization//biological_process//cell wall organization//cell wall modification//cellular component organization or biogenesis//cellular process//external encapsulating structure organization	GO:0005575//GO:0005623//GO:0071944//GO:0044464//GO:0030312//GO:0005618	cellular_component//cell//cell periphery//cell part//external encapsulating structure//cell wall	GO:0004857//GO:0003674//GO:0016787//GO:0016788//GO:0030234//GO:0003824//GO:0098772//GO:0052689//GO:0030599	enzyme inhibitor activity//molecular_function//hydrolase activity//hydrolase activity, acting on ester bonds//enzyme regulator activity//catalytic activity//molecular function regulator//carboxylic ester hydrolase activity//pectinesterase activity	no KO assigned | (RefSeq) putative pectinesterase/pectinesterase inhibitor 45	http://www.genome.jp/dbget-bin/www_bget?vvi:100257766	hypothetical protein PRUPE_ppa003852mg [Prunus persica]>gi|462400096|gb|EMJ05764.1| hypothetical protein PRUPE_ppa003852mg [Prunus persica]
Novel00156	Sc0000013	+	340226	342035	1810	GO:0008150//GO:0071704//GO:0019538//GO:0043170//GO:0044238//GO:0044260//GO:1901576//GO:0010467//GO:1901564//GO:0006518//GO:0043604//GO:0044249//GO:0043043//GO:0034641//GO:0044271//GO:0008152//GO:0043603//GO:0034645//GO:0009987//GO:0044237//GO:0044267//GO:0009059//GO:0006807//GO:1901566//GO:0006412//GO:0009058	biological_process//organic substance metabolic process//protein metabolic process//macromolecule metabolic process//primary metabolic process//cellular macromolecule metabolic process//organic substance biosynthetic process//gene expression//organonitrogen compound metabolic process//peptide metabolic process//amide biosynthetic process//cellular biosynthetic process//peptide biosynthetic proces…	GO:0005575//GO:0044424//GO:0005623//GO:0005737//GO:0044444//GO:0030529//GO:0005622//GO:0043232//GO:0005840//GO:0043226//GO:0044464//GO:0043228//GO:0043229//GO:0032991	cellular_component//intracellular part//cell//cytoplasm//cytoplasmic part//ribonucleoprotein complex//intracellular//intracellular non-membrane-bounded organelle//ribosome//organelle//cell part//non-membrane-bounded organelle//intracellular organelle//macromolecular complex	GO:0003674//GO:0005198//GO:0003735	molecular_function//structural molecule activity//structural constituent of ribosome	--	--	--
Novel00157	Sc0000013	+	547307	549331	1864	--	--	--	--	--	--	--	--	--
Novel00158	Sc0000013	+	1216243	1219269	1061	--	--	--	--	--	--	no KO assigned | (RefSeq) uncharacterized LOC100260772	http://www.genome.jp/dbget-bin/www_bget?vvi:100260772	PREDICTED: uncharacterized protein LOC100260772 [Vitis vinifera]
Novel00159	Sc0000013	+	1977958	1981417	1613	--	--	--	--	--	--	K02492 glutamyl-tRNA reductase [EC:1.2.1.70] | (RefSeq) glutamyl-tRNA reductase 1, chloroplastic	http://www.genome.jp/dbget-bin/www_bget?vvi:100264583	glutamyl-tRNA reductase [Camellia sinensis]
Novel00160	Sc0000013	+	1996503	2000301	2167	GO:0044238//GO:1901362//GO:0046483//GO:0043170//GO:0006725//GO:0071704//GO:0008150//GO:0032774//GO:0006351//GO:0010467//GO:1901576//GO:0044260//GO:0034654//GO:0034645//GO:0090304//GO:0019438//GO:0008152//GO:0044271//GO:0034641//GO:0016070//GO:0044249//GO:0006139//GO:0009058//GO:0006807//GO:0097659//GO:0009059//GO:1901360//GO:0018130//GO:0044237//GO:0009987	primary metabolic process//organic cyclic compound biosynthetic process//heterocycle metabolic process//macromolecule metabolic process//cellular aromatic compound metabolic process//organic substance metabolic process//biological_process//RNA biosynthetic process//transcription, DNA-templated//gene expression//organic substance biosynthetic process//cellular macromolecule metabolic process//nucl…	--	--	GO:0016772//GO:0003674//GO:1901363//GO:0016740//GO:0016779//GO:0034061//GO:0003676//GO:0003887//GO:0003824//GO:0097159//GO:0005488//GO:0003677	transferase activity, transferring phosphorus-containing groups//molecular_function//heterocyclic compound binding//transferase activity//nucleotidyltransferase activity//DNA polymerase activity//nucleic acid binding//DNA-directed DNA polymerase activity//catalytic activity//organic cyclic compound binding//binding//DNA binding	--	--	--
Novel00161	Sc0000013	-	163288	163972	552	--	--	--	--	--	--	--	--	--
Novel00162	Sc0000013	-	586432	587318	483	--	--	--	--	--	--	no KO assigned | (RefSeq) uncharacterized LOC100243511	http://www.genome.jp/dbget-bin/www_bget?vvi:100243511	PREDICTED: uncharacterized protein LOC103326007 [Prunus mume]
Novel00163	Sc0000013	-	591549	594713	850	--	--	--	--	--	--	--	--	--
Novel00164	Sc0000013	-	1257796	1261589	387	--	--	--	--	GO:0005515//GO:0003674//GO:0005488	protein binding//molecular_function//binding	--	--	PREDICTED: protein KRI1 homolog [Vitis vinifera]>gi|731387380|ref|XP_010649228.1| PREDICTED: protein KRI1 homolog [Vitis vinifera]
Novel00165	Sc0000013	-	2055449	2056220	772	--	--	--	--	--	--	--	--	--
Novel00166	Sc0000013	-	2069325	2075459	6051	GO:0006139//GO:0006914//GO:0006807//GO:0044237//GO:1901360//GO:0009987//GO:0006259//GO:0015074//GO:0090304//GO:0008152//GO:0034641//GO:0044248//GO:0009056//GO:0044260//GO:0044238//GO:0046483//GO:0006725//GO:0043170//GO:0071704//GO:0008150	nucleobase-containing compound metabolic process//autophagy//nitrogen compound metabolic process//cellular metabolic process//organic cyclic compound metabolic process//cellular process//DNA metabolic process//DNA integration//nucleic acid metabolic process//metabolic process//cellular nitrogen compound metabolic process//cellular catabolic process//catabolic process//cellular macromolecule metab…	--	--	--	--	--	--	gag-pol precursor [Castanea mollissima]
Novel00167	Sc0000014	+	33055	39586	489	--	--	--	--	--	--	K02990 small subunit ribosomal protein S6 | (RefSeq) 30S ribosomal protein S6 alpha, chloroplastic	http://www.genome.jp/dbget-bin/www_bget?vvi:100244408	PREDICTED: 30S ribosomal protein S6 alpha, chloroplastic [Vitis vinifera]
Novel00168	Sc0000014	+	1099544	1191742	3403	GO:0008152//GO:1902578//GO:0015672//GO:0044699//GO:0044238//GO:0005975//GO:0006814//GO:0008150//GO:0071704//GO:0051179//GO:0051234//GO:0006810//GO:0044765//GO:0006812//GO:0030001//GO:0006811	metabolic process//single-organism localization//monovalent inorganic cation transport//single-organism process//primary metabolic process//carbohydrate metabolic process//sodium ion transport//biological_process//organic substance metabolic process//localization//establishment of localization//transport//single-organism transport//cation transport//metal ion transport//ion transport	GO:0098796//GO:0044464//GO:0071944//GO:0098797//GO:1902495//GO:0005575//GO:0031224//GO:0034706//GO:0016020//GO:0016021//GO:0032991//GO:0034702//GO:0005887//GO:0001518//GO:0034703//GO:0044425//GO:0031226//GO:0044459//GO:0005886//GO:0043234//GO:1990351//GO:0005623	membrane protein complex//cell part//cell periphery//plasma membrane protein complex//transmembrane transporter complex//cellular_component//intrinsic component of membrane//sodium channel complex//membrane//integral component of membrane//macromolecular complex//ion channel complex//integral component of plasma membrane//voltage-gated sodium channel complex//cation channel complex//membrane part…	GO:0016798//GO:0046872//GO:0005272//GO:0022843//GO:0022892//GO:0046914//GO:0005216//GO:0015075//GO:0008270//GO:0008324//GO:1901363//GO:0005244//GO:0022836//GO:0003824//GO:0003674//GO:0015081//GO:0043169//GO:0005215//GO:0022890//GO:0022803//GO:0003723//GO:0015267//GO:0022891//GO:0016787//GO:0022857//GO:0015077//GO:0022832//GO:0097159//GO:0005261//GO:0043167//GO:0005248//GO:0003676//GO:0022838//GO:…	hydrolase activity, acting on glycosyl bonds//metal ion binding//sodium channel activity//voltage-gated cation channel activity//substrate-specific transporter activity//transition metal ion binding//ion channel activity//ion transmembrane transporter activity//zinc ion binding//cation transmembrane transporter activity//heterocyclic compound binding//voltage-gated ion channel activity//gated cha…	--	--	PREDICTED: LOW QUALITY PROTEIN: DNA repair protein RAD50 [Vitis vinifera]
Novel00169	Sc0000014	+	1411806	1412991	1186	--	--	--	--	--	--	--	--	--
Novel00170	Sc0000014	+	1618193	1633900	1751	GO:0044763//GO:0044238//GO:0044699//GO:0071704//GO:0008150//GO:0019538//GO:0043170//GO:0006508//GO:0044710//GO:0022900//GO:0055114//GO:0008152//GO:0006091//GO:0044237//GO:0009987	single-organism cellular process//primary metabolic process//single-organism process//organic substance metabolic process//biological_process//protein metabolic process//macromolecule metabolic process//proteolysis//single-organism metabolic process//electron transport chain//oxidation-reduction process//metabolic process//generation of precursor metabolites and energy//cellular metabolic process…	GO:0005575//GO:0031224//GO:0016020//GO:0016021//GO:0044425	cellular_component//intrinsic component of membrane//membrane//integral component of membrane//membrane part	GO:0003674//GO:0005515//GO:0016787//GO:0004175//GO:0008233//GO:0070011//GO:0003824//GO:0008234//GO:0004197//GO:0005488	molecular_function//protein binding//hydrolase activity//endopeptidase activity//peptidase activity//peptidase activity, acting on L-amino acid peptides//catalytic activity//cysteine-type peptidase activity//cysteine-type endopeptidase activity//binding	no KO assigned | (RefSeq) F-box protein At3g07870-like	http://www.genome.jp/dbget-bin/www_bget?vvi:100261870	PREDICTED: F-box protein At3g07870-like isoform X2 [Gossypium raimondii]
Novel00171	Sc0000014	+	2057041	2065181	1670	GO:0016043//GO:0044699//GO:0044763//GO:1902578//GO:0051641//GO:0008150//GO:0044802//GO:0072657//GO:1902580//GO:0045184//GO:0008104//GO:0071840//GO:0051205//GO:0090150//GO:0033036//GO:0061024//GO:0070727//GO:0051179//GO:0051234//GO:0034613//GO:0009987	cellular component organization//single-organism process//single-organism cellular process//single-organism localization//cellular localization//biological_process//single-organism membrane organization//protein localization to membrane//single-organism cellular localization//establishment of protein localization//protein localization//cellular component organization or biogenesis//protein insert…	GO:0031224//GO:0005575//GO:0016020//GO:0044425//GO:0016021	intrinsic component of membrane//cellular_component//membrane//membrane part//integral component of membrane	--	--	--	--	PREDICTED: ALBINO3-like protein 1, chloroplastic [Vitis vinifera]>gi|296081405|emb|CBI16838.3| unnamed protein product [Vitis vinifera]
Novel00172	Sc0000014	+	2123405	2132366	2654	--	--	--	--	--	--	--	--	PREDICTED: uncharacterized protein LOC104877757 [Vitis vinifera]
Novel00173	Sc0000014	-	42337	43678	1192	GO:0051252//GO:0016070//GO:0044249//GO:0065007//GO:0044271//GO:1903506//GO:0034641//GO:0019438//GO:0090304//GO:0008152//GO:0034654//GO:0034645//GO:0044237//GO:0050789//GO:0060255//GO:1901360//GO:0018130//GO:0031326//GO:0009987//GO:0080090//GO:0009059//GO:0010556//GO:0009889//GO:0097659//GO:0006807//GO:0009058//GO:0006139//GO:0071704//GO:0008150//GO:0019219//GO:0050794//GO:0006725//GO:0043170//GO:…	regulation of RNA metabolic process//RNA metabolic process//cellular biosynthetic process//biological regulation//cellular nitrogen compound biosynthetic process//regulation of nucleic acid-templated transcription//cellular nitrogen compound metabolic process//aromatic compound biosynthetic process//nucleic acid metabolic process//metabolic process//nucleobase-containing compound biosynthetic pro…	--	--	GO:0001071//GO:0005488//GO:0003677//GO:0097159//GO:1901363//GO:0003674//GO:0003700//GO:0003676//GO:0043565//GO:0005515	nucleic acid binding transcription factor activity//binding//DNA binding//organic cyclic compound binding//heterocyclic compound binding//molecular_function//transcription factor activity, sequence-specific DNA binding//nucleic acid binding//sequence-specific DNA binding//protein binding	no KO assigned | (RefSeq) protein NLP6	http://www.genome.jp/dbget-bin/www_bget?vvi:100263398	PREDICTED: protein NLP7-like [Solanum tuberosum]
Novel00174	Sc0000014	-	207938	208893	808	GO:0032196//GO:0071704//GO:0008150//GO:0019538//GO:0034641//GO:0006725//GO:0006310//GO:0043170//GO:0008152//GO:0044763//GO:0043412//GO:0046483//GO:0090304//GO:0006259//GO:0036211//GO:0044699//GO:0044238//GO:0009987//GO:0044260//GO:0044237//GO:1901360//GO:0044710//GO:0044267//GO:0006313//GO:0006807//GO:0006464//GO:0006139	transposition//organic substance metabolic process//biological_process//protein metabolic process//cellular nitrogen compound metabolic process//cellular aromatic compound metabolic process//DNA recombination//macromolecule metabolic process//metabolic process//single-organism cellular process//macromolecule modification//heterocycle metabolic process//nucleic acid metabolic process//DNA metaboli…	--	--	GO:0003674//GO:0043169//GO:0046872//GO:0046914//GO:0043167//GO:0005488//GO:0016151	molecular_function//cation binding//metal ion binding//transition metal ion binding//ion binding//binding//nickel cation binding	--	--	conserved hypothetical protein [Ricinus communis]>gi|223530327|gb|EEF32221.1| conserved hypothetical protein [Ricinus communis]
Novel00175	Sc0000014	-	506427	510087	476	--	--	--	--	GO:0005488//GO:0003674//GO:0005515	binding//molecular_function//protein binding	--	--	PREDICTED: uncharacterized protein LOC100243227 isoform X2 [Vitis vinifera]
Novel00176	Sc0000014	-	1414701	1416397	1600	--	--	--	--	--	--	--	--	--
Novel00177	Sc0000014	-	1644235	1645401	1081	--	--	--	--	--	--	--	--	--
Novel00178	Sc0000014	-	1744426	1746131	572	--	--	--	--	--	--	--	--	--
Novel00179	Sc0000014	-	1955797	1959883	3896	--	--	--	--	--	--	--	--	PREDICTED: uncharacterized protein LOC104417027 [Eucalyptus grandis]
Novel00180	Sc0000014	-	2124732	2130235	2897	--	--	--	--	--	--	--	--	PREDICTED: uncharacterized protein LOC100251477 [Vitis vinifera]>gi|731401819|ref|XP_010654431.1| PREDICTED: uncharacterized protein LOC100251477 [Vitis vinifera]>gi|731401821|ref|XP_010654432.1| PREDICTED: uncharacterized protein LOC100251477 [Vitis vinifera]>gi|731401823|ref|XP_010654433.1| PREDICTED: uncharacterized protein LOC100251477 [Vitis vinifera]>gi|731401825|ref|XP_010654434.1| PREDICT…
Novel00181	Sc0000015	+	1692395	1695752	1273	GO:0006139//GO:0005996//GO:0006753//GO:0016052//GO:0006733//GO:0006796//GO:0009058//GO:0019637//GO:0019318//GO:0055086//GO:0006096//GO:0009167//GO:0006094//GO:0019319//GO:0046128//GO:0006807//GO:0006091//GO:0016310//GO:0009185//GO:1901575//GO:0006757//GO:0009056//GO:0044712//GO:0046496//GO:0046364//GO:0006793//GO:0043436//GO:0044711//GO:0006090//GO:0044710//GO:0019752//GO:0046939//GO:1901360//GO:…	nucleobase-containing compound metabolic process//monosaccharide metabolic process//nucleoside phosphate metabolic process//carbohydrate catabolic process//oxidoreduction coenzyme metabolic process//phosphate-containing compound metabolic process//biosynthetic process//organophosphate metabolic process//hexose metabolic process//nucleobase-containing small molecule metabolic process//glycolytic p…	--	--	GO:0016860//GO:0016853//GO:0016861//GO:0004347//GO:0003674//GO:0003824	intramolecular oxidoreductase activity//isomerase activity//intramolecular oxidoreductase activity, interconverting aldoses and ketoses//glucose-6-phosphate isomerase activity//molecular_function//catalytic activity	K01810 glucose-6-phosphate isomerase [EC:5.3.1.9] | (RefSeq) glucose-6-phosphate isomerase	http://www.genome.jp/dbget-bin/www_bget?vvi:100252335	PREDICTED: glucose-6-phosphate isomerase, cytosolic 2B [Malus domestica]
Novel00182	Sc0000015	-	1024421	1025936	1351	--	--	--	--	--	--	--	--	--
Novel00183	Sc0000016	+	359689	392611	5915	--	--	--	--	GO:0005488//GO:0005515//GO:0003674	binding//protein binding//molecular_function	no KO assigned | (RefSeq) uncharacterized LOC100257236	http://www.genome.jp/dbget-bin/www_bget?vvi:100257236	PREDICTED: uncharacterized protein LOC100257236 [Vitis vinifera]>gi|297739664|emb|CBI29846.3| unnamed protein product [Vitis vinifera]
Novel00184	Sc0000016	+	379012	386755	689	--	--	--	--	--	--	no KO assigned | (RefSeq) uncharacterized LOC100245328	http://www.genome.jp/dbget-bin/www_bget?vvi:100245328	PREDICTED: uncharacterized protein LOC103926868 isoform X2 [Pyrus x bretschneideri]
Novel00185	Sc0000016	+	676921	678452	938	--	--	--	--	--	--	--	--	--
Novel00186	Sc0000016	+	882141	882786	276	--	--	--	--	--	--	K03404 magnesium chelatase subunit D [EC:6.6.1.1] | (RefSeq) magnesium-chelatase subunit ChlD, chloroplastic	http://www.genome.jp/dbget-bin/www_bget?vvi:100243048	magnesium-chelatase subunit D [Camellia sinensis]
Novel00187	Sc0000016	+	914600	928189	731	--	--	--	--	GO:0005488//GO:0003674//GO:0005515	binding//molecular_function//protein binding	no KO assigned | (RefSeq) ran-binding protein 10	http://www.genome.jp/dbget-bin/www_bget?vvi:100264951	hypothetical protein PHAVU_011G000900g [Phaseolus vulgaris]>gi|561004283|gb|ESW03277.1| hypothetical protein PHAVU_011G000900g [Phaseolus vulgaris]
Novel00188	Sc0000016	+	937508	938862	1164	GO:0009058//GO:0006139//GO:0097659//GO:0006807//GO:0009059//GO:0080090//GO:0010556//GO:0009889//GO:0044237//GO:0050789//GO:0060255//GO:1901360//GO:0018130//GO:0009987//GO:0031326//GO:0034654//GO:0034645//GO:0019438//GO:0090304//GO:0008152//GO:0034641//GO:0044271//GO:1903506//GO:0051252//GO:0016070//GO:0044249//GO:0065007//GO:0010468//GO:2001141//GO:0051171//GO:0031323//GO:0032774//GO:0006351//GO:…	biosynthetic process//nucleobase-containing compound metabolic process//nucleic acid-templated transcription//nitrogen compound metabolic process//macromolecule biosynthetic process//regulation of primary metabolic process//regulation of macromolecule biosynthetic process//regulation of biosynthetic process//cellular metabolic process//regulation of biological process//regulation of macromolecule…	GO:0044464//GO:0005622//GO:0005623//GO:0005575	cell part//intracellular//cell//cellular_component	GO:0097159//GO:0003677//GO:0005488//GO:0003676//GO:0003674//GO:1901363	organic cyclic compound binding//DNA binding//binding//nucleic acid binding//molecular_function//heterocyclic compound binding	no KO assigned | (RefSeq) glycine-rich RNA-binding protein GRP2A	http://www.genome.jp/dbget-bin/www_bget?vvi:100853676	hypothetical protein B456_013G036800 [Gossypium raimondii]
Novel00189	Sc0000016	-	560544	561401	754	--	--	--	--	--	--	K09285 AP2-like factor, ANT lineage | (RefSeq) AP2-like ethylene-responsive transcription factor PLT2	http://www.genome.jp/dbget-bin/www_bget?vvi:100256966	putative APETALA2 ethylene responsive element binding protein [Elaeis guineensis]
Novel00190	Sc0000016	-	642802	645534	1630	GO:0010506//GO:0006914//GO:0050789//GO:0044237//GO:0031325//GO:0009987//GO:0009893//GO:0009896//GO:0008152//GO:0048518//GO:0065007//GO:0031323//GO:0044248//GO:0009056//GO:0010508//GO:0031329//GO:0031331//GO:0009894//GO:0019222//GO:0048522//GO:0050794//GO:0008150	regulation of autophagy//autophagy//regulation of biological process//cellular metabolic process//positive regulation of cellular metabolic process//cellular process//positive regulation of metabolic process//positive regulation of catabolic process//metabolic process//positive regulation of biological process//biological regulation//regulation of cellular metabolic process//cellular catabolic pr…	--	--	--	--	no KO assigned | (RefSeq) formin-like protein 14	http://www.genome.jp/dbget-bin/www_bget?vvi:100264917	PREDICTED: formin-like protein 14 [Nicotiana tomentosiformis]
Novel00191	Sc0000016	-	1331746	1333010	1084	--	--	--	--	--	--	--	--	--
Novel00192	Sc0000017	+	84753	92825	4214	GO:0044763//GO:1903047//GO:0000278//GO:0046483//GO:0009891//GO:0006996//GO:0031328//GO:0010557//GO:1901362//GO:0006397//GO:0016043//GO:0044699//GO:0071103//GO:0000398//GO:0051173//GO:2000112//GO:0044238//GO:0006355//GO:0006354//GO:0032968//GO:0019219//GO:0006366//GO:0006352//GO:0071704//GO:0008150//GO:0030261//GO:0043170//GO:0000280//GO:0006357//GO:0019222//GO:0050794//GO:0006725//GO:0048522//GO:…	single-organism cellular process//mitotic cell cycle process//mitotic cell cycle//heterocycle metabolic process//positive regulation of biosynthetic process//organelle organization//positive regulation of cellular biosynthetic process//positive regulation of macromolecule biosynthetic process//organic cyclic compound biosynthetic process//mRNA processing//cellular component organization//single-o…	GO:0044427//GO:0005634//GO:0005575//GO:0044422//GO:0016020//GO:0044424//GO:0005694//GO:0044815//GO:0005623//GO:0043226//GO:0044464//GO:0030529//GO:0000796//GO:0005622//GO:0043232//GO:0005681//GO:0043231//GO:0044428//GO:0032991//GO:0043229//GO:0044446//GO:0043228//GO:0043227//GO:0043234//GO:0000793	chromosomal part//nucleus//cellular_component//organelle part//membrane//intracellular part//chromosome//DNA packaging complex//cell//organelle//cell part//ribonucleoprotein complex//condensin complex//intracellular//intracellular non-membrane-bounded organelle//spliceosomal complex//intracellular membrane-bounded organelle//nuclear part//macromolecular complex//intracellular organelle//intracell…	GO:0016772//GO:1901363//GO:0003674//GO:0034061//GO:0016779//GO:0016740//GO:0003676//GO:0003887//GO:0003824//GO:0097159//GO:0005488//GO:0003677	transferase activity, transferring phosphorus-containing groups//heterocyclic compound binding//molecular_function//DNA polymerase activity//nucleotidyltransferase activity//transferase activity//nucleic acid binding//DNA-directed DNA polymerase activity//catalytic activity//organic cyclic compound binding//binding//DNA binding	no KO assigned | (RefSeq) uncharacterized LOC100251255	http://www.genome.jp/dbget-bin/www_bget?vvi:100251255	conserved hypothetical protein [Ricinus communis]>gi|223533751|gb|EEF35483.1| conserved hypothetical protein [Ricinus communis]
Novel00193	Sc0000017	+	1204610	1205772	440	--	--	--	--	--	--	--	--	--
Novel00194	Sc0000017	+	2010511	2022433	4746	GO:0006412//GO:0006139//GO:0009058//GO:0006807//GO:0051234//GO:0034613//GO:0006810//GO:1901566//GO:0044267//GO:0010556//GO:0009889//GO:0009059//GO:0080090//GO:0009987//GO:0031326//GO:0010608//GO:1901360//GO:0044237//GO:0050789//GO:0060255//GO:0016192//GO:0034645//GO:0051246//GO:0051649//GO:0008152//GO:0090304//GO:0043603//GO:0033036//GO:0015031//GO:0006396//GO:0070727//GO:0034641//GO:0044271//GO:…	translation//nucleobase-containing compound metabolic process//biosynthetic process//nitrogen compound metabolic process//establishment of localization//cellular protein localization//transport//organonitrogen compound biosynthetic process//cellular protein metabolic process//regulation of macromolecule biosynthetic process//regulation of biosynthetic process//macromolecule biosynthetic process//…	GO:0043229//GO:0032991//GO:0044446//GO:0005681//GO:0043231//GO:0044428//GO:0043227//GO:0043226//GO:0044464//GO:0030529//GO:0005622//GO:0005623//GO:0044424//GO:0005575//GO:0005634//GO:0044422	intracellular organelle//macromolecular complex//intracellular organelle part//spliceosomal complex//intracellular membrane-bounded organelle//nuclear part//membrane-bounded organelle//organelle//cell part//ribonucleoprotein complex//intracellular//cell//intracellular part//cellular_component//nucleus//organelle part	GO:0045182//GO:0003674	translation regulator activity//molecular_function	no KO assigned | (RefSeq) pentatricopeptide repeat-containing protein At1g62914, mitochondrial	http://www.genome.jp/dbget-bin/www_bget?vvi:100258882	hypothetical protein PRUPE_ppa003306mg [Prunus persica]>gi|462403652|gb|EMJ09209.1| hypothetical protein PRUPE_ppa003306mg [Prunus persica]
Novel00195	Sc0000017	+	2025871	2036474	5937	GO:0071704//GO:0008150//GO:0019538//GO:0034248//GO:0006725//GO:0050794//GO:0019222//GO:0043170//GO:0006417//GO:0046483//GO:0044238//GO:2000112//GO:0032268//GO:1901564//GO:1901576//GO:0044260//GO:0010467//GO:0008380//GO:0006518//GO:0043604//GO:0010468//GO:0051171//GO:0031323//GO:0043043//GO:0016070//GO:0044249//GO:0065007//GO:0006396//GO:0034641//GO:0044271//GO:0043603//GO:0090304//GO:0008152//GO:…	organic substance metabolic process//biological_process//protein metabolic process//regulation of cellular amide metabolic process//cellular aromatic compound metabolic process//regulation of cellular process//regulation of metabolic process//macromolecule metabolic process//regulation of translation//heterocycle metabolic process//primary metabolic process//regulation of cellular macromolecule b…	GO:0044422//GO:0005634//GO:0005575//GO:0031224//GO:0044424//GO:0005623//GO:0016020//GO:0005622//GO:0030529//GO:0044464//GO:0043226//GO:0043227//GO:0044428//GO:0016021//GO:0043231//GO:0005681//GO:0044446//GO:0044425//GO:0043229//GO:0032991	organelle part//nucleus//cellular_component//intrinsic component of membrane//intracellular part//cell//membrane//intracellular//ribonucleoprotein complex//cell part//organelle//membrane-bounded organelle//nuclear part//integral component of membrane//intracellular membrane-bounded organelle//spliceosomal complex//intracellular organelle part//membrane part//intracellular organelle//macromolecula…	GO:0003674//GO:0046872//GO:0045182//GO:0046914//GO:0016740//GO:0003824//GO:0043169//GO:0008270//GO:0043167//GO:0005488	molecular_function//metal ion binding//translation regulator activity//transition metal ion binding//transferase activity//catalytic activity//cation binding//zinc ion binding//ion binding//binding	no KO assigned | (RefSeq) putative pentatricopeptide repeat-containing protein At1g12700, mitochondrial	http://www.genome.jp/dbget-bin/www_bget?vvi:100244236	hypothetical protein PRUPE_ppa003306mg [Prunus persica]>gi|462403652|gb|EMJ09209.1| hypothetical protein PRUPE_ppa003306mg [Prunus persica]
Novel00196	Sc0000017	-	11	1079	473	--	--	--	--	GO:0097159//GO:0005488//GO:0003676//GO:0003674//GO:1901363	organic cyclic compound binding//binding//nucleic acid binding//molecular_function//heterocyclic compound binding	K12900 FUS-interacting serine-arginine-rich protein 1 | (RefSeq) serine/arginine-rich SC35-like splicing factor SCL30	http://www.genome.jp/dbget-bin/www_bget?vvi:100258210	hypothetical protein CISIN_1g0434431mg, partial [Citrus sinensis]
Novel00197	Sc0000017	-	913515	915015	1389	GO:0055114//GO:0008152//GO:0044710//GO:0044699//GO:0008150	oxidation-reduction process//metabolic process//single-organism metabolic process//single-organism process//biological_process	--	--	GO:0016491//GO:0097159//GO:0043167//GO:0005488//GO:0003824//GO:0043169//GO:0046906//GO:0016705//GO:0046872//GO:0005506//GO:0046914//GO:0020037//GO:1901363//GO:0003674	oxidoreductase activity//organic cyclic compound binding//ion binding//binding//catalytic activity//cation binding//tetrapyrrole binding//oxidoreductase activity, acting on paired donors, with incorporation or reduction of molecular oxygen//metal ion binding//iron ion binding//transition metal ion binding//heme binding//heterocyclic compound binding//molecular_function	--	--	hypothetical protein PRUPE_ppa004328mg [Prunus persica]>gi|462419921|gb|EMJ24184.1| hypothetical protein PRUPE_ppa004328mg [Prunus persica]
Novel00198	Sc0000017	-	917521	919330	576	GO:0008152//GO:0055114//GO:0044710//GO:0008150//GO:0044699	metabolic process//oxidation-reduction process//single-organism metabolic process//biological_process//single-organism process	--	--	GO:0043167//GO:0005488//GO:0016491//GO:0097159//GO:0003824//GO:0043169//GO:0016705//GO:0046906//GO:0020037//GO:1901363//GO:0003674//GO:0005506//GO:0046872//GO:0046914	ion binding//binding//oxidoreductase activity//organic cyclic compound binding//catalytic activity//cation binding//oxidoreductase activity, acting on paired donors, with incorporation or reduction of molecular oxygen//tetrapyrrole binding//heme binding//heterocyclic compound binding//molecular_function//iron ion binding//metal ion binding//transition metal ion binding	--	--	hypothetical protein PRUPE_ppa025196mg [Prunus persica]>gi|462423467|gb|EMJ27730.1| hypothetical protein PRUPE_ppa025196mg [Prunus persica]
Novel00199	Sc0000017	-	1204610	1219536	3085	--	--	--	--	--	--	--	--	--
Novel00200	Sc0000017	-	1224900	1228254	1799	GO:0071704//GO:0008150//GO:0019219//GO:0050794//GO:0006725//GO:0019222//GO:0043170//GO:0046483//GO:1901362//GO:0006355//GO:2000112//GO:0044238//GO:0044260//GO:1901576//GO:0010467//GO:0006351//GO:0032774//GO:0051171//GO:0031323//GO:0010468//GO:2001141//GO:0044249//GO:0065007//GO:0051252//GO:0016070//GO:0034641//GO:0044271//GO:1903506//GO:0008152//GO:0019438//GO:0090304//GO:0034654//GO:0034645//GO:…	organic substance metabolic process//biological_process//regulation of nucleobase-containing compound metabolic process//regulation of cellular process//cellular aromatic compound metabolic process//regulation of metabolic process//macromolecule metabolic process//heterocycle metabolic process//organic cyclic compound biosynthetic process//regulation of transcription, DNA-templated//regulation of…	--	--	GO:1901363//GO:0003674//GO:0003676//GO:0003677//GO:0005488//GO:0097159	heterocyclic compound binding//molecular_function//nucleic acid binding//DNA binding//binding//organic cyclic compound binding	--	--	PREDICTED: cyclic dof factor 2-like [Malus domestica]
Novel00201	Sc0000018	+	285261	290366	3602	--	--	--	--	--	--	no KO assigned | (RefSeq) transcription factor DIVARICATA	http://www.genome.jp/dbget-bin/www_bget?vvi:100263868	MYB5 [Scutellaria baicalensis]
Novel00202	Sc0000018	+	356848	362968	652	GO:0034654//GO:0034645//GO:0008152//GO:0090304//GO:0019438//GO:1903506//GO:0044271//GO:0034641//GO:0044249//GO:0065007//GO:0016070//GO:0051252//GO:0006139//GO:0009058//GO:0006807//GO:0097659//GO:0010556//GO:0009889//GO:0080090//GO:0009059//GO:0031326//GO:0009987//GO:0018130//GO:1901360//GO:0050789//GO:0060255//GO:0044237//GO:1901362//GO:0044238//GO:2000112//GO:0006355//GO:0046483//GO:0043170//GO:…	nucleobase-containing compound biosynthetic process//cellular macromolecule biosynthetic process//metabolic process//nucleic acid metabolic process//aromatic compound biosynthetic process//regulation of nucleic acid-templated transcription//cellular nitrogen compound biosynthetic process//cellular nitrogen compound metabolic process//cellular biosynthetic process//biological regulation//RNA metab…	GO:0043226//GO:0098687//GO:0044464//GO:0043232//GO:0005622//GO:0043229//GO:0044446//GO:0043231//GO:0043228//GO:0043227//GO:0005575//GO:0044427//GO:0005634//GO:0000775//GO:0044422//GO:0005623//GO:0044424//GO:0005694	organelle//chromosomal region//cell part//intracellular non-membrane-bounded organelle//intracellular//intracellular organelle//intracellular organelle part//intracellular membrane-bounded organelle//non-membrane-bounded organelle//membrane-bounded organelle//cellular_component//chromosomal part//nucleus//chromosome, centromeric region//organelle part//cell//intracellular part//chromosome	GO:0003887//GO:0008270//GO:0043169//GO:0003824//GO:0097159//GO:0005488//GO:0003677//GO:0043167//GO:0016772//GO:0046914//GO:0046872//GO:0003682//GO:0003674//GO:1901363//GO:0044877//GO:0016740//GO:0034061//GO:0016779//GO:0003676	DNA-directed DNA polymerase activity//zinc ion binding//cation binding//catalytic activity//organic cyclic compound binding//binding//DNA binding//ion binding//transferase activity, transferring phosphorus-containing groups//transition metal ion binding//metal ion binding//chromatin binding//molecular_function//heterocyclic compound binding//macromolecular complex binding//transferase activity//D…	--	--	PREDICTED: uncharacterized protein LOC104586137 [Nelumbo nucifera]
Novel00203	Sc0000018	+	593705	596616	2876	GO:0009605//GO:0006950//GO:0098542//GO:0009607//GO:0043207//GO:0008150//GO:0051707//GO:0050896//GO:0006952//GO:0051704	response to external stimulus//response to stress//defense response to other organism//response to biotic stimulus//response to external biotic stimulus//biological_process//response to other organism//response to stimulus//defense response//multi-organism process	--	--	--	--	--	--	PREDICTED: sufE-like protein 2, chloroplastic isoform X2 [Jatropha curcas]
Novel00204	Sc0000019	+	617585	628379	3916	GO:0044699//GO:0044238//GO:0008150//GO:0071704//GO:1901576//GO:0044710//GO:0008152//GO:0006629//GO:0008610//GO:0009058//GO:0044711	single-organism process//primary metabolic process//biological_process//organic substance metabolic process//organic substance biosynthetic process//single-organism metabolic process//metabolic process//lipid metabolic process//lipid biosynthetic process//biosynthetic process//single-organism biosynthetic process	--	--	GO:0003674//GO:0016740//GO:0005515//GO:0016746//GO:0003824//GO:0016747//GO:0005488	molecular_function//transferase activity//protein binding//transferase activity, transferring acyl groups//catalytic activity//transferase activity, transferring acyl groups other than amino-acyl groups//binding	no KO assigned | (RefSeq) receptor like protein 30-like	http://www.genome.jp/dbget-bin/www_bget?vvi:100254955	hypothetical protein CICLE_v10024171mg [Citrus clementina]>gi|557543637|gb|ESR54615.1| hypothetical protein CICLE_v10024171mg [Citrus clementina]
Novel00205	Sc0000019	-	193418	198884	2219	GO:0031326//GO:0009987//GO:0060255//GO:0050789//GO:0044237//GO:1901360//GO:0018130//GO:0009889//GO:0010556//GO:0080090//GO:0009059//GO:0097659//GO:0006807//GO:0009058//GO:0006139//GO:0065007//GO:0044249//GO:0051252//GO:0016070//GO:1903506//GO:0044271//GO:0034641//GO:0009405//GO:0008152//GO:0019438//GO:0090304//GO:0034645//GO:0034654//GO:0044260//GO:1901576//GO:0010467//GO:0006351//GO:0032774//GO:…	regulation of cellular biosynthetic process//cellular process//regulation of macromolecule metabolic process//regulation of biological process//cellular metabolic process//organic cyclic compound metabolic process//heterocycle biosynthetic process//regulation of biosynthetic process//regulation of macromolecule biosynthetic process//regulation of primary metabolic process//macromolecule biosynthe…	GO:0018995//GO:0033647//GO:0043656//GO:0044216//GO:0042025//GO:0033643//GO:0044217//GO:0043657//GO:0033648//GO:0044215//GO:0005575//GO:0033646	host//host intracellular organelle//intracellular region of host//other organism cell//host cell nucleus//host cell part//other organism part//host cell//host intracellular membrane-bounded organelle//other organism//cellular_component//host intracellular part	GO:0005488//GO:0001071//GO:0005198//GO:0005515//GO:0003674//GO:0003700	binding//nucleic acid binding transcription factor activity//structural molecule activity//protein binding//molecular_function//transcription factor activity, sequence-specific DNA binding	K11426 SET and MYND domain-containing protein | (RefSeq) histone-lysine N-methyltransferase ASHR2	http://www.genome.jp/dbget-bin/www_bget?vvi:100252252	PREDICTED: histone-lysine N-methyltransferase ASHR2 [Gossypium raimondii]>gi|823179318|ref|XP_012487447.1| PREDICTED: histone-lysine N-methyltransferase ASHR2 [Gossypium raimondii]>gi|823179321|ref|XP_012487448.1| PREDICTED: histone-lysine N-methyltransferase ASHR2 [Gossypium raimondii]>gi|763771302|gb|KJB38517.1| hypothetical protein B456_006G259000 [Gossypium raimondii]
Novel00206	Sc0000020	+	287571	288541	731	--	--	--	--	--	--	--	--	alpha-n-acetylglucosaminidase, putative [Ricinus communis]>gi|223543057|gb|EEF44592.1| alpha-n-acetylglucosaminidase, putative [Ricinus communis]
Novel00207	Sc0000020	+	1127216	1130622	1885	--	--	--	--	--	--	no KO assigned | (RefSeq) formin-like protein 4	http://www.genome.jp/dbget-bin/www_bget?vvi:100261419	hypothetical protein MIMGU_mgv1a024613mg, partial [Erythranthe guttata]
Novel00208	Sc0000020	+	1615814	1622777	6484	--	--	--	--	GO:0004175//GO:0016787//GO:0003674//GO:0004222//GO:0003824//GO:0070011//GO:0008237//GO:0008233	endopeptidase activity//hydrolase activity//molecular_function//metalloendopeptidase activity//catalytic activity//peptidase activity, acting on L-amino acid peptides//metallopeptidase activity//peptidase activity	--	--	PREDICTED: uncharacterized protein LOC104456247 isoform X3 [Eucalyptus grandis]
Novel00209	Sc0000020	+	1685830	1691380	3692	--	--	--	--	--	--	--	--	PREDICTED: uncharacterized protein LOC104120046 [Nicotiana tomentosiformis]
Novel00210	Sc0000020	+	2022923	2049647	1916	--	--	--	--	--	--	no KO assigned | (RefSeq) uncharacterized LOC100243889	http://www.genome.jp/dbget-bin/www_bget?vvi:100243889	PREDICTED: uncharacterized protein LOC105160173 [Sesamum indicum]
Novel00211	Sc0000020	+	2042113	2049123	456	--	--	--	--	--	--	no KO assigned | (RefSeq) uncharacterized LOC100243889	http://www.genome.jp/dbget-bin/www_bget?vvi:100243889	PREDICTED: uncharacterized protein LOC103321118 [Prunus mume]
Novel00212	Sc0000020	-	888600	890505	1262	GO:1900046//GO:0030193//GO:1903034//GO:0050789//GO:0009605//GO:0050878//GO:0006950//GO:0032101//GO:0042060//GO:0007596//GO:0065007//GO:0050818//GO:0061041//GO:0051239//GO:0065008//GO:0007155//GO:0009611//GO:0048583//GO:0044707//GO:0050817//GO:0080134//GO:0007599//GO:0044699//GO:0008150//GO:0050896//GO:0032501//GO:0022610	regulation of hemostasis//regulation of blood coagulation//regulation of response to wounding//regulation of biological process//response to external stimulus//regulation of body fluid levels//response to stress//regulation of response to external stimulus//wound healing//blood coagulation//biological regulation//regulation of coagulation//regulation of wound healing//regulation of multicellular …	GO:0005576//GO:0005575	extracellular region//cellular_component	--	--	--	--	unnamed protein product [Coffea canephora]
Novel00213	Sc0000020	-	1236346	1240696	4107	GO:0044260//GO:0010467//GO:0008380//GO:0034660//GO:0046483//GO:0044238//GO:0000394//GO:0008150//GO:0071704//GO:0006399//GO:0006725//GO:0043170//GO:0008033//GO:0006807//GO:0006139//GO:0034470//GO:0044237//GO:1901360//GO:0009987//GO:0006388//GO:0090304//GO:0008152//GO:0016070//GO:0034641//GO:0006396	cellular macromolecule metabolic process//gene expression//RNA splicing//ncRNA metabolic process//heterocycle metabolic process//primary metabolic process//RNA splicing, via endonucleolytic cleavage and ligation//biological_process//organic substance metabolic process//tRNA metabolic process//cellular aromatic compound metabolic process//macromolecule metabolic process//tRNA processing//nitrogen …	GO:0044421//GO:0005575//GO:0005615//GO:0005576	extracellular region part//cellular_component//extracellular space//extracellular region	GO:0005515//GO:0016787//GO:0000166//GO:0004521//GO:0004549//GO:0032559//GO:0004540//GO:0032555//GO:0004518//GO:0036094//GO:0001883//GO:0017076//GO:0016892//GO:0097367//GO:0043531//GO:1901363//GO:0003674//GO:0043168//GO:0097159//GO:0016894//GO:0001882//GO:0032549//GO:0043167//GO:0005488//GO:0004519//GO:0032550//GO:0032553//GO:0016788//GO:0030554//GO:0003824//GO:1901265//GO:0000213	protein binding//hydrolase activity//nucleotide binding//endoribonuclease activity//tRNA-specific ribonuclease activity//adenyl ribonucleotide binding//ribonuclease activity//purine ribonucleotide binding//nuclease activity//small molecule binding//purine nucleoside binding//purine nucleotide binding//endoribonuclease activity, producing 3'-phosphomonoesters//carbohydrate derivative binding//ADP …	--	--	PREDICTED: putative disease resistance protein RGA3 [Jatropha curcas]>gi|643723392|gb|KDP32971.1| hypothetical protein JCGZ_13002 [Jatropha curcas]
Novel00214	Sc0000020	-	1613666	1624765	2569	GO:0070193//GO:1903046//GO:0007126//GO:0048285//GO:0007059//GO:0007130//GO:0070192//GO:0051321//GO:0044710//GO:0007283//GO:0045132//GO:0032504//GO:0044260//GO:0048232//GO:0044238//GO:0016043//GO:0044699//GO:0007276//GO:0045143//GO:0046483//GO:0044085//GO:0006996//GO:0044763//GO:0051704//GO:0043170//GO:0000280//GO:0006725//GO:0006310//GO:0032501//GO:0008150//GO:0071704//GO:0006139//GO:0007131//GO:…	synaptonemal complex organization//meiotic cell cycle process//meiotic nuclear division//organelle fission//chromosome segregation//synaptonemal complex assembly//chromosome organization involved in meiosis//meiotic cell cycle//single-organism metabolic process//spermatogenesis//meiotic chromosome segregation//multicellular organism reproduction//cellular macromolecule metabolic process//male gam…	--	--	--	--	--	--	PREDICTED: uncharacterized protein LOC103953661 [Pyrus x bretschneideri]
Novel00215	Sc0000020	-	1631443	1635887	2652	GO:0008150//GO:1902578//GO:0071702//GO:0044699//GO:0008643//GO:0044765//GO:0051179//GO:0006810//GO:0051234	biological_process//single-organism localization//organic substance transport//single-organism process//carbohydrate transport//single-organism transport//localization//transport//establishment of localization	GO:0044422//GO:0044431//GO:0031224//GO:0005575//GO:0044424//GO:0005623//GO:0016020//GO:0005737//GO:0044444//GO:0031090//GO:0005622//GO:0098588//GO:0044464//GO:0043226//GO:0005794//GO:0043227//GO:0043231//GO:0016021//GO:0000139//GO:0044425//GO:0044446//GO:0043229//GO:0012505	organelle part//Golgi apparatus part//intrinsic component of membrane//cellular_component//intracellular part//cell//membrane//cytoplasm//cytoplasmic part//organelle membrane//intracellular//bounding membrane of organelle//cell part//organelle//Golgi apparatus//membrane-bounded organelle//intracellular membrane-bounded organelle//integral component of membrane//Golgi membrane//membrane part//intr…	GO:0008324//GO:0005351//GO:0003674//GO:0046983//GO:0051119//GO:0015294//GO:0005402//GO:0022892//GO:0015144//GO:0015293//GO:0005515//GO:0022857//GO:0022891//GO:0005215//GO:1901476//GO:0015295//GO:0015291//GO:0015075//GO:0005488//GO:0022804	cation transmembrane transporter activity//sugar:proton symporter activity//molecular_function//protein dimerization activity//sugar transmembrane transporter activity//solute:cation symporter activity//cation:sugar symporter activity//substrate-specific transporter activity//carbohydrate transmembrane transporter activity//symporter activity//protein binding//transmembrane transporter activity//…	--	--	Nucleotide-sugar transporter family protein isoform 1 [Theobroma cacao]>gi|590627697|ref|XP_007026511.1| Nucleotide-sugar transporter family protein isoform 1 [Theobroma cacao]>gi|508715115|gb|EOY07012.1| Nucleotide-sugar transporter family protein isoform 1 [Theobroma cacao]>gi|508715116|gb|EOY07013.1| Nucleotide-sugar transporter family protein isoform 1 [Theobroma cacao]
Novel00216	Sc0000020	-	1636045	1644252	2142	GO:0032502//GO:0050789//GO:0009987//GO:0042384//GO:0007049//GO:0045786//GO:0044767//GO:0006810//GO:0051726//GO:0051298//GO:0048869//GO:1902589//GO:0051234//GO:0022402//GO:0032989//GO:0032886//GO:0051179//GO:0048856//GO:0048523//GO:0031023//GO:0010824//GO:0009653//GO:0065007//GO:0071840//GO:0030030//GO:0046605//GO:0010564//GO:0000902//GO:0022607//GO:0051128//GO:0032990//GO:0048519//GO:0060271//GO:…	developmental process//regulation of biological process//cellular process//cilium assembly//cell cycle//negative regulation of cell cycle//single-organism developmental process//transport//regulation of cell cycle//centrosome duplication//cellular developmental process//single-organism organelle organization//establishment of localization//cell cycle process//cellular component morphogenesis//reg…	GO:0044441//GO:0043227//GO:0005794//GO:0043234//GO:0044425//GO:0036038//GO:0044446//GO:0032991//GO:0043229//GO:0012505//GO:0043231//GO:0016021//GO:0000139//GO:0042995//GO:0098588//GO:0005622//GO:0044464//GO:0043226//GO:0031513//GO:0005623//GO:0044424//GO:0072372//GO:0044444//GO:0031090//GO:0016020//GO:0005737//GO:0044463//GO:0005929//GO:0044422//GO:0031224//GO:0005575//GO:0035869//GO:0044431	ciliary part//membrane-bounded organelle//Golgi apparatus//protein complex//membrane part//TCTN-B9D complex//intracellular organelle part//macromolecular complex//intracellular organelle//endomembrane system//intracellular membrane-bounded organelle//integral component of membrane//Golgi membrane//cell projection//bounding membrane of organelle//intracellular//cell part//organelle//nonmotile prim…	GO:0022804//GO:0005215//GO:1901476//GO:0015291//GO:0015075//GO:0015295//GO:0022857//GO:0022891//GO:0015293//GO:0015144//GO:0005351//GO:0003674//GO:0008324//GO:0005402//GO:0022892//GO:0051119//GO:0015294	active transmembrane transporter activity//transporter activity//carbohydrate transporter activity//secondary active transmembrane transporter activity//ion transmembrane transporter activity//solute:proton symporter activity//transmembrane transporter activity//substrate-specific transmembrane transporter activity//symporter activity//carbohydrate transmembrane transporter activity//sugar:proton…	no KO assigned | (RefSeq) CMP-sialic acid transporter 2	http://www.genome.jp/dbget-bin/www_bget?vvi:100855157	PREDICTED: CMP-sialic acid transporter 3-like [Nelumbo nucifera]>gi|720008325|ref|XP_010258595.1| PREDICTED: CMP-sialic acid transporter 3-like [Nelumbo nucifera]
Novel00217	Sc0000020	-	1683030	1691984	2528	--	--	--	--	--	--	--	--	--
Novel00218	Sc0000020	-	1995792	1996895	1025	GO:0019752//GO:0044710//GO:0043436//GO:0044763//GO:0044281//GO:0044699//GO:0044238//GO:0008150//GO:0071704//GO:0032787//GO:0006631//GO:0009987//GO:0044237//GO:0044255//GO:0008152//GO:0006629//GO:0006082	carboxylic acid metabolic process//single-organism metabolic process//oxoacid metabolic process//single-organism cellular process//small molecule metabolic process//single-organism process//primary metabolic process//biological_process//organic substance metabolic process//monocarboxylic acid metabolic process//fatty acid metabolic process//cellular process//cellular metabolic process//cellular l…	--	--	GO:0016740//GO:0003674//GO:0016746//GO:0003824	transferase activity//molecular_function//transferase activity, transferring acyl groups//catalytic activity	K11878 proteasome assembly chaperone 4 | (RefSeq) proteasome assembly chaperone 4	http://www.genome.jp/dbget-bin/www_bget?vvi:100244351	hypothetical protein glysoja_045526 [Glycine soja]
Novel00219	Sc0000020	-	2022038	2043506	1850	--	--	--	--	--	--	no KO assigned | (RefSeq) uncharacterized LOC100243889	http://www.genome.jp/dbget-bin/www_bget?vvi:100243889	PREDICTED: uncharacterized protein LOC101268629 isoform X1 [Solanum lycopersicum]
Novel00220	Sc0000020	-	2023670	2048390	664	--	--	--	--	--	--	--	--	--
Novel00221	Sc0000021	+	520431	521816	1121	GO:0006952//GO:0050896//GO:0008150//GO:0006950	defense response//response to stimulus//biological_process//response to stress	GO:0016020//GO:0031224//GO:0005575//GO:0044425//GO:0016021	membrane//intrinsic component of membrane//cellular_component//membrane part//integral component of membrane	--	--	K08472 mlo protein | (RefSeq) MLO3, MLO6; MLO-like protein 6-like	http://www.genome.jp/dbget-bin/www_bget?vvi:100267554	unnamed protein product [Coffea canephora]
Novel00222	Sc0000021	+	1722638	1723424	685	--	--	--	--	GO:0043167//GO:0005488//GO:0008270//GO:0043169//GO:0046872//GO:0046914//GO:0003674	ion binding//binding//zinc ion binding//cation binding//metal ion binding//transition metal ion binding//molecular_function	--	--	PREDICTED: RING finger and CHY zinc finger domain-containing protein 1 [Vitis vinifera]>gi|731400577|ref|XP_010653992.1| PREDICTED: RING finger and CHY zinc finger domain-containing protein 1 [Vitis vinifera]>gi|731400579|ref|XP_010653993.1| PREDICTED: RING finger and CHY zinc finger domain-containing protein 1 [Vitis vinifera]>gi|297739980|emb|CBI30162.3| unnamed protein product [Vitis vinifera]
Novel00223	Sc0000021	+	1723959	1725735	745	GO:0009058//GO:0016114//GO:0044710//GO:0044255//GO:0044711//GO:1901576//GO:0009987//GO:0044237//GO:0006721//GO:0044699//GO:0044238//GO:0006629//GO:0008152//GO:0055114//GO:0044763//GO:0006720//GO:0044249//GO:0008610//GO:0008299//GO:0071704//GO:0008150	biosynthetic process//terpenoid biosynthetic process//single-organism metabolic process//cellular lipid metabolic process//single-organism biosynthetic process//organic substance biosynthetic process//cellular process//cellular metabolic process//terpenoid metabolic process//single-organism process//primary metabolic process//lipid metabolic process//metabolic process//oxidation-reduction process…	--	--	GO:0052592//GO:0005515//GO:0016491//GO:0005488//GO:0043167//GO:0046914//GO:0046429//GO:0008270//GO:0046872//GO:0003674//GO:0016725//GO:0043169//GO:0003824	oxidoreductase activity, acting on CH or CH2 groups, with an iron-sulfur protein as acceptor//protein binding//oxidoreductase activity//binding//ion binding//transition metal ion binding//4-hydroxy-3-methylbut-2-en-1-yl diphosphate synthase activity//zinc ion binding//metal ion binding//molecular_function//oxidoreductase activity, acting on CH or CH2 groups//cation binding//catalytic activity	--	--	zinc finger protein, putative [Ricinus communis]>gi|223537022|gb|EEF38658.1| zinc finger protein, putative [Ricinus communis]
Novel00224	Sc0000021	+	1969148	1977313	1343	GO:0071822//GO:0009987//GO:0070271//GO:0043933//GO:0034622//GO:0071840//GO:0022607//GO:0006461//GO:0017004//GO:0065003//GO:0008150//GO:0044085//GO:0043623//GO:0016043	protein complex subunit organization//cellular process//protein complex biogenesis//macromolecular complex subunit organization//cellular macromolecular complex assembly//cellular component organization or biogenesis//cellular component assembly//protein complex assembly//cytochrome complex assembly//macromolecular complex assembly//biological_process//cellular component biogenesis//cellular prot…	GO:0009512//GO:0043234//GO:0032991//GO:0005622//GO:0070069//GO:0044464//GO:0044424//GO:0005623//GO:0009579//GO:0044436//GO:0005575	cytochrome b6f complex//protein complex//macromolecular complex//intracellular//cytochrome complex//cell part//intracellular part//cell//thylakoid//thylakoid part//cellular_component	GO:0045158//GO:0009055//GO:0003674	electron transporter, transferring electrons within cytochrome b6/f complex of photosystem II activity//electron carrier activity//molecular_function	--	--	--
Novel00225	Sc0000022	+	607620	608683	963	--	--	--	--	--	--	--	--	--
Novel00226	Sc0000022	+	617424	618668	950	--	--	--	--	--	--	--	--	--
Novel00227	Sc0000022	+	1097794	1101115	2276	GO:0051179//GO:0055085//GO:0006810//GO:0051234//GO:0009987//GO:1902578//GO:0044763//GO:0044699//GO:0008150//GO:0044765	localization//transmembrane transport//transport//establishment of localization//cellular process//single-organism localization//single-organism cellular process//single-organism process//biological_process//single-organism transport	--	--	--	--	--	--	--
Novel00228	Sc0000022	+	1272951	1279277	1850	--	--	--	--	--	--	--	--	--
Novel00229	Sc0000022	+	1487490	1490186	1954	GO:0006508//GO:0008152//GO:0044238//GO:0019538//GO:0008150//GO:0071704//GO:0043170	proteolysis//metabolic process//primary metabolic process//protein metabolic process//biological_process//organic substance metabolic process//macromolecule metabolic process	--	--	GO:0016787//GO:0070001//GO:0004175//GO:0008233//GO:0004190//GO:0070011//GO:0003824//GO:0003674	hydrolase activity//aspartic-type peptidase activity//endopeptidase activity//peptidase activity//aspartic-type endopeptidase activity//peptidase activity, acting on L-amino acid peptides//catalytic activity//molecular_function	--	--	hypothetical protein VITISV_028082 [Vitis vinifera]
Novel00230	Sc0000022	+	1538713	1543856	4894	--	--	--	--	--	--	--	--	--
Novel00231	Sc0000022	-	1095581	1101134	915	GO:0044765//GO:0008150//GO:0044699//GO:0044763//GO:1902578//GO:0009987//GO:0051234//GO:0006810//GO:0055085//GO:0051179	single-organism transport//biological_process//single-organism process//single-organism cellular process//single-organism localization//cellular process//establishment of localization//transport//transmembrane transport//localization	--	--	--	--	--	--	--
Novel00232	Sc0000022	-	1493472	1496874	3369	--	--	--	--	--	--	--	--	hypothetical protein CICLE_v10023190mg [Citrus clementina]>gi|557547110|gb|ESR58088.1| hypothetical protein CICLE_v10023190mg [Citrus clementina]>gi|641867781|gb|KDO86465.1| hypothetical protein CISIN_1g035129mg [Citrus sinensis]
Novel00233	Sc0000023	+	36741	38991	2148	--	--	--	--	GO:1901265//GO:0032550//GO:0032553//GO:0005524//GO:0030554//GO:0032549//GO:0043167//GO:0005488//GO:0035639//GO:0001882//GO:0043168//GO:0097159//GO:0097367//GO:1901363//GO:0017076//GO:0003674//GO:0036094//GO:0032555//GO:0001883//GO:0000166//GO:0032559	nucleoside phosphate binding//purine ribonucleoside binding//ribonucleotide binding//ATP binding//adenyl nucleotide binding//ribonucleoside binding//ion binding//binding//purine ribonucleoside triphosphate binding//nucleoside binding//anion binding//organic cyclic compound binding//carbohydrate derivative binding//heterocyclic compound binding//purine nucleotide binding//molecular_function//small…	K04077 chaperonin GroEL | (RefSeq) chaperonin CPN60-like 2, mitochondrial	http://www.genome.jp/dbget-bin/www_bget?vvi:100266920	PREDICTED: chaperonin CPN60-like 2, mitochondrial [Sesamum indicum]
Novel00234	Sc0000023	+	176816	180778	2933	--	--	--	--	--	--	K11713 geranylgeranyl transferase type-1 subunit beta [EC:2.5.1.59] | (RefSeq) geranylgeranyl transferase type-1 subunit beta	http://www.genome.jp/dbget-bin/www_bget?vvi:100241042	PREDICTED: geranylgeranyl transferase type-1 subunit beta-like [Malus domestica]
Novel00235	Sc0000023	+	1637297	1640087	1692	--	--	--	--	--	--	K03164 DNA topoisomerase II [EC:5.99.1.3] | (RefSeq) DNA topoisomerase 2	http://www.genome.jp/dbget-bin/www_bget?vvi:100253371	PREDICTED: DNA topoisomerase 2, partial [Phoenix dactylifera]
Novel00236	Sc0000024	+	219651	237225	1870	--	--	--	--	GO:0005488//GO:0003674//GO:0005515	binding//molecular_function//protein binding	no KO assigned | (RefSeq) F-box protein At5g03100	http://www.genome.jp/dbget-bin/www_bget?vvi:100854693	PREDICTED: putative F-box/LRR-repeat protein At3g18150 [Jatropha curcas]>gi|802640745|ref|XP_012078980.1| PREDICTED: putative F-box/LRR-repeat protein At3g18150 [Jatropha curcas]>gi|643722399|gb|KDP32220.1| hypothetical protein JCGZ_13827 [Jatropha curcas]
Novel00237	Sc0000024	+	385286	386299	832	GO:0044699//GO:0044238//GO:0044763//GO:0044262//GO:0016051//GO:0034637//GO:0044264//GO:0043170//GO:0071704//GO:0008150//GO:0005976//GO:0006073//GO:0030244//GO:0044710//GO:0044723//GO:0044260//GO:1901576//GO:0044042//GO:0034645//GO:0005975//GO:0008152//GO:0009250//GO:0044249//GO:0051273//GO:0009058//GO:0033692//GO:0030243//GO:0051274//GO:0044711//GO:0009059//GO:0009987//GO:0000271//GO:0044237	single-organism process//primary metabolic process//single-organism cellular process//cellular carbohydrate metabolic process//carbohydrate biosynthetic process//cellular carbohydrate biosynthetic process//cellular polysaccharide metabolic process//macromolecule metabolic process//organic substance metabolic process//biological_process//polysaccharide metabolic process//cellular glucan metabolic …	GO:0005575//GO:0016020	cellular_component//membrane	GO:0016758//GO:0016760//GO:0016759//GO:0003674//GO:0016757//GO:0046527//GO:0016740//GO:0035251//GO:0003824//GO:0008194	transferase activity, transferring hexosyl groups//cellulose synthase (UDP-forming) activity//cellulose synthase activity//molecular_function//transferase activity, transferring glycosyl groups//glucosyltransferase activity//transferase activity//UDP-glucosyltransferase activity//catalytic activity//UDP-glycosyltransferase activity	K01414 oligopeptidase A [EC:3.4.24.70] | (RefSeq) organellar oligopeptidase A, chloroplastic/mitochondrial	http://www.genome.jp/dbget-bin/www_bget?vvi:100256913	--
Novel00238	Sc0000024	+	428875	432403	3292	--	--	--	--	--	--	--	--	PREDICTED: peptide deformylase 1A, chloroplastic [Phoenix dactylifera]
Novel00239	Sc0000024	+	433329	433960	439	GO:0008150//GO:0071704//GO:0044238//GO:0005975//GO:0008152	biological_process//organic substance metabolic process//primary metabolic process//carbohydrate metabolic process//metabolic process	--	--	GO:0003674//GO:0004650//GO:0016798//GO:0004553//GO:0016787//GO:0003824	molecular_function//polygalacturonase activity//hydrolase activity, acting on glycosyl bonds//hydrolase activity, hydrolyzing O-glycosyl compounds//hydrolase activity//catalytic activity	--	--	unnamed protein product [Vitis vinifera]
Novel00240	Sc0000024	-	28833	60595	498	GO:0006139//GO:0006367//GO:0009058//GO:0006807//GO:0097659//GO:0009059//GO:0009987//GO:1901360//GO:0018130//GO:0044237//GO:0034645//GO:0034654//GO:0008152//GO:0090304//GO:0019438//GO:0044271//GO:0034641//GO:0044249//GO:0016070//GO:0032774//GO:0010467//GO:0044260//GO:1901576//GO:0006351//GO:1901362//GO:0044238//GO:0046483//GO:0043170//GO:0006725//GO:0006366//GO:0006352//GO:0008150//GO:0071704	nucleobase-containing compound metabolic process//transcription initiation from RNA polymerase II promoter//biosynthetic process//nitrogen compound metabolic process//nucleic acid-templated transcription//macromolecule biosynthetic process//cellular process//organic cyclic compound metabolic process//heterocycle biosynthetic process//cellular metabolic process//cellular macromolecule biosynthetic…	GO:0032991//GO:0005667//GO:0043229//GO:0044451//GO:0044446//GO:0043231//GO:0044428//GO:0005654//GO:0044798//GO:0061695//GO:0090575//GO:0043227//GO:0043234//GO:0043226//GO:0070013//GO:0044464//GO:0016591//GO:0030880//GO:0055029//GO:0005622//GO:0043233//GO:0031974//GO:1990234//GO:0005672//GO:0005623//GO:0031981//GO:0044424//GO:0000428//GO:0005575//GO:1902494//GO:0005634//GO:0044422	macromolecular complex//transcription factor complex//intracellular organelle//nucleoplasm part//intracellular organelle part//intracellular membrane-bounded organelle//nuclear part//nucleoplasm//nuclear transcription factor complex//transferase complex, transferring phosphorus-containing groups//RNA polymerase II transcription factor complex//membrane-bounded organelle//protein complex//organell…	--	--	--	--	hypothetical protein PRUPE_ppa007639mg [Prunus persica]>gi|462417464|gb|EMJ22201.1| hypothetical protein PRUPE_ppa007639mg [Prunus persica]
Novel00241	Sc0000024	-	221972	237443	4835	--	--	--	--	--	--	--	--	PREDICTED: putative F-box/LRR-repeat protein At3g18150 [Jatropha curcas]>gi|802640745|ref|XP_012078980.1| PREDICTED: putative F-box/LRR-repeat protein At3g18150 [Jatropha curcas]>gi|643722399|gb|KDP32220.1| hypothetical protein JCGZ_13827 [Jatropha curcas]
Novel00242	Sc0000024	-	229295	231628	2191	--	--	GO:0044422//GO:0005575//GO:0044424//GO:0000313//GO:0005623//GO:0005737//GO:0043233//GO:0044444//GO:0031974//GO:0030529//GO:0005622//GO:0043232//GO:0043226//GO:0070013//GO:0005840//GO:0044464//GO:0043228//GO:0043227//GO:0005759//GO:0005739//GO:0005761//GO:0043231//GO:0032991//GO:0043229//GO:0044429//GO:0044446	organelle part//cellular_component//intracellular part//organellar ribosome//cell//cytoplasm//organelle lumen//cytoplasmic part//membrane-enclosed lumen//ribonucleoprotein complex//intracellular//intracellular non-membrane-bounded organelle//organelle//intracellular organelle lumen//ribosome//cell part//non-membrane-bounded organelle//membrane-bounded organelle//mitochondrial matrix//mitochondrio…	GO:0003674//GO:0005515//GO:0005488	molecular_function//protein binding//binding	--	--	PREDICTED: F-box/LRR-repeat protein At3g26922-like [Populus euphratica]>gi|743910056|ref|XP_011048526.1| PREDICTED: F-box/LRR-repeat protein At3g26922-like [Populus euphratica]
Novel00243	Sc0000024	-	428905	432403	3266	--	--	--	--	--	--	--	--	PREDICTED: peptide deformylase 1A, chloroplastic [Phoenix dactylifera]
Novel00244	Sc0000024	-	433211	438277	1765	GO:0008152//GO:0005975//GO:0071704//GO:0008150//GO:0044238	metabolic process//carbohydrate metabolic process//organic substance metabolic process//biological_process//primary metabolic process	--	--	GO:0003824//GO:0004553//GO:0016787//GO:0004650//GO:0003674//GO:0016798	catalytic activity//hydrolase activity, hydrolyzing O-glycosyl compounds//hydrolase activity//polygalacturonase activity//molecular_function//hydrolase activity, acting on glycosyl bonds	no KO assigned | (RefSeq) probable polygalacturonase At1g80170	http://www.genome.jp/dbget-bin/www_bget?vvi:100263423	hypothetical protein PRUPE_ppa014982mg, partial [Prunus persica]>gi|462412182|gb|EMJ17231.1| hypothetical protein PRUPE_ppa014982mg, partial [Prunus persica]
Novel00245	Sc0000024	-	1104166	1105774	904	--	--	--	--	GO:0043169//GO:0008270//GO:0043167//GO:0005488//GO:0003674//GO:0046872//GO:0046914	cation binding//zinc ion binding//ion binding//binding//molecular_function//metal ion binding//transition metal ion binding	--	--	--
Novel00246	Sc0000024	-	1195701	1201977	2067	GO:0008150//GO:0071704//GO:0044238//GO:0005975//GO:0008152	biological_process//organic substance metabolic process//primary metabolic process//carbohydrate metabolic process//metabolic process	--	--	GO:0004553//GO:0016787//GO:0003674//GO:0016798//GO:0003824	hydrolase activity, hydrolyzing O-glycosyl compounds//hydrolase activity//molecular_function//hydrolase activity, acting on glycosyl bonds//catalytic activity	K01188 beta-glucosidase [EC:3.2.1.21] | (RefSeq) beta-glucosidase 12-like	http://www.genome.jp/dbget-bin/www_bget?vvi:100259574	PREDICTED: beta-glucosidase 13-like [Malus domestica]
Novel00247	Sc0000024	-	1277968	1281106	1783	--	--	--	--	GO:0016787//GO:0000166//GO:0003676//GO:0032559//GO:0036094//GO:0032555//GO:0001883//GO:0097367//GO:1901363//GO:0017076//GO:0003674//GO:0001882//GO:0043168//GO:0097159//GO:0032549//GO:0043167//GO:0003677//GO:0035639//GO:0005488//GO:0032550//GO:0032553//GO:0005524//GO:0030554//GO:1901265//GO:0003824	hydrolase activity//nucleotide binding//nucleic acid binding//adenyl ribonucleotide binding//small molecule binding//purine ribonucleotide binding//purine nucleoside binding//carbohydrate derivative binding//heterocyclic compound binding//purine nucleotide binding//molecular_function//nucleoside binding//anion binding//organic cyclic compound binding//ribonucleoside binding//ion binding//DNA bind…	--	--	PREDICTED: ATP-dependent DNA helicase Q-like 5-like [Solanum tuberosum]
Novel00248	Sc0000024	-	1605612	1611457	458	GO:0006796//GO:0044267//GO:0044237//GO:0009987//GO:0043412//GO:0008152//GO:0006464//GO:0016310//GO:0006793//GO:0044260//GO:0044238//GO:0036211//GO:0043170//GO:0071704//GO:0008150//GO:0006468//GO:0019538	phosphate-containing compound metabolic process//cellular protein metabolic process//cellular metabolic process//cellular process//macromolecule modification//metabolic process//cellular protein modification process//phosphorylation//phosphorus metabolic process//cellular macromolecule metabolic process//primary metabolic process//protein modification process//macromolecule metabolic process//org…	--	--	GO:0043168//GO:0097159//GO:0016301//GO:0001882//GO:0016773//GO:0035639//GO:0005488//GO:0004672//GO:0032549//GO:0043167//GO:0030554//GO:0005524//GO:0032550//GO:0032553//GO:0003824//GO:1901265//GO:0016740//GO:0032559//GO:0000166//GO:0001883//GO:0016772//GO:0032555//GO:0036094//GO:0003674//GO:0017076//GO:0097367//GO:1901363	anion binding//organic cyclic compound binding//kinase activity//nucleoside binding//phosphotransferase activity, alcohol group as acceptor//purine ribonucleoside triphosphate binding//binding//protein kinase activity//ribonucleoside binding//ion binding//adenyl nucleotide binding//ATP binding//purine ribonucleoside binding//ribonucleotide binding//catalytic activity//nucleoside phosphate binding…	no KO assigned | (RefSeq) receptor-like kinase TMK4	http://www.genome.jp/dbget-bin/www_bget?vvi:100265293	PREDICTED: probable receptor protein kinase TMK1 [Nicotiana tomentosiformis]
Novel00249	Sc0000026	+	603520	603692	173	--	--	--	--	--	--	--	--	--
Novel00250	Sc0000026	+	698624	700867	1928	--	--	--	--	--	--	no KO assigned | (RefSeq) uncharacterized protein ycf45	http://www.genome.jp/dbget-bin/www_bget?vvi:100243620	unnamed protein product [Vitis vinifera]
Novel00251	Sc0000026	+	1023696	1054902	3667	--	--	GO:0019012//GO:0019028//GO:0044423//GO:0005575	virion//viral capsid//virion part//cellular_component	GO:0032559//GO:0005488//GO:0032549//GO:0000166//GO:0043167//GO:0005515//GO:0043168//GO:0097159//GO:0001882//GO:0003674//GO:0017076//GO:0097367//GO:1901265//GO:1901363//GO:0043531//GO:0030554//GO:0001883//GO:0032550//GO:0032553//GO:0032555//GO:0036094	adenyl ribonucleotide binding//binding//ribonucleoside binding//nucleotide binding//ion binding//protein binding//anion binding//organic cyclic compound binding//nucleoside binding//molecular_function//purine nucleotide binding//carbohydrate derivative binding//nucleoside phosphate binding//heterocyclic compound binding//ADP binding//adenyl nucleotide binding//purine nucleoside binding//purine ri…	--	--	PREDICTED: disease resistance protein RPM1-like [Pyrus x bretschneideri]
Novel00252	Sc0000026	+	1166184	1168952	2644	--	--	--	--	GO:0005515//GO:0016787//GO:0016887//GO:0032559//GO:0017111//GO:0016462//GO:0000166//GO:0001883//GO:0032555//GO:0036094//GO:0003674//GO:0016817//GO:0017076//GO:0043531//GO:0016818//GO:1901363//GO:0097367//GO:0097159//GO:0043168//GO:0001882//GO:0005488//GO:0035639//GO:0043167//GO:0032549//GO:0030554//GO:0005524//GO:0032553//GO:0032550//GO:0003824//GO:1901265	protein binding//hydrolase activity//ATPase activity//adenyl ribonucleotide binding//nucleoside-triphosphatase activity//pyrophosphatase activity//nucleotide binding//purine nucleoside binding//purine ribonucleotide binding//small molecule binding//molecular_function//hydrolase activity, acting on acid anhydrides//purine nucleotide binding//ADP binding//hydrolase activity, acting on acid anhydrid…	no KO assigned | (RefSeq) putative disease resistance protein RGA3	http://www.genome.jp/dbget-bin/www_bget?vvi:100242377	PREDICTED: putative disease resistance protein RGA1 [Nicotiana sylvestris]
Novel00253	Sc0000026	+	1573703	1584975	3744	--	--	--	--	--	--	--	--	--
Novel00254	Sc0000026	-	323756	327849	3896	GO:0034641//GO:0032196//GO:0006259//GO:0090304//GO:0008152//GO:1901360//GO:0044237//GO:0009987//GO:0006139//GO:0006807//GO:0006313//GO:0043170//GO:0006310//GO:0006725//GO:0071704//GO:0008150//GO:0044238//GO:0044699//GO:0046483//GO:0044763//GO:0044710//GO:0044260	cellular nitrogen compound metabolic process//transposition//DNA metabolic process//nucleic acid metabolic process//metabolic process//organic cyclic compound metabolic process//cellular metabolic process//cellular process//nucleobase-containing compound metabolic process//nitrogen compound metabolic process//transposition, DNA-mediated//macromolecule metabolic process//DNA recombination//cellula…	--	--	GO:0003824//GO:0016788//GO:0003677//GO:0005488//GO:0097159//GO:0004803//GO:0003674//GO:1901363//GO:0003676//GO:0016787	catalytic activity//hydrolase activity, acting on ester bonds//DNA binding//binding//organic cyclic compound binding//transposase activity//molecular_function//heterocyclic compound binding//nucleic acid binding//hydrolase activity	--	--	PREDICTED: putative nuclease HARBI1-like [Citrus sinensis]
Novel00255	Sc0000026	-	384034	385195	1071	--	--	--	--	--	--	no KO assigned | (RefSeq) uncharacterized LOC100252018	http://www.genome.jp/dbget-bin/www_bget?vvi:100252018	hypothetical protein PHAVU_005G079200g [Phaseolus vulgaris]>gi|561022810|gb|ESW21540.1| hypothetical protein PHAVU_005G079200g [Phaseolus vulgaris]
Novel00256	Sc0000026	-	429952	436982	2081	--	--	GO:0005575//GO:0016020	cellular_component//membrane	--	--	K04733 interleukin-1 receptor-associated kinase 4 [EC:2.7.11.1] | (RefSeq) probable serine/threonine-protein kinase NAK	http://www.genome.jp/dbget-bin/www_bget?vvi:100241691	PREDICTED: probable serine/threonine-protein kinase NAK [Vitis vinifera]>gi|731392625|ref|XP_010651160.1| PREDICTED: probable serine/threonine-protein kinase NAK [Vitis vinifera]>gi|297746255|emb|CBI16311.3| unnamed protein product [Vitis vinifera]
Novel00257	Sc0000026	-	1023696	1054902	3675	--	--	GO:0019028//GO:0044423//GO:0005575//GO:0019012	viral capsid//virion part//cellular_component//virion	GO:0003674//GO:0017076//GO:0097367//GO:0043531//GO:1901363//GO:0001883//GO:0032555//GO:0036094//GO:0032559//GO:0000166//GO:0005515//GO:1901265//GO:0030554//GO:0032550//GO:0032553//GO:0005488//GO:0032549//GO:0043167//GO:0043168//GO:0097159//GO:0001882	molecular_function//purine nucleotide binding//carbohydrate derivative binding//ADP binding//heterocyclic compound binding//purine nucleoside binding//purine ribonucleotide binding//small molecule binding//adenyl ribonucleotide binding//nucleotide binding//protein binding//nucleoside phosphate binding//adenyl nucleotide binding//purine ribonucleoside binding//ribonucleotide binding//binding//ribo…	K13457 disease resistance protein RPM1 | (RefSeq) disease resistance protein RPM1	http://www.genome.jp/dbget-bin/www_bget?vvi:100854691	PREDICTED: disease resistance protein RPM1-like [Populus euphratica]
Novel00258	Sc0000026	-	1383584	1384748	687	--	--	--	--	--	--	no KO assigned | (RefSeq) uncharacterized LOC100249234	http://www.genome.jp/dbget-bin/www_bget?vvi:100249234	PREDICTED: uncharacterized protein LOC102585734 [Solanum tuberosum]
Novel00259	Sc0000027	+	127890	139479	788	--	--	--	--	GO:0097159//GO:0003676//GO:0003677//GO:0005488//GO:1901363//GO:0003674	organic cyclic compound binding//nucleic acid binding//DNA binding//binding//heterocyclic compound binding//molecular_function	--	--	PREDICTED: histone H3-like centromeric protein HTR12-like [Solanum tuberosum]
Novel00260	Sc0000027	+	887796	902184	837	--	--	--	--	GO:0005515//GO:0003674//GO:0005488	protein binding//molecular_function//binding	no KO assigned | (RefSeq) putative protease Do-like 14	http://www.genome.jp/dbget-bin/www_bget?vvi:100264796	PREDICTED: putative protease Do-like 14 isoform X4 [Nicotiana tomentosiformis]>gi|697134715|ref|XP_009621403.1| PREDICTED: putative protease Do-like 14 isoform X4 [Nicotiana tomentosiformis]
Novel00261	Sc0000027	+	904583	905772	1097	--	--	--	--	--	--	--	--	unnamed protein product [Coffea canephora]
Novel00262	Sc0000027	+	908894	932960	1836	GO:0009967//GO:0044763//GO:0043122//GO:0023052//GO:0007249//GO:0044699//GO:1902531//GO:0008150//GO:0065007//GO:0035556//GO:0007154//GO:0048522//GO:0050794//GO:0050896//GO:0048584//GO:0051716//GO:0048518//GO:0023056//GO:0010646//GO:0044700//GO:0023051//GO:0010647//GO:1902533//GO:0009966//GO:0050789//GO:0009987//GO:0007165//GO:0043123//GO:0048583	positive regulation of signal transduction//single-organism cellular process//regulation of I-kappaB kinase/NF-kappaB signaling//signaling//I-kappaB kinase/NF-kappaB signaling//single-organism process//regulation of intracellular signal transduction//biological_process//biological regulation//intracellular signal transduction//cell communication//positive regulation of cellular process//regulatio…	--	--	GO:0004871//GO:0003674//GO:0060089//GO:0005515//GO:0005488	signal transducer activity//molecular_function//molecular transducer activity//protein binding//binding	no KO assigned | (RefSeq) putative protease Do-like 14	http://www.genome.jp/dbget-bin/www_bget?vvi:100264796	conserved hypothetical protein [Ricinus communis]>gi|223539158|gb|EEF40753.1| conserved hypothetical protein [Ricinus communis]
Novel00263	Sc0000027	-	399047	401227	1251	GO:0006508//GO:0044238//GO:0043170//GO:0019538//GO:0071704//GO:0008150//GO:0008152	proteolysis//primary metabolic process//macromolecule metabolic process//protein metabolic process//organic substance metabolic process//biological_process//metabolic process	--	--	GO:0005515//GO:0016787//GO:0004175//GO:0003674//GO:0005488//GO:0070011//GO:0008233//GO:0004197//GO:0003824//GO:0008234	protein binding//hydrolase activity//endopeptidase activity//molecular_function//binding//peptidase activity, acting on L-amino acid peptides//peptidase activity//cysteine-type endopeptidase activity//catalytic activity//cysteine-type peptidase activity	--	--	PREDICTED: senescence-specific cysteine protease SAG39 [Vitis vinifera]
Novel00264	Sc0000027	-	689082	693690	771	--	--	--	--	GO:0003676//GO:0003674//GO:1901363//GO:0097159//GO:0003723//GO:0005488	nucleic acid binding//molecular_function//heterocyclic compound binding//organic cyclic compound binding//RNA binding//binding	--	--	--
Novel00265	Sc0000027	-	874829	876631	1010	--	--	--	--	--	--	K08869 aarF domain-containing kinase | (RefSeq) uncharacterized protein slr0889-like	http://www.genome.jp/dbget-bin/www_bget?vvi:100253088	PREDICTED: uncharacterized aarF domain-containing protein kinase 1-like [Gossypium raimondii]>gi|823179815|ref|XP_012487617.1| PREDICTED: uncharacterized aarF domain-containing protein kinase 1-like [Gossypium raimondii]>gi|763771538|gb|KJB38753.1| hypothetical protein B456_006G270500 [Gossypium raimondii]>gi|763771540|gb|KJB38755.1| hypothetical protein B456_006G270500 [Gossypium raimondii]>gi|7…
Novel00266	Sc0000027	-	898964	902169	3079	--	--	--	--	--	--	--	--	--
Novel00267	Sc0000027	-	1208428	1213985	1409	GO:0010467//GO:0016108//GO:0044260//GO:1901576//GO:0009987//GO:0006721//GO:1901360//GO:0019752//GO:0044237//GO:0044711//GO:0043436//GO:0042440//GO:0044710//GO:0044255//GO:0034660//GO:0008033//GO:0006807//GO:0046148//GO:0034470//GO:0006139//GO:0016114//GO:0006631//GO:0016117//GO:0009058//GO:0008610//GO:0006082//GO:0044249//GO:0006399//GO:0016070//GO:0008299//GO:0008150//GO:0071704//GO:0034641//GO:…	gene expression//tetraterpenoid metabolic process//cellular macromolecule metabolic process//organic substance biosynthetic process//cellular process//terpenoid metabolic process//organic cyclic compound metabolic process//carboxylic acid metabolic process//cellular metabolic process//single-organism biosynthetic process//oxoacid metabolic process//pigment metabolic process//single-organism metab…	GO:0005576//GO:0005575	extracellular region//cellular_component	GO:0043167//GO:0000166//GO:0050151//GO:0016705//GO:0016829//GO:0005246//GO:0008200//GO:0019855//GO:0016836//GO:0005488//GO:0016616//GO:0098772//GO:0016491//GO:0004497//GO:0004499//GO:0050662//GO:0003857//GO:0097159//GO:0043168//GO:1901363//GO:1901265//GO:0016614//GO:0003824//GO:0016247//GO:0003674//GO:0016248//GO:0016709//GO:0071949//GO:0048037//GO:0036094//GO:0050660//GO:0016835//GO:0050661	ion binding//nucleotide binding//oleate hydratase activity//oxidoreductase activity, acting on paired donors, with incorporation or reduction of molecular oxygen//lyase activity//calcium channel regulator activity//ion channel inhibitor activity//calcium channel inhibitor activity//hydro-lyase activity//binding//oxidoreductase activity, acting on the CH-OH group of donors, NAD or NADP as acceptor…	no KO assigned | (RefSeq) flavin-containing monooxygenase FMO GS-OX-like 3	http://www.genome.jp/dbget-bin/www_bget?vvi:100852623	unnamed protein product [Coffea canephora]
Novel00268	Sc0000027	-	1355921	1358084	898	GO:0044710//GO:0008150//GO:0044699//GO:0055114//GO:0008152	single-organism metabolic process//biological_process//single-organism process//oxidation-reduction process//metabolic process	--	--	GO:0016705//GO:0046906//GO:0020037//GO:1901363//GO:0003674//GO:0005506//GO:0046872//GO:0046914//GO:0043167//GO:0005488//GO:0016491//GO:0097159//GO:0003824//GO:0043169	oxidoreductase activity, acting on paired donors, with incorporation or reduction of molecular oxygen//tetrapyrrole binding//heme binding//heterocyclic compound binding//molecular_function//iron ion binding//metal ion binding//transition metal ion binding//ion binding//binding//oxidoreductase activity//organic cyclic compound binding//catalytic activity//cation binding	no KO assigned | (RefSeq) flavonoid 3'-monooxygenase	http://www.genome.jp/dbget-bin/www_bget?vvi:100253887	cytochrome P450 family protein [Populus trichocarpa]>gi|550346780|gb|ERP65263.1| cytochrome P450 family protein [Populus trichocarpa]
Novel00269	Sc0000027	-	1390098	1391163	864	GO:0032774//GO:2001141//GO:0010468//GO:0031323//GO:0051171//GO:0006351//GO:0010467//GO:1901576//GO:0044260//GO:0046483//GO:0044238//GO:2000112//GO:0006355//GO:0015979//GO:1901362//GO:0019219//GO:0008150//GO:0071704//GO:0043170//GO:0019222//GO:0006725//GO:0050794//GO:0006807//GO:0097659//GO:0006139//GO:0009058//GO:1901360//GO:0018130//GO:0060255//GO:0050789//GO:0044237//GO:0031326//GO:0009987//GO:…	RNA biosynthetic process//regulation of RNA biosynthetic process//regulation of gene expression//regulation of cellular metabolic process//regulation of nitrogen compound metabolic process//transcription, DNA-templated//gene expression//organic substance biosynthetic process//cellular macromolecule metabolic process//heterocycle metabolic process//primary metabolic process//regulation of cellular…	GO:0016020//GO:0034357//GO:0044424//GO:0005623//GO:0009521//GO:0005575//GO:0044436//GO:0009579//GO:0019028//GO:0044423//GO:0044425//GO:0032991//GO:0009539//GO:0043234//GO:0009523//GO:0019012//GO:0044464//GO:0098796//GO:0005622	membrane//photosynthetic membrane//intracellular part//cell//photosystem//cellular_component//thylakoid part//thylakoid//viral capsid//virion part//membrane part//macromolecular complex//photosystem II reaction center//protein complex//photosystem II//virion//cell part//membrane protein complex//intracellular	GO:0003676//GO:1901363//GO:0003674//GO:0097159//GO:0005488//GO:0003677	nucleic acid binding//heterocyclic compound binding//molecular_function//organic cyclic compound binding//binding//DNA binding	no KO assigned | (RefSeq) dof zinc finger protein DOF5.1	http://www.genome.jp/dbget-bin/www_bget?vvi:100263156	unnamed protein product [Coffea canephora]
Novel00270	Sc0000027	-	1849288	1871217	4305	GO:0044281//GO:0044763//GO:0046483//GO:0044699//GO:0044238//GO:0006399//GO:0071704//GO:0008150//GO:0043170//GO:0006725//GO:0044260//GO:1901564//GO:0019752//GO:0043436//GO:0044710//GO:0034660//GO:0043039//GO:0043038//GO:0008152//GO:0006520//GO:0090304//GO:0006082//GO:0016070//GO:0034641//GO:0006807//GO:0006139//GO:0009987//GO:1901360//GO:0044237	small molecule metabolic process//single-organism cellular process//heterocycle metabolic process//single-organism process//primary metabolic process//tRNA metabolic process//organic substance metabolic process//biological_process//macromolecule metabolic process//cellular aromatic compound metabolic process//cellular macromolecule metabolic process//organonitrogen compound metabolic process//car…	--	--	GO:0036094//GO:0016874//GO:0032555//GO:0001883//GO:0016876//GO:1901363//GO:0097367//GO:0017076//GO:0003674//GO:0000166//GO:0032559//GO:0032553//GO:0032550//GO:0005524//GO:0030554//GO:0016875//GO:1901265//GO:0003824//GO:0001882//GO:0097159//GO:0043168//GO:0043167//GO:0032549//GO:0005488//GO:0035639	small molecule binding//ligase activity//purine ribonucleotide binding//purine nucleoside binding//ligase activity, forming aminoacyl-tRNA and related compounds//heterocyclic compound binding//carbohydrate derivative binding//purine nucleotide binding//molecular_function//nucleotide binding//adenyl ribonucleotide binding//ribonucleotide binding//purine ribonucleoside binding//ATP binding//adenyl …	no KO assigned | (RefSeq) uncharacterized LOC100854367	http://www.genome.jp/dbget-bin/www_bget?vvi:100854367	gag-pol precursor [Castanea mollissima]
Novel00271	Sc0000028	+	207	1536	846	--	--	--	--	--	--	K20299 vacuolar protein sorting-associated protein 53 | (RefSeq) vacuolar protein sorting-associated protein 53 A	http://www.genome.jp/dbget-bin/www_bget?vvi:100251847	PREDICTED: vacuolar protein sorting-associated protein 53 A [Nelumbo nucifera]
Novel00272	Sc0000028	+	49458	52408	416	--	--	--	--	--	--	--	--	--
Novel00273	Sc0000028	+	388302	464924	2287	GO:0009987//GO:0044237//GO:0008152//GO:0055114//GO:0044710//GO:0006725//GO:0008150//GO:0044699	cellular process//cellular metabolic process//metabolic process//oxidation-reduction process//single-organism metabolic process//cellular aromatic compound metabolic process//biological_process//single-organism process	--	--	--	--	--	--	--
Novel00274	Sc0000028	+	448226	448984	670	--	--	--	--	--	--	--	--	PREDICTED: putative ribonuclease H protein At1g65750 [Malus domestica]
Novel00275	Sc0000028	+	628490	636435	3484	GO:0044283//GO:0006631//GO:0009058//GO:0072330//GO:0009987//GO:0044237//GO:0044711//GO:0044255//GO:0008152//GO:0055114//GO:0006629//GO:0008610//GO:0006082//GO:0006633//GO:0044249//GO:1901576//GO:0019752//GO:0043436//GO:0044710//GO:0046394//GO:0044281//GO:0044763//GO:0044699//GO:0044238//GO:0016053//GO:0008150//GO:0071704//GO:0032787	small molecule biosynthetic process//fatty acid metabolic process//biosynthetic process//monocarboxylic acid biosynthetic process//cellular process//cellular metabolic process//single-organism biosynthetic process//cellular lipid metabolic process//metabolic process//oxidation-reduction process//lipid metabolic process//lipid biosynthetic process//organic acid metabolic process//fatty acid biosyn…	--	--	GO:0016491//GO:0043167//GO:0005488//GO:0003824//GO:0043169//GO:0046872//GO:0005506//GO:0046914//GO:0003674	oxidoreductase activity//ion binding//binding//catalytic activity//cation binding//metal ion binding//iron ion binding//transition metal ion binding//molecular_function	--	--	PREDICTED: protein ECERIFERUM 1-like [Sesamum indicum]
Novel00276	Sc0000028	+	777430	782145	3124	GO:0044267//GO:0009987//GO:0044237//GO:0006796//GO:0008152//GO:0043412//GO:0006793//GO:0044260//GO:0006464//GO:0016310//GO:0043170//GO:0071704//GO:0008150//GO:0019538//GO:0006468//GO:0036211//GO:0044238	cellular protein metabolic process//cellular process//cellular metabolic process//phosphate-containing compound metabolic process//metabolic process//macromolecule modification//phosphorus metabolic process//cellular macromolecule metabolic process//cellular protein modification process//phosphorylation//macromolecule metabolic process//organic substance metabolic process//biological_process//pro…	--	--	GO:0004672//GO:0016773//GO:0005488//GO:0035639//GO:0032549//GO:0043167//GO:0016301//GO:0001882//GO:0043168//GO:0097159//GO:1901265//GO:0003824//GO:0005524//GO:0030554//GO:0032550//GO:0032553//GO:0032559//GO:0000166//GO:0005515//GO:0016740//GO:0003674//GO:0097367//GO:1901363//GO:0017076//GO:0001883//GO:0016772//GO:0036094//GO:0032555	protein kinase activity//phosphotransferase activity, alcohol group as acceptor//binding//purine ribonucleoside triphosphate binding//ribonucleoside binding//ion binding//kinase activity//nucleoside binding//anion binding//organic cyclic compound binding//nucleoside phosphate binding//catalytic activity//ATP binding//adenyl nucleotide binding//purine ribonucleoside binding//ribonucleotide binding…	no KO assigned | (RefSeq) probable LRR receptor-like serine/threonine-protein kinase At3g47570	http://www.genome.jp/dbget-bin/www_bget?vvi:100240972	PREDICTED: probable LRR receptor-like serine/threonine-protein kinase At3g47570 [Vitis vinifera]
Novel00277	Sc0000028	-	410376	412050	527	--	--	--	--	--	--	--	--	--
Novel00278	Sc0000028	-	1655098	1668500	1550	--	--	--	--	GO:0005488//GO:0003674//GO:0005515	binding//molecular_function//protein binding	no KO assigned | (RefSeq) ankyrin repeat-containing protein ITN1	http://www.genome.jp/dbget-bin/www_bget?vvi:100264762	Ankyrin repeat family protein [Theobroma cacao]>gi|508776928|gb|EOY24184.1| Ankyrin repeat family protein [Theobroma cacao]
Novel00279	Sc0000028	-	1843321	1844841	1434	--	--	--	--	--	--	--	--	PREDICTED: uncharacterized protein LOC104592234 [Nelumbo nucifera]
Novel00280	Sc0000029	+	1020432	1021542	894	--	--	--	--	--	--	no KO assigned | (RefSeq) uncharacterized LOC100246848	http://www.genome.jp/dbget-bin/www_bget?vvi:100246848	PREDICTED: uncharacterized protein LOC100246848 [Vitis vinifera]
Novel00281	Sc0000029	+	1208425	1210622	734	--	--	--	--	GO:0016787//GO:0003674//GO:0003824//GO:0016788	hydrolase activity//molecular_function//catalytic activity//hydrolase activity, acting on ester bonds	no KO assigned | (RefSeq) receptor-like protein 12	http://www.genome.jp/dbget-bin/www_bget?vvi:100261089	Receptor like protein 27 [Theobroma cacao]>gi|508721400|gb|EOY13297.1| Receptor like protein 27 [Theobroma cacao]
Novel00282	Sc0000029	+	1330648	1333302	2347	--	--	--	--	GO:0016791//GO:0016787//GO:0003674//GO:0042578//GO:0003824//GO:0016788	phosphatase activity//hydrolase activity//molecular_function//phosphoric ester hydrolase activity//catalytic activity//hydrolase activity, acting on ester bonds	--	--	--
Novel00283	Sc0000029	+	1378699	1380242	1516	GO:0016192//GO:0015031//GO:0033036//GO:0051649//GO:0070727//GO:0051179//GO:0034613//GO:0006810//GO:0051234//GO:0016482//GO:0044699//GO:1902578//GO:0071702//GO:0051641//GO:0008150//GO:0044765//GO:0006886//GO:0046907//GO:0048193//GO:0006888//GO:0045184//GO:0008104//GO:1902582	vesicle-mediated transport//protein transport//macromolecule localization//establishment of localization in cell//cellular macromolecule localization//localization//cellular protein localization//transport//establishment of localization//cytoplasmic transport//single-organism process//single-organism localization//organic substance transport//cellular localization//biological_process//single-orga…	GO:0031982//GO:0016023//GO:0012507//GO:0044464//GO:0098796//GO:0043226//GO:0030117//GO:0098588//GO:0030135//GO:0005622//GO:0030662//GO:0044446//GO:0044425//GO:0032991//GO:0043229//GO:0012505//GO:0043231//GO:0031988//GO:0030127//GO:0030659//GO:0030658//GO:0098805//GO:0043227//GO:0043234//GO:0048475//GO:0044433//GO:0005575//GO:0030133//GO:0044422//GO:0031090//GO:0044444//GO:0030134//GO:0016020//GO:…	vesicle//cytoplasmic membrane-bounded vesicle//ER to Golgi transport vesicle membrane//cell part//membrane protein complex//organelle//membrane coat//bounding membrane of organelle//coated vesicle//intracellular//coated vesicle membrane//intracellular organelle part//membrane part//macromolecular complex//intracellular organelle//endomembrane system//intracellular membrane-bounded organelle//memb…	--	--	--	--	hypothetical protein CISIN_1g0164181mg, partial [Citrus sinensis]
Novel00284	Sc0000029	-	121828	125467	3061	--	--	--	--	--	--	K17616 CTD small phosphatase-like protein 2 [EC:3.1.3.-] | (RefSeq) uncharacterized LOC100258847	http://www.genome.jp/dbget-bin/www_bget?vvi:100258847	hypothetical protein VITISV_035567 [Vitis vinifera]
Novel00285	Sc0000029	-	1378703	1381800	676	GO:0055085//GO:0051179//GO:0009987//GO:0051234//GO:0006810//GO:0008150//GO:0044699//GO:0044763//GO:1902578//GO:0044765	transmembrane transport//localization//cellular process//establishment of localization//transport//biological_process//single-organism process//single-organism cellular process//single-organism localization//single-organism transport	GO:0044425//GO:0016021//GO:0031224//GO:0005575//GO:0016020	membrane part//integral component of membrane//intrinsic component of membrane//cellular_component//membrane	--	--	no KO assigned | (RefSeq) hippocampus abundant transcript-like protein 1	http://www.genome.jp/dbget-bin/www_bget?vvi:100260232	PREDICTED: hippocampus abundant transcript-like protein 1 isoform X2 [Nicotiana sylvestris]
Novel00286	Sc0000029	-	1536771	1545211	3194	--	--	GO:0031224//GO:0005575//GO:0016020//GO:0016021//GO:0044425	intrinsic component of membrane//cellular_component//membrane//integral component of membrane//membrane part	GO:0003674//GO:0005515//GO:0005488	molecular_function//protein binding//binding	no KO assigned | (RefSeq) LRR receptor-like serine/threonine-protein kinase FLS2	http://www.genome.jp/dbget-bin/www_bget?vvi:100263506	hypothetical protein JCGZ_26672 [Jatropha curcas]
Novel00287	Sc0000030	+	52898	59069	2628	--	--	--	--	--	--	no KO assigned | (RefSeq) uncharacterized LOC100267416	http://www.genome.jp/dbget-bin/www_bget?vvi:100267416	PREDICTED: uncharacterized protein LOC105644226 [Jatropha curcas]>gi|643714632|gb|KDP27096.1| hypothetical protein JCGZ_20320 [Jatropha curcas]
Novel00288	Sc0000030	+	155471	156114	455	GO:0008150//GO:0071704//GO:0008152//GO:0044238//GO:0005975	biological_process//organic substance metabolic process//metabolic process//primary metabolic process//carbohydrate metabolic process	--	--	GO:0004553//GO:0016787//GO:0003824//GO:0003674//GO:0016798	hydrolase activity, hydrolyzing O-glycosyl compounds//hydrolase activity//catalytic activity//molecular_function//hydrolase activity, acting on glycosyl bonds	no KO assigned | (RefSeq) endoglucanase 11	http://www.genome.jp/dbget-bin/www_bget?vvi:100267124	PREDICTED: endoglucanase 11-like [Jatropha curcas]>gi|643720421|gb|KDP30800.1| hypothetical protein JCGZ_13743 [Jatropha curcas]
Novel00289	Sc0000030	+	1675014	1677265	2252	GO:0046483//GO:1902578//GO:0044238//GO:0044699//GO:0070838//GO:0008150//GO:0071704//GO:0006725//GO:0043170//GO:0044765//GO:0006812//GO:0044260//GO:0006811//GO:0090304//GO:0006816//GO:0008152//GO:0006259//GO:0015074//GO:0051179//GO:0072511//GO:0034641//GO:0006810//GO:0051234//GO:0006807//GO:0006139//GO:0044237//GO:1901360//GO:0030001//GO:0009987	heterocycle metabolic process//single-organism localization//primary metabolic process//single-organism process//divalent metal ion transport//biological_process//organic substance metabolic process//cellular aromatic compound metabolic process//macromolecule metabolic process//single-organism transport//cation transport//cellular macromolecule metabolic process//ion transport//nucleic acid metab…	GO:0005575//GO:0016020	cellular_component//membrane	GO:0004857//GO:0016247//GO:0003674//GO:0042030//GO:0005246//GO:0060590//GO:0030234//GO:0098772//GO:0060589	enzyme inhibitor activity//channel regulator activity//molecular_function//ATPase inhibitor activity//calcium channel regulator activity//ATPase regulator activity//enzyme regulator activity//molecular function regulator//nucleoside-triphosphatase regulator activity	no KO assigned | (RefSeq) HIPL1 protein	http://www.genome.jp/dbget-bin/www_bget?vvi:100245038	DNA/RNA polymerases superfamily protein [Theobroma cacao]>gi|508711429|gb|EOY03326.1| DNA/RNA polymerases superfamily protein [Theobroma cacao]
Novel00290	Sc0000031	+	264113	265216	901	--	--	--	--	--	--	no KO assigned | (RefSeq) uncharacterized LOC100246491	http://www.genome.jp/dbget-bin/www_bget?vvi:100246491	PREDICTED: uncharacterized protein LOC104112863 isoform X1 [Nicotiana tomentosiformis]>gi|697134292|ref|XP_009621196.1| PREDICTED: uncharacterized protein LOC104112863 isoform X2 [Nicotiana tomentosiformis]
Novel00291	Sc0000031	+	1684698	1690465	674	--	--	--	--	--	--	--	--	--
Novel00292	Sc0000031	-	822700	827226	633	--	--	--	--	--	--	--	--	--
Novel00293	Sc0000031	-	1359991	1360600	417	GO:0051234//GO:0006810//GO:0009987//GO:0044419//GO:0051179//GO:0016032//GO:0051704//GO:0044764//GO:0044403//GO:0008150	establishment of localization//transport//cellular process//interspecies interaction between organisms//localization//viral process//multi-organism process//multi-organism cellular process//symbiosis, encompassing mutualism through parasitism//biological_process	GO:0044425//GO:0016021//GO:0016020//GO:0031224//GO:0005575	membrane part//integral component of membrane//membrane//intrinsic component of membrane//cellular_component	--	--	--	--	PREDICTED: uncharacterized protein LOC103958758 isoform X1 [Pyrus x bretschneideri]
Novel00294	Sc0000031	-	1471574	1472817	484	GO:0005975//GO:0034645//GO:0044238//GO:0044699//GO:0044042//GO:0034637//GO:0016051//GO:0044262//GO:0044763//GO:0008152//GO:0043170//GO:0009250//GO:0044264//GO:0008150//GO:0071704//GO:0051273//GO:0044249//GO:0030243//GO:0033692//GO:0009058//GO:0006073//GO:0005976//GO:0051274//GO:0030244//GO:0009059//GO:0044711//GO:0044710//GO:0044237//GO:0000271//GO:0044260//GO:1901576//GO:0009987//GO:0044723	carbohydrate metabolic process//cellular macromolecule biosynthetic process//primary metabolic process//single-organism process//glucan metabolic process//cellular carbohydrate biosynthetic process//carbohydrate biosynthetic process//cellular carbohydrate metabolic process//single-organism cellular process//metabolic process//macromolecule metabolic process//glucan biosynthetic process//cellular …	GO:0005575//GO:0016020	cellular_component//membrane	GO:0016760//GO:0035251//GO:0016758//GO:0016759//GO:0003674//GO:0003824//GO:0016757//GO:0016740//GO:0046527//GO:0008194	cellulose synthase (UDP-forming) activity//UDP-glucosyltransferase activity//transferase activity, transferring hexosyl groups//cellulose synthase activity//molecular_function//catalytic activity//transferase activity, transferring glycosyl groups//transferase activity//glucosyltransferase activity//UDP-glycosyltransferase activity	no KO assigned | (RefSeq) cellulose synthase A catalytic subunit 4 [UDP-forming]	http://www.genome.jp/dbget-bin/www_bget?vvi:100259676	unnamed protein product [Vitis vinifera]
Novel00295	Sc0000031	-	1684681	1692708	2751	--	--	--	--	--	--	--	--	--
Novel00296	Sc0000031	-	1739699	1743924	1515	--	--	--	--	GO:0016787//GO:0004045//GO:0003674//GO:0052689//GO:0016788//GO:0003824	hydrolase activity//aminoacyl-tRNA hydrolase activity//molecular_function//carboxylic ester hydrolase activity//hydrolase activity, acting on ester bonds//catalytic activity	K01056 peptidyl-tRNA hydrolase, PTH1 family [EC:3.1.1.29] | (RefSeq) peptidyl-tRNA hydrolase, mitochondrial	http://www.genome.jp/dbget-bin/www_bget?vvi:100248426	PREDICTED: peptidyl-tRNA hydrolase, mitochondrial isoform X2 [Jatropha curcas]
Novel00297	Sc0000032	+	99137	101181	989	GO:0008152//GO:0008150	metabolic process//biological_process	--	--	GO:0003824//GO:0016787//GO:0003674	catalytic activity//hydrolase activity//molecular_function	no KO assigned | (RefSeq) probable carboxylesterase 7	http://www.genome.jp/dbget-bin/www_bget?vvi:100250402	PREDICTED: probable carboxylesterase 7 isoform X2 [Vitis vinifera]
Novel00298	Sc0000032	+	575092	589765	3036	--	--	--	--	--	--	no KO assigned | (RefSeq) uncharacterized LOC100263151	http://www.genome.jp/dbget-bin/www_bget?vvi:100263151	PREDICTED: uncharacterized protein LOC100263151 [Vitis vinifera]
Novel00299	Sc0000032	+	658502	660952	1332	GO:0044710//GO:0008150//GO:0044699//GO:0008152//GO:0055114	single-organism metabolic process//biological_process//single-organism process//metabolic process//oxidation-reduction process	--	--	GO:0016705//GO:0046906//GO:0020037//GO:1901363//GO:0003674//GO:0005506//GO:0046872//GO:0046914//GO:0043167//GO:0005488//GO:0016491//GO:0097159//GO:0003824//GO:0043169	oxidoreductase activity, acting on paired donors, with incorporation or reduction of molecular oxygen//tetrapyrrole binding//heme binding//heterocyclic compound binding//molecular_function//iron ion binding//metal ion binding//transition metal ion binding//ion binding//binding//oxidoreductase activity//organic cyclic compound binding//catalytic activity//cation binding	no KO assigned | (RefSeq) cytochrome P450 71A25	http://www.genome.jp/dbget-bin/www_bget?vvi:100253593	hypothetical protein MIMGU_mgv1a004806mg [Erythranthe guttata]
Novel00300	Sc0000032	-	585986	589794	3513	GO:0008150//GO:0071704//GO:0019538//GO:0019219//GO:0050794//GO:0006725//GO:0019222//GO:0051186//GO:0043170//GO:0043545//GO:0046483//GO:0090407//GO:0051188//GO:0006355//GO:2000112//GO:0044238//GO:1901362//GO:0006351//GO:0019720//GO:0006777//GO:1901564//GO:0044260//GO:1901576//GO:0051189//GO:0010467//GO:0006732//GO:0006793//GO:0009108//GO:0032774//GO:2001141//GO:0010468//GO:0019637//GO:0051171//GO:…	biological_process//organic substance metabolic process//protein metabolic process//regulation of nucleobase-containing compound metabolic process//regulation of cellular process//cellular aromatic compound metabolic process//regulation of metabolic process//cofactor metabolic process//macromolecule metabolic process//molybdopterin cofactor metabolic process//heterocycle metabolic process//organo…	GO:0005634//GO:0005575//GO:0044424//GO:0005623//GO:0005622//GO:0044464//GO:0043226//GO:0043227//GO:0043231//GO:0043229	nucleus//cellular_component//intracellular part//cell//intracellular//cell part//organelle//membrane-bounded organelle//intracellular membrane-bounded organelle//intracellular organelle	GO:0017076//GO:0097367//GO:1901363//GO:0003674//GO:0032555//GO:0051427//GO:0036094//GO:0001883//GO:0000166//GO:0000989//GO:0005525//GO:0035257//GO:0019001//GO:0005102//GO:0005515//GO:0000988//GO:0032561//GO:1901265//GO:0003712//GO:0032550//GO:0032553//GO:0032549//GO:0043167//GO:0035639//GO:0005488//GO:0003713//GO:0043168//GO:0097159//GO:0001882//GO:0008289	purine nucleotide binding//carbohydrate derivative binding//heterocyclic compound binding//molecular_function//purine ribonucleotide binding//hormone receptor binding//small molecule binding//purine nucleoside binding//nucleotide binding//transcription factor activity, transcription factor binding//GTP binding//nuclear hormone receptor binding//guanyl nucleotide binding//receptor binding//protein…	--	--	PREDICTED: uncharacterized protein LOC103417687 [Malus domestica]
Novel00301	Sc0000032	-	632458	647244	1332	--	--	--	--	--	--	--	--	hypothetical protein PRUPE_ppa016001mg, partial [Prunus persica]>gi|462415602|gb|EMJ20339.1| hypothetical protein PRUPE_ppa016001mg, partial [Prunus persica]
Novel00302	Sc0000032	-	1727400	1729253	1508	--	--	--	--	--	--	no KO assigned | (RefSeq) homeobox protein HD1	http://www.genome.jp/dbget-bin/www_bget?vvi:100259923	hypothetical protein PHAVU_002G153300g [Phaseolus vulgaris]>gi|561031864|gb|ESW30443.1| hypothetical protein PHAVU_002G153300g [Phaseolus vulgaris]
Novel00303	Sc0000033	+	260022	261385	1364	GO:0009987//GO:0050789//GO:0007165//GO:0044700//GO:0065007//GO:0008150//GO:0051716//GO:0050794//GO:0007154//GO:0050896//GO:0044763//GO:0044699//GO:0023052	cellular process//regulation of biological process//signal transduction//single organism signaling//biological regulation//biological_process//cellular response to stimulus//regulation of cellular process//cell communication//response to stimulus//single-organism cellular process//single-organism process//signaling	GO:0044421//GO:0031012//GO:0005578//GO:0005576//GO:0005575	extracellular region part//extracellular matrix//proteinaceous extracellular matrix//extracellular region//cellular_component	GO:0043167//GO:0005488//GO:0005509//GO:0005515//GO:0003674//GO:0043169//GO:0046872	ion binding//binding//calcium ion binding//protein binding//molecular_function//cation binding//metal ion binding	--	--	calmodulin-related family protein [Populus trichocarpa]>gi|222850256|gb|EEE87803.1| calmodulin-related family protein [Populus trichocarpa]
Novel00304	Sc0000033	+	874555	878319	3534	--	--	--	--	--	--	--	--	--
Novel00305	Sc0000033	+	881516	883489	1633	--	--	--	--	--	--	--	--	--
Novel00306	Sc0000033	+	1001393	1004976	1479	--	--	--	--	--	--	--	--	PREDICTED: histone deacetylase 5-like isoform X5 [Malus domestica]
Novel00307	Sc0000033	+	1005620	1014421	1511	--	--	--	--	--	--	--	--	hypothetical protein B456_003G101100 [Gossypium raimondii]
Novel00308	Sc0000033	+	1170391	1173002	1651	--	--	GO:0005575//GO:0019012	cellular_component//virion	GO:0005198//GO:0003676//GO:1901363//GO:0003674//GO:0097159//GO:0003677//GO:0005488	structural molecule activity//nucleic acid binding//heterocyclic compound binding//molecular_function//organic cyclic compound binding//DNA binding//binding	--	--	PREDICTED: zinc finger BED domain-containing protein RICESLEEPER 2-like [Gossypium raimondii]
Novel00309	Sc0000033	+	1816822	1821461	912	GO:0006807//GO:0006139//GO:0009987//GO:0044237//GO:1901360//GO:0008152//GO:0090304//GO:0006259//GO:0034641//GO:0044260//GO:0046483//GO:0044238//GO:0071704//GO:0008150//GO:0006725//GO:0043170	nitrogen compound metabolic process//nucleobase-containing compound metabolic process//cellular process//cellular metabolic process//organic cyclic compound metabolic process//metabolic process//nucleic acid metabolic process//DNA metabolic process//cellular nitrogen compound metabolic process//cellular macromolecule metabolic process//heterocycle metabolic process//primary metabolic process//org…	GO:0043229//GO:0043228//GO:0043226//GO:0044464//GO:0005622//GO:0043232//GO:0044424//GO:0005694//GO:0005623//GO:0005575	intracellular organelle//non-membrane-bounded organelle//organelle//cell part//intracellular//intracellular non-membrane-bounded organelle//intracellular part//chromosome//cell//cellular_component	GO:0001882//GO:0043168//GO:0097159//GO:0032549//GO:0043167//GO:0035639//GO:0003677//GO:0005488//GO:0032550//GO:0032553//GO:0005524//GO:0030554//GO:1901265//GO:0003824//GO:0000166//GO:0003676//GO:0032559//GO:0036094//GO:0032555//GO:0001883//GO:0097367//GO:1901363//GO:0017076//GO:0003674	nucleoside binding//anion binding//organic cyclic compound binding//ribonucleoside binding//ion binding//purine ribonucleoside triphosphate binding//DNA binding//binding//purine ribonucleoside binding//ribonucleotide binding//ATP binding//adenyl nucleotide binding//nucleoside phosphate binding//catalytic activity//nucleotide binding//nucleic acid binding//adenyl ribonucleotide binding//small mole…	--	--	--
Novel00310	Sc0000033	-	874715	881732	1692	--	--	--	--	--	--	--	--	Prefoldin subunit, putative [Ricinus communis]>gi|223541108|gb|EEF42664.1| Prefoldin subunit, putative [Ricinus communis]
Novel00311	Sc0000033	-	904798	909072	1429	--	--	--	--	GO:0097159//GO:0043167//GO:0016829//GO:0005488//GO:0003677//GO:0016835//GO:0008270//GO:0003824//GO:0043169//GO:0003676//GO:0016836//GO:0046872//GO:0046914//GO:1901363//GO:0003674//GO:0004089	organic cyclic compound binding//ion binding//lyase activity//binding//DNA binding//carbon-oxygen lyase activity//zinc ion binding//catalytic activity//cation binding//nucleic acid binding//hydro-lyase activity//metal ion binding//transition metal ion binding//heterocyclic compound binding//molecular_function//carbonate dehydratase activity	--	--	PREDICTED: beta carbonic anhydrase 5, chloroplastic isoform X2 [Erythranthe guttatus]
Novel00312	Sc0000033	-	977021	980882	1579	--	--	--	--	--	--	no KO assigned | (RefSeq) transmembrane protein 87B	http://www.genome.jp/dbget-bin/www_bget?vvi:100265168	hypothetical protein SORBIDRAFT_05g020918 [Sorghum bicolor]>gi|241935494|gb|EES08639.1| hypothetical protein SORBIDRAFT_05g020918, partial [Sorghum bicolor]
Novel00313	Sc0000034	+	410517	417803	4952	GO:0009405//GO:0051704//GO:0008150	pathogenesis//multi-organism process//biological_process	GO:0005576//GO:0005575	extracellular region//cellular_component	GO:0030554//GO:0032553//GO:0032550//GO:1901265//GO:0001882//GO:0097159//GO:0043168//GO:0005488//GO:0043167//GO:0032549//GO:0001883//GO:0036094//GO:0032555//GO:0003674//GO:0043531//GO:1901363//GO:0097367//GO:0017076//GO:0005515//GO:0032559//GO:0000166	adenyl nucleotide binding//ribonucleotide binding//purine ribonucleoside binding//nucleoside phosphate binding//nucleoside binding//organic cyclic compound binding//anion binding//binding//ion binding//ribonucleoside binding//purine nucleoside binding//small molecule binding//purine ribonucleotide binding//molecular_function//ADP binding//heterocyclic compound binding//carbohydrate derivative bin…	no KO assigned | (RefSeq) putative disease resistance RPP13-like protein 1	http://www.genome.jp/dbget-bin/www_bget?vvi:100248993	PREDICTED: putative disease resistance RPP13-like protein 1 [Vitis vinifera]>gi|731413306|ref|XP_010658682.1| PREDICTED: putative disease resistance RPP13-like protein 1 [Vitis vinifera]
Novel00314	Sc0000034	+	825490	831286	2480	GO:0009987//GO:0031326//GO:0050789//GO:0060255//GO:0044237//GO:1901360//GO:0018130//GO:0010556//GO:0009889//GO:0009059//GO:0080090//GO:0097659//GO:0006807//GO:0009058//GO:0006139//GO:0044249//GO:0065007//GO:0051252//GO:0016070//GO:0034641//GO:1903506//GO:0044271//GO:0008152//GO:0019438//GO:0090304//GO:0034654//GO:0034645//GO:0044260//GO:1901576//GO:0010467//GO:0006351//GO:0032774//GO:0051171//GO:…	cellular process//regulation of cellular biosynthetic process//regulation of biological process//regulation of macromolecule metabolic process//cellular metabolic process//organic cyclic compound metabolic process//heterocycle biosynthetic process//regulation of macromolecule biosynthetic process//regulation of biosynthetic process//macromolecule biosynthetic process//regulation of primary metabo…	--	--	GO:0003899//GO:0003677//GO:0005488//GO:0097159//GO:0003824//GO:0001071//GO:0003676//GO:0016779//GO:0016740//GO:1901363//GO:0003674//GO:0003700//GO:0034062//GO:0016772	DNA-directed RNA polymerase activity//DNA binding//binding//organic cyclic compound binding//catalytic activity//nucleic acid binding transcription factor activity//nucleic acid binding//nucleotidyltransferase activity//transferase activity//heterocyclic compound binding//molecular_function//transcription factor activity, sequence-specific DNA binding//RNA polymerase activity//transferase activit…	K10908 DNA-directed RNA polymerase, mitochondrial [EC:2.7.7.6] | (RefSeq) DNA-directed RNA polymerase 1, mitochondrial	http://www.genome.jp/dbget-bin/www_bget?vvi:100263361	unnamed protein product [Vitis vinifera]
Novel00315	Sc0000034	+	945365	947798	2300	--	--	--	--	GO:0005488//GO:0005515//GO:0046983//GO:0003674	binding//protein binding//protein dimerization activity//molecular_function	--	--	PREDICTED: zinc finger MYM-type protein 1-like [Erythranthe guttatus]
Novel00316	Sc0000034	+	1410511	1412353	1688	--	--	--	--	--	--	--	--	hypothetical protein VITISV_030340 [Vitis vinifera]
Novel00317	Sc0000034	+	1723078	1725524	486	GO:0065003//GO:0016043//GO:0043623//GO:0044085//GO:0008150//GO:0007021//GO:0009987//GO:0071822//GO:0022607//GO:0006461//GO:0071840//GO:0034622//GO:0070271//GO:0043933	macromolecular complex assembly//cellular component organization//cellular protein complex assembly//cellular component biogenesis//biological_process//tubulin complex assembly//cellular process//protein complex subunit organization//cellular component assembly//protein complex assembly//cellular component organization or biogenesis//cellular macromolecular complex assembly//protein complex bioge…	--	--	GO:0005515//GO:0008092//GO:0003676//GO:0051082//GO:0003674//GO:0015631//GO:1901363//GO:0097159//GO:0005488//GO:0003677	protein binding//cytoskeletal protein binding//nucleic acid binding//unfolded protein binding//molecular_function//tubulin binding//heterocyclic compound binding//organic cyclic compound binding//binding//DNA binding	--	--	hypothetical protein JCGZ_02624 [Jatropha curcas]
Novel00318	Sc0000034	-	410517	415146	4529	GO:0009405//GO:0008150//GO:0051704	pathogenesis//biological_process//multi-organism process	GO:0005576//GO:0005575	extracellular region//cellular_component	GO:1901265//GO:0032550//GO:0032553//GO:0030554//GO:0032549//GO:0043167//GO:0005488//GO:0043168//GO:0097159//GO:0001882//GO:0017076//GO:0097367//GO:0043531//GO:1901363//GO:0003674//GO:0032555//GO:0036094//GO:0001883//GO:0000166//GO:0032559//GO:0005515	nucleoside phosphate binding//purine ribonucleoside binding//ribonucleotide binding//adenyl nucleotide binding//ribonucleoside binding//ion binding//binding//anion binding//organic cyclic compound binding//nucleoside binding//purine nucleotide binding//carbohydrate derivative binding//ADP binding//heterocyclic compound binding//molecular_function//purine ribonucleotide binding//small molecule bin…	--	--	PREDICTED: putative disease resistance RPP13-like protein 1 [Vitis vinifera]>gi|731413306|ref|XP_010658682.1| PREDICTED: putative disease resistance RPP13-like protein 1 [Vitis vinifera]
Novel00319	Sc0000034	-	664499	668961	1003	GO:0008152//GO:0044267//GO:0006457//GO:0009987//GO:0044237//GO:0044238//GO:0043170//GO:0019538//GO:0008150//GO:0071704//GO:0044260	metabolic process//cellular protein metabolic process//protein folding//cellular process//cellular metabolic process//primary metabolic process//macromolecule metabolic process//protein metabolic process//biological_process//organic substance metabolic process//cellular macromolecule metabolic process	GO:0044464//GO:0005622//GO:0005575//GO:0005737//GO:0005623//GO:0044424	cell part//intracellular//cellular_component//cytoplasm//cell//intracellular part	--	--	K04078 chaperonin GroES | (RefSeq) 10 kDa chaperonin 1, chloroplastic	http://www.genome.jp/dbget-bin/www_bget?vvi:100252967	unnamed protein product [Coffea canephora]
Novel00320	Sc0000034	-	672589	673442	302	--	--	--	--	--	--	--	--	PREDICTED: 20 kDa chaperonin, chloroplastic-like [Solanum tuberosum]
Novel00321	Sc0000034	-	951212	957391	710	GO:0044710//GO:0044699//GO:0008152//GO:0055114//GO:0006950//GO:0050896//GO:0006979//GO:0008150	single-organism metabolic process//single-organism process//metabolic process//oxidation-reduction process//response to stress//response to stimulus//response to oxidative stress//biological_process	--	--	GO:0016491//GO:0016684//GO:0004602//GO:0016209//GO:0003674//GO:0004601//GO:0003824	oxidoreductase activity//oxidoreductase activity, acting on peroxide as acceptor//glutathione peroxidase activity//antioxidant activity//molecular_function//peroxidase activity//catalytic activity	K00432 glutathione peroxidase [EC:1.11.1.9] | (RefSeq) probable glutathione peroxidase 5	http://www.genome.jp/dbget-bin/www_bget?vvi:100242497	PREDICTED: probable glutathione peroxidase 5 [Vitis vinifera]>gi|296086717|emb|CBI32352.3| unnamed protein product [Vitis vinifera]
Novel00322	Sc0000034	-	965942	980943	5509	--	--	--	--	--	--	--	--	PREDICTED: HUA2-like protein 3 [Vitis vinifera]
Novel00323	Sc0000034	-	1011351	1012990	1604	GO:0043170//GO:0006725//GO:0071704//GO:0008150//GO:0044238//GO:1901362//GO:0046483//GO:0006351//GO:0010467//GO:1901576//GO:0044260//GO:0032774//GO:0044271//GO:0034641//GO:0016070//GO:0044249//GO:0034654//GO:0034645//GO:0090304//GO:0019438//GO:0008152//GO:0009059//GO:1901360//GO:0018130//GO:0044237//GO:0009987//GO:0006139//GO:0009058//GO:0006807//GO:0097659	macromolecule metabolic process//cellular aromatic compound metabolic process//organic substance metabolic process//biological_process//primary metabolic process//organic cyclic compound biosynthetic process//heterocycle metabolic process//transcription, DNA-templated//gene expression//organic substance biosynthetic process//cellular macromolecule metabolic process//RNA biosynthetic process//cell…	--	--	GO:0034062//GO:0003674//GO:1901363//GO:0016772//GO:0003676//GO:0016740//GO:0005515//GO:0016779//GO:0003824//GO:0005488//GO:0003677//GO:0003899//GO:0097159	RNA polymerase activity//molecular_function//heterocyclic compound binding//transferase activity, transferring phosphorus-containing groups//nucleic acid binding//transferase activity//protein binding//nucleotidyltransferase activity//catalytic activity//binding//DNA binding//DNA-directed RNA polymerase activity//organic cyclic compound binding	no KO assigned | (RefSeq) EID1-like F-box protein 3	http://www.genome.jp/dbget-bin/www_bget?vvi:100247629	PREDICTED: EID1-like F-box protein 3 [Vitis vinifera]
Novel00324	Sc0000034	-	1419841	1421939	1563	--	--	--	--	--	--	--	--	ThiF family protein isoform 3, partial [Theobroma cacao]>gi|508780771|gb|EOY28027.1| ThiF family protein isoform 3, partial [Theobroma cacao]
Novel00325	Sc0000034	-	1427256	1428100	619	--	--	--	--	--	--	no KO assigned | (RefSeq) E3 UFM1-protein ligase 1 homolog	http://www.genome.jp/dbget-bin/www_bget?vvi:100253557	PREDICTED: E3 UFM1-protein ligase 1 homolog [Vitis vinifera]>gi|297746151|emb|CBI16207.3| unnamed protein product [Vitis vinifera]
Novel00326	Sc0000034	-	1551483	1555315	1060	GO:0005975//GO:0008152//GO:0016052//GO:0044238//GO:0071704//GO:0008150//GO:1901575//GO:0009056	carbohydrate metabolic process//metabolic process//carbohydrate catabolic process//primary metabolic process//organic substance metabolic process//biological_process//organic substance catabolic process//catabolic process	--	--	GO:0043169//GO:0003824//GO:0005488//GO:0043167//GO:0004556//GO:0016160//GO:0016798//GO:0046872//GO:0003674//GO:0005515//GO:0016787//GO:0005509//GO:0004553	cation binding//catalytic activity//binding//ion binding//alpha-amylase activity//amylase activity//hydrolase activity, acting on glycosyl bonds//metal ion binding//molecular_function//protein binding//hydrolase activity//calcium ion binding//hydrolase activity, hydrolyzing O-glycosyl compounds	--	--	PREDICTED: uncharacterized protein LOC100267633 [Vitis vinifera]
Novel00327	Sc0000034	-	1558900	1561048	1320	--	--	GO:0005575//GO:0016020	cellular_component//membrane	GO:0019955//GO:0003674//GO:0005515//GO:0005488	cytokine binding//molecular_function//protein binding//binding	--	--	hypothetical protein MTR_5g022670 [Medicago truncatula]>gi|355513556|gb|AES95179.1| MID1-complementing activity-like protein [Medicago truncatula]
Novel00328	Sc0000035	+	1221932	1228589	1828	GO:0065008//GO:0050789//GO:0009987//GO:0042592//GO:0019725//GO:0008150//GO:0065007//GO:0045454//GO:0050794//GO:0044763//GO:0044699	regulation of biological quality//regulation of biological process//cellular process//homeostatic process//cellular homeostasis//biological_process//biological regulation//cell redox homeostasis//regulation of cellular process//single-organism cellular process//single-organism process	--	--	GO:0009055//GO:0016491//GO:0015036//GO:0003824//GO:0016667//GO:0003674//GO:0015035	electron carrier activity//oxidoreductase activity//disulfide oxidoreductase activity//catalytic activity//oxidoreductase activity, acting on a sulfur group of donors//molecular_function//protein disulfide oxidoreductase activity	no KO assigned | (RefSeq) monothiol glutaredoxin-S17	http://www.genome.jp/dbget-bin/www_bget?vvi:100257317	hypothetical protein CICLE_v10015059mg [Citrus clementina]>gi|557551938|gb|ESR62567.1| hypothetical protein CICLE_v10015059mg [Citrus clementina]
Novel00329	Sc0000035	+	1670595	1672220	994	--	--	--	--	--	--	no KO assigned | (RefSeq) topless-related protein 3	http://www.genome.jp/dbget-bin/www_bget?vvi:100261303	hypothetical protein JCGZ_23263 [Jatropha curcas]
Novel00330	Sc0000035	-	241961	242891	856	GO:0032196//GO:0034641//GO:0090304//GO:0008152//GO:0006259//GO:0044237//GO:1901360//GO:0009987//GO:0006807//GO:0006313//GO:0006139//GO:0008150//GO:0071704//GO:0006310//GO:0006725//GO:0043170//GO:0046483//GO:0044763//GO:0044238//GO:0044699//GO:0044260//GO:0044710	transposition//cellular nitrogen compound metabolic process//nucleic acid metabolic process//metabolic process//DNA metabolic process//cellular metabolic process//organic cyclic compound metabolic process//cellular process//nitrogen compound metabolic process//transposition, DNA-mediated//nucleobase-containing compound metabolic process//biological_process//organic substance metabolic process//DN…	--	--	GO:0003824//GO:0016788//GO:0003677//GO:0005488//GO:0097159//GO:1901363//GO:0004803//GO:0003674//GO:0003676//GO:0016787	catalytic activity//hydrolase activity, acting on ester bonds//DNA binding//binding//organic cyclic compound binding//heterocyclic compound binding//transposase activity//molecular_function//nucleic acid binding//hydrolase activity	no KO assigned | (RefSeq) uncharacterized LOC100264919	http://www.genome.jp/dbget-bin/www_bget?vvi:100264919	PREDICTED: uncharacterized protein LOC105118883, partial [Populus euphratica]
Novel00331	Sc0000035	-	876988	878090	890	GO:0008152//GO:0043412//GO:0016311//GO:0006796//GO:0044267//GO:0006470//GO:0009987//GO:0044237//GO:0036211//GO:0044238//GO:0043170//GO:0019538//GO:0071704//GO:0008150//GO:0006464//GO:0006793//GO:0044260	metabolic process//macromolecule modification//dephosphorylation//phosphate-containing compound metabolic process//cellular protein metabolic process//protein dephosphorylation//cellular process//cellular metabolic process//protein modification process//primary metabolic process//macromolecule metabolic process//protein metabolic process//organic substance metabolic process//biological_process//c…	--	--	GO:0004725//GO:0016788//GO:0003824//GO:0004721//GO:0042578//GO:0003674//GO:0016787//GO:0016791	protein tyrosine phosphatase activity//hydrolase activity, acting on ester bonds//catalytic activity//phosphoprotein phosphatase activity//phosphoric ester hydrolase activity//molecular_function//hydrolase activity//phosphatase activity	--	--	--
Novel00332	Sc0000035	-	1047187	1051307	2720	GO:0008150//GO:0051704//GO:0009405	biological_process//multi-organism process//pathogenesis	--	--	--	--	--	--	PREDICTED: oxysterol-binding protein-related protein 1C-like [Nelumbo nucifera]
Novel00333	Sc0000035	-	1156632	1158394	1577	GO:0006950//GO:0050896//GO:0008150	response to stress//response to stimulus//biological_process	--	--	--	--	no KO assigned | (RefSeq) cation/H(+) antiporter 15	http://www.genome.jp/dbget-bin/www_bget?vvi:100244861	PREDICTED: cation/H(+) antiporter 15 [Vitis vinifera]
Novel00334	Sc0000035	-	1753570	1756522	1737	--	--	--	--	--	--	--	--	PREDICTED: uncharacterized protein LOC104607415 [Nelumbo nucifera]
Novel00335	Sc0000036	+	234086	237445	3202	GO:0034728//GO:0006461//GO:0022607//GO:0071840//GO:0043933//GO:0031497//GO:0070271//GO:0034622//GO:0051276//GO:0065004//GO:0006325//GO:0009987//GO:0071822//GO:0044085//GO:0006996//GO:0006333//GO:0016043//GO:0071103//GO:0008150//GO:0071824//GO:0006334//GO:0065003//GO:0006323	nucleosome organization//protein complex assembly//cellular component assembly//cellular component organization or biogenesis//macromolecular complex subunit organization//chromatin assembly//protein complex biogenesis//cellular macromolecular complex assembly//chromosome organization//protein-DNA complex assembly//chromatin organization//cellular process//protein complex subunit organization//ce…	GO:0043226//GO:0044464//GO:0005622//GO:0043231//GO:0043229//GO:0043227//GO:0005634//GO:0005575//GO:0044424//GO:0005623	organelle//cell part//intracellular//intracellular membrane-bounded organelle//intracellular organelle//membrane-bounded organelle//nucleus//cellular_component//intracellular part//cell	GO:0016279//GO:0003824//GO:0042054//GO:0008276//GO:0016741//GO:0005488//GO:0018024//GO:0016278//GO:0003674//GO:0016740//GO:0005515//GO:0008168//GO:0008757//GO:0008170	protein-lysine N-methyltransferase activity//catalytic activity//histone methyltransferase activity//protein methyltransferase activity//transferase activity, transferring one-carbon groups//binding//histone-lysine N-methyltransferase activity//lysine N-methyltransferase activity//molecular_function//transferase activity//protein binding//methyltransferase activity//S-adenosylmethionine-dependent…	--	--	bromodomain-containing RNA-binding protein 1 [Solanum tuberosum]>gi|57282314|emb|CAD43283.1| bromodomain-containing RNA-binding protein 1 [Solanum tuberosum]
Novel00336	Sc0000036	+	898657	904398	5448	--	--	GO:0032991//GO:0044424//GO:0009512//GO:0043234//GO:0005623//GO:0070069//GO:0044464//GO:0044436//GO:0005575//GO:0009579//GO:0005622	macromolecular complex//intracellular part//cytochrome b6f complex//protein complex//cell//cytochrome complex//cell part//thylakoid part//cellular_component//thylakoid//intracellular	GO:0009055//GO:0003674	electron carrier activity//molecular_function	--	--	PREDICTED: uncharacterized protein LOC100246722 [Vitis vinifera]>gi|296086497|emb|CBI32086.3| unnamed protein product [Vitis vinifera]
Novel00337	Sc0000036	+	1526494	1528203	1710	--	--	--	--	--	--	--	--	PREDICTED: putative ribonuclease H protein At1g65750 [Prunus mume]
Novel00338	Sc0000036	-	130705	134589	2964	GO:0006259//GO:0016043//GO:0044699//GO:0072599//GO:0045047//GO:0071840//GO:0044238//GO:0090150//GO:0071702//GO:0051649//GO:0044763//GO:0008152//GO:0046483//GO:0090304//GO:1902578//GO:0033036//GO:0015031//GO:0061024//GO:0070727//GO:0034641//GO:0051641//GO:0043170//GO:0006725//GO:0006310//GO:0006605//GO:0032196//GO:0051179//GO:0070972//GO:0071704//GO:0008150//GO:0006614//GO:0006886//GO:0044765//GO:…	DNA metabolic process//cellular component organization//single-organism process//establishment of protein localization to endoplasmic reticulum//protein targeting to ER//cellular component organization or biogenesis//primary metabolic process//establishment of protein localization to membrane//organic substance transport//establishment of localization in cell//single-organism cellular process//me…	GO:0005575//GO:0048500//GO:0044464//GO:0030529//GO:0005622//GO:0032991//GO:0044444//GO:0005737//GO:0005623//GO:0005786//GO:0044424	cellular_component//signal recognition particle//cell part//ribonucleoprotein complex//intracellular//macromolecular complex//cytoplasmic part//cytoplasm//cell//signal recognition particle, endoplasmic reticulum targeting//intracellular part	GO:0046914//GO:0008270//GO:0046872//GO:0005048//GO:0042277//GO:0003674//GO:0043169//GO:0030942//GO:0004803//GO:1901363//GO:0003824//GO:0033218//GO:0097159//GO:0008312//GO:0003723//GO:0005488//GO:0003677//GO:0043167//GO:0003676	transition metal ion binding//zinc ion binding//metal ion binding//signal sequence binding//peptide binding//molecular_function//cation binding//endoplasmic reticulum signal peptide binding//transposase activity//heterocyclic compound binding//catalytic activity//amide binding//organic cyclic compound binding//7S RNA binding//RNA binding//binding//DNA binding//ion binding//nucleic acid binding	--	--	hypothetical protein PRUPE_ppa019160mg, partial [Prunus persica]>gi|462394484|gb|EMJ00283.1| hypothetical protein PRUPE_ppa019160mg, partial [Prunus persica]
Novel00339	Sc0000036	-	234108	237602	3330	GO:0071822//GO:0006325//GO:0009987//GO:0065004//GO:0051276//GO:0031497//GO:0043933//GO:0070271//GO:0034622//GO:0034728//GO:0071840//GO:0006461//GO:0022607//GO:0006323//GO:0065003//GO:0008150//GO:0006334//GO:0071824//GO:0044085//GO:0006996//GO:0006333//GO:0016043//GO:0071103	protein complex subunit organization//chromatin organization//cellular process//protein-DNA complex assembly//chromosome organization//chromatin assembly//macromolecular complex subunit organization//protein complex biogenesis//cellular macromolecular complex assembly//nucleosome organization//cellular component organization or biogenesis//protein complex assembly//cellular component assembly//DN…	GO:0043227//GO:0043231//GO:0043229//GO:0005622//GO:0044464//GO:0043226//GO:0044424//GO:0005623//GO:0005634//GO:0005575	membrane-bounded organelle//intracellular membrane-bounded organelle//intracellular organelle//intracellular//cell part//organelle//intracellular part//cell//nucleus//cellular_component	GO:0016741//GO:0005488//GO:0008276//GO:0003824//GO:0042054//GO:0016279//GO:0008168//GO:0008757//GO:0008170//GO:0016740//GO:0005515//GO:0016278//GO:0003674//GO:0018024	transferase activity, transferring one-carbon groups//binding//protein methyltransferase activity//catalytic activity//histone methyltransferase activity//protein-lysine N-methyltransferase activity//methyltransferase activity//S-adenosylmethionine-dependent methyltransferase activity//N-methyltransferase activity//transferase activity//protein binding//lysine N-methyltransferase activity//molecu…	no KO assigned | (RefSeq) transcription factor GTE7	http://www.genome.jp/dbget-bin/www_bget?vvi:100245782	unnamed protein product [Vitis vinifera]
Novel00340	Sc0000036	-	336607	342689	1674	GO:0008150//GO:0008152	biological_process//metabolic process	--	--	GO:0003674//GO:0003824//GO:0016491	molecular_function//catalytic activity//oxidoreductase activity	no KO assigned | (RefSeq) DNA-binding protein BIN4	http://www.genome.jp/dbget-bin/www_bget?vvi:100252112	conserved hypothetical protein [Ricinus communis]>gi|223547712|gb|EEF49205.1| conserved hypothetical protein [Ricinus communis]
Novel00341	Sc0000036	-	344184	347798	3194	GO:0044419//GO:0008150//GO:0019079//GO:0019058//GO:0044764//GO:0051704//GO:0044403//GO:0009987//GO:0016032	interspecies interaction between organisms//biological_process//viral genome replication//viral life cycle//multi-organism cellular process//multi-organism process//symbiosis, encompassing mutualism through parasitism//cellular process//viral process	--	--	GO:0003674//GO:0043169//GO:1901265//GO:0097367//GO:0043531//GO:1901363//GO:0017076//GO:0046914//GO:0001883//GO:0005524//GO:0008270//GO:0030554//GO:0036094//GO:0046872//GO:0032550//GO:0032555//GO:0032553//GO:0032559//GO:0005488//GO:0035639//GO:0000166//GO:0032549//GO:0043167//GO:0003676//GO:0001882//GO:0043168//GO:0005515//GO:0097159//GO:0003723	molecular_function//cation binding//nucleoside phosphate binding//carbohydrate derivative binding//ADP binding//heterocyclic compound binding//purine nucleotide binding//transition metal ion binding//purine nucleoside binding//ATP binding//zinc ion binding//adenyl nucleotide binding//small molecule binding//metal ion binding//purine ribonucleoside binding//purine ribonucleotide binding//ribonucle…	K13457 disease resistance protein RPM1 | (RefSeq) disease resistance protein RPM1	http://www.genome.jp/dbget-bin/www_bget?vvi:100854803	PREDICTED: disease resistance protein RPM1-like [Pyrus x bretschneideri]
Novel00342	Sc0000036	-	898657	904359	5155	--	--	GO:0032991//GO:0043234//GO:0009512//GO:0044464//GO:0070069//GO:0005622//GO:0005623//GO:0044424//GO:0005575//GO:0044436//GO:0009579	macromolecular complex//protein complex//cytochrome b6f complex//cell part//cytochrome complex//intracellular//cell//intracellular part//cellular_component//thylakoid part//thylakoid	GO:0009055//GO:0003674	electron carrier activity//molecular_function	--	--	PREDICTED: uncharacterized protein LOC100246722 [Vitis vinifera]>gi|296086497|emb|CBI32086.3| unnamed protein product [Vitis vinifera]
Novel00343	Sc0000037	+	780593	782212	607	--	--	--	--	--	--	--	--	unknown [Lotus japonicus]
Novel00344	Sc0000037	+	1084572	1224666	1874	GO:0045860//GO:0031399//GO:0044710//GO:0044255//GO:0048583//GO:0010562//GO:0044267//GO:0050790//GO:0044711//GO:0032108//GO:0033500//GO:0006793//GO:0046486//GO:0007165//GO:0051247//GO:0009267//GO:0080090//GO:0009987//GO:1901576//GO:0044260//GO:0044093//GO:0071496//GO:0045017//GO:0042327//GO:0032098//GO:0032104//GO:0007186//GO:0065009//GO:0009605//GO:0001934//GO:0050789//GO:0060255//GO:0032268//GO:…	positive regulation of protein kinase activity//regulation of protein modification process//single-organism metabolic process//cellular lipid metabolic process//regulation of response to stimulus//positive regulation of phosphorus metabolic process//cellular protein metabolic process//regulation of catalytic activity//single-organism biosynthetic process//negative regulation of response to nutrie…	GO:0044421//GO:0044425//GO:0016020//GO:0016021//GO:0005576//GO:0005575//GO:0031224//GO:0005615	extracellular region part//membrane part//membrane//integral component of membrane//extracellular region//cellular_component//intrinsic component of membrane//extracellular space	GO:0016740//GO:0016747//GO:0016411//GO:0004144//GO:0003674//GO:0003824//GO:0008374//GO:0016746	transferase activity//transferase activity, transferring acyl groups other than amino-acyl groups//acylglycerol O-acyltransferase activity//diacylglycerol O-acyltransferase activity//molecular_function//catalytic activity//O-acyltransferase activity//transferase activity, transferring acyl groups	--	--	PREDICTED: BAHD acyltransferase At5g47980-like [Prunus mume]
Novel00345	Sc0000037	+	1169412	1173799	4131	--	--	--	--	--	--	no KO assigned | (RefSeq) protein RNA-directed DNA methylation 3	http://www.genome.jp/dbget-bin/www_bget?vvi:100256388	PREDICTED: uncharacterized protein LOC104888072 [Beta vulgaris subsp. vulgaris]
Novel00346	Sc0000037	+	1479098	1500874	2080	GO:0044238//GO:0071704//GO:0008150//GO:0005975//GO:0008152	primary metabolic process//organic substance metabolic process//biological_process//carbohydrate metabolic process//metabolic process	GO:0005575//GO:0005634//GO:0005623//GO:0044424//GO:0043226//GO:0044464//GO:0005622//GO:0043229//GO:0043231//GO:0043227	cellular_component//nucleus//cell//intracellular part//organelle//cell part//intracellular//intracellular organelle//intracellular membrane-bounded organelle//membrane-bounded organelle	GO:0016798//GO:0042393//GO:0003674//GO:0016787//GO:0005515//GO:0004553//GO:0003824//GO:0005488	hydrolase activity, acting on glycosyl bonds//histone binding//molecular_function//hydrolase activity//protein binding//hydrolase activity, hydrolyzing O-glycosyl compounds//catalytic activity//binding	--	--	PREDICTED: beta-glucosidase 12-like isoform 1 [Glycine max]>gi|734406299|gb|KHN33931.1| Beta-glucosidase 24 [Glycine soja]
Novel00347	Sc0000037	-	150091	153070	1445	--	--	--	--	--	--	K14270 aminotransferase | (RefSeq) probable aminotransferase ACS12	http://www.genome.jp/dbget-bin/www_bget?vvi:100251582	1-amino-cyclopropane-1-carboxylate synthase 12 isoform 1 [Theobroma cacao]>gi|508775727|gb|EOY22983.1| 1-amino-cyclopropane-1-carboxylate synthase 12 isoform 1 [Theobroma cacao]
Novel00348	Sc0000037	-	463543	471036	1964	GO:0032774//GO:0051171//GO:0031323//GO:0010468//GO:2001141//GO:0044260//GO:1901576//GO:0010467//GO:0006351//GO:0046483//GO:1901362//GO:2000112//GO:0044238//GO:0006355//GO:0071704//GO:0008150//GO:0019219//GO:0050794//GO:0006725//GO:0043170//GO:0019222//GO:0097659//GO:0006807//GO:0009058//GO:0006139//GO:0031326//GO:0009987//GO:0044237//GO:0050789//GO:0060255//GO:0018130//GO:1901360//GO:0010556//GO:…	RNA biosynthetic process//regulation of nitrogen compound metabolic process//regulation of cellular metabolic process//regulation of gene expression//regulation of RNA biosynthetic process//cellular macromolecule metabolic process//organic substance biosynthetic process//gene expression//transcription, DNA-templated//heterocycle metabolic process//organic cyclic compound biosynthetic process//reg…	--	--	GO:0016787//GO:0016462//GO:0017111//GO:0016818//GO:0016817//GO:0003674//GO:0004386//GO:0003824	hydrolase activity//pyrophosphatase activity//nucleoside-triphosphatase activity//hydrolase activity, acting on acid anhydrides, in phosphorus-containing anhydrides//hydrolase activity, acting on acid anhydrides//molecular_function//helicase activity//catalytic activity	K14442 ATP-dependent RNA helicase DHX36 [EC:3.6.4.13] | (RefSeq) DExH-box ATP-dependent RNA helicase DExH5, mitochondrial	http://www.genome.jp/dbget-bin/www_bget?vvi:100264518	ATP-dependent RNA helicase, putative [Ricinus communis]>gi|223534388|gb|EEF36096.1| ATP-dependent RNA helicase, putative [Ricinus communis]
Novel00349	Sc0000037	-	475968	479407	2649	--	--	--	--	--	--	no KO assigned | (RefSeq) histone-lysine N-methyltransferase ATXR3	http://www.genome.jp/dbget-bin/www_bget?vvi:100263702	hypothetical protein MIMGU_mgv1a000031mg [Erythranthe guttata]
Novel00350	Sc0000037	-	1222784	1224657	1616	GO:1902531//GO:0032101//GO:0016192//GO:0007631//GO:0051246//GO:0008152//GO:0006950//GO:0043412//GO:0045937//GO:0031668//GO:0009967//GO:0051347//GO:0009893//GO:0051716//GO:0048584//GO:0043085//GO:0048518//GO:0035556//GO:0001932//GO:0007154//GO:0009991//GO:0042325//GO:0065007//GO:0051179//GO:0048585//GO:0032094//GO:0010647//GO:1902533//GO:0000186//GO:0006796//GO:0031401//GO:0032107//GO:0051234//GO:…	regulation of intracellular signal transduction//regulation of response to external stimulus//vesicle-mediated transport//feeding behavior//regulation of protein metabolic process//metabolic process//response to stress//macromolecule modification//positive regulation of phosphate metabolic process//cellular response to extracellular stimulus//positive regulation of signal transduction//positive r…	GO:0005615//GO:0005576//GO:0044425//GO:0016021//GO:0031224//GO:0005575//GO:0016020//GO:0044421	extracellular space//extracellular region//membrane part//integral component of membrane//intrinsic component of membrane//cellular_component//membrane//extracellular region part	GO:0016746//GO:0003824//GO:0016747//GO:0003674//GO:0016740	transferase activity, transferring acyl groups//catalytic activity//transferase activity, transferring acyl groups other than amino-acyl groups//molecular_function//transferase activity	--	--	PREDICTED: BAHD acyltransferase At5g47980-like [Prunus mume]
Novel00351	Sc0000038	+	440995	447123	4632	GO:0019222//GO:0043170//GO:0050794//GO:0006725//GO:0019219//GO:0019538//GO:0071704//GO:0008150//GO:1901362//GO:0006355//GO:2000112//GO:0044238//GO:0046483//GO:0006518//GO:0010467//GO:1901576//GO:0044260//GO:1901564//GO:0006351//GO:0031323//GO:0051171//GO:0010468//GO:2001141//GO:0032774//GO:0043604//GO:0034641//GO:0044271//GO:1903506//GO:0044249//GO:0065007//GO:0016070//GO:0051252//GO:0043043//GO:…	regulation of metabolic process//macromolecule metabolic process//regulation of cellular process//cellular aromatic compound metabolic process//regulation of nucleobase-containing compound metabolic process//protein metabolic process//organic substance metabolic process//biological_process//organic cyclic compound biosynthetic process//regulation of transcription, DNA-templated//regulation of cel…	GO:0005575//GO:0005623//GO:0044424//GO:0044444//GO:0005737//GO:0043232//GO:0030529//GO:0005622//GO:0043226//GO:0005840//GO:0044464//GO:0043228//GO:0043229//GO:0032991	cellular_component//cell//intracellular part//cytoplasmic part//cytoplasm//intracellular non-membrane-bounded organelle//ribonucleoprotein complex//intracellular//organelle//ribosome//cell part//non-membrane-bounded organelle//intracellular organelle//macromolecular complex	GO:0003700//GO:0003674//GO:1901363//GO:0043565//GO:0003676//GO:0005198//GO:0001071//GO:0003677//GO:0005488//GO:0097159//GO:0003735	transcription factor activity, sequence-specific DNA binding//molecular_function//heterocyclic compound binding//sequence-specific DNA binding//nucleic acid binding//structural molecule activity//nucleic acid binding transcription factor activity//DNA binding//binding//organic cyclic compound binding//structural constituent of ribosome	--	--	PREDICTED: uncharacterized protein LOC100246610 [Vitis vinifera]>gi|731388117|ref|XP_010649493.1| PREDICTED: uncharacterized protein LOC100246610 [Vitis vinifera]
Novel00352	Sc0000038	+	456856	458699	1065	--	--	--	--	--	--	--	--	PREDICTED: desiccation-related protein PCC13-62-like [Cucumis sativus]>gi|700192240|gb|KGN47444.1| hypothetical protein Csa_6G324880 [Cucumis sativus]
Novel00353	Sc0000038	+	519823	531251	602	--	--	--	--	--	--	--	--	--
Novel00354	Sc0000038	+	624478	625096	619	--	--	--	--	--	--	no KO assigned | (RefSeq) uncharacterized LOC100255450	http://www.genome.jp/dbget-bin/www_bget?vvi:100255450	PREDICTED: uncharacterized protein LOC104612616 [Nelumbo nucifera]
Novel00355	Sc0000038	+	702820	711048	877	GO:0010556//GO:0009889//GO:0009059//GO:0080090//GO:0009987//GO:0031326//GO:0044237//GO:0050789//GO:0060255//GO:0018130//GO:1901360//GO:0009058//GO:0006139//GO:0097659//GO:0006807//GO:0034641//GO:0044271//GO:1903506//GO:0044249//GO:0065007//GO:0051252//GO:0016070//GO:0034654//GO:0034645//GO:0008152//GO:0019438//GO:0090304//GO:1901576//GO:0044260//GO:0010467//GO:0006351//GO:0051171//GO:0031323//GO:…	regulation of macromolecule biosynthetic process//regulation of biosynthetic process//macromolecule biosynthetic process//regulation of primary metabolic process//cellular process//regulation of cellular biosynthetic process//cellular metabolic process//regulation of biological process//regulation of macromolecule metabolic process//heterocycle biosynthetic process//organic cyclic compound metabo…	GO:0043227//GO:0043229//GO:0043231//GO:0005622//GO:0043226//GO:0044464//GO:0005623//GO:0044424//GO:0005575//GO:0005634	membrane-bounded organelle//intracellular organelle//intracellular membrane-bounded organelle//intracellular//organelle//cell part//cell//intracellular part//cellular_component//nucleus	GO:0003677//GO:0005488//GO:0097159//GO:0003676//GO:0003674//GO:1901363	DNA binding//binding//organic cyclic compound binding//nucleic acid binding//molecular_function//heterocyclic compound binding	no KO assigned | (RefSeq) uncharacterized LOC100255450	http://www.genome.jp/dbget-bin/www_bget?vvi:100255450	unnamed protein product [Vitis vinifera]
Novel00356	Sc0000038	+	1448228	1448879	526	--	--	--	--	--	--	--	--	--
Novel00357	Sc0000038	+	1551224	1555911	2169	GO:0008152//GO:0005975//GO:0044238//GO:0071704//GO:0008150	metabolic process//carbohydrate metabolic process//primary metabolic process//organic substance metabolic process//biological_process	--	--	GO:0003824//GO:0016829//GO:0003674//GO:0016832//GO:0016830	catalytic activity//lyase activity//molecular_function//aldehyde-lyase activity//carbon-carbon lyase activity	--	--	--
Novel00358	Sc0000038	+	1712084	1751442	1091	--	--	--	--	--	--	--	--	--
Novel00359	Sc0000038	-	654580	657606	3003	--	--	--	--	GO:1901265//GO:0032550//GO:0032553//GO:0030554//GO:0032549//GO:0043167//GO:0005488//GO:0043168//GO:0097159//GO:0001882//GO:0017076//GO:0097367//GO:0043531//GO:1901363//GO:0003674//GO:0032555//GO:0036094//GO:0001883//GO:0000166//GO:0032559//GO:0005515	nucleoside phosphate binding//purine ribonucleoside binding//ribonucleotide binding//adenyl nucleotide binding//ribonucleoside binding//ion binding//binding//anion binding//organic cyclic compound binding//nucleoside binding//purine nucleotide binding//carbohydrate derivative binding//ADP binding//heterocyclic compound binding//molecular_function//purine ribonucleotide binding//small molecule bin…	K13459 disease resistance protein RPS2 | (RefSeq) probable disease resistance protein At4g27220	http://www.genome.jp/dbget-bin/www_bget?vvi:100258875	PREDICTED: probable disease resistance protein At4g27220 [Sesamum indicum]
Novel00360	Sc0000038	-	1449420	1470890	3654	GO:0044707//GO:0046483//GO:0044238//GO:2000112//GO:0006355//GO:1901362//GO:0044699//GO:0008150//GO:0071704//GO:0019219//GO:0006725//GO:0050794//GO:0043170//GO:0019222//GO:0032501//GO:0007275//GO:0032774//GO:2001141//GO:0010468//GO:0051171//GO:0031323//GO:0006351//GO:0044260//GO:1901576//GO:0061061//GO:0010467//GO:0019438//GO:0007517//GO:0090304//GO:0008152//GO:0034645//GO:0034654//GO:0048856//GO:…	single-multicellular organism process//heterocycle metabolic process//primary metabolic process//regulation of cellular macromolecule biosynthetic process//regulation of transcription, DNA-templated//organic cyclic compound biosynthetic process//single-organism process//biological_process//organic substance metabolic process//regulation of nucleobase-containing compound metabolic process//cellula…	GO:0005634//GO:0005575//GO:0044424//GO:0005623//GO:0044464//GO:0043226//GO:0005622//GO:0043231//GO:0043229//GO:0043227	nucleus//cellular_component//intracellular part//cell//cell part//organelle//intracellular//intracellular membrane-bounded organelle//intracellular organelle//membrane-bounded organelle	GO:1901363//GO:0003674//GO:0003676//GO:0097159//GO:0005488//GO:0003677	heterocyclic compound binding//molecular_function//nucleic acid binding//organic cyclic compound binding//binding//DNA binding	--	--	PREDICTED: uncharacterized protein LOC104237753 [Nicotiana sylvestris]
Novel00361	Sc0000038	-	1551224	1555639	1904	GO:0008152//GO:0005975//GO:0044238//GO:0071704//GO:0008150	metabolic process//carbohydrate metabolic process//primary metabolic process//organic substance metabolic process//biological_process	--	--	GO:0003824//GO:0016829//GO:0003674//GO:0016832//GO:0016830	catalytic activity//lyase activity//molecular_function//aldehyde-lyase activity//carbon-carbon lyase activity	--	--	--
Novel00362	Sc0000039	+	254930	275141	1979	--	--	--	--	GO:0036094//GO:0032555//GO:0001883//GO:0097367//GO:1901363//GO:0043531//GO:0017076//GO:0003674//GO:0005515//GO:0000166//GO:0032559//GO:0032550//GO:0032553//GO:0030554//GO:1901265//GO:0001882//GO:0043168//GO:0097159//GO:0032549//GO:0043167//GO:0005488	small molecule binding//purine ribonucleotide binding//purine nucleoside binding//carbohydrate derivative binding//heterocyclic compound binding//ADP binding//purine nucleotide binding//molecular_function//protein binding//nucleotide binding//adenyl ribonucleotide binding//purine ribonucleoside binding//ribonucleotide binding//adenyl nucleotide binding//nucleoside phosphate binding//nucleoside bi…	no KO assigned | (RefSeq) putative disease resistance RPP13-like protein 1	http://www.genome.jp/dbget-bin/www_bget?vvi:100248993	hypothetical protein POPTR_0004s20690g [Populus trichocarpa]>gi|550341508|gb|ERP62537.1| hypothetical protein POPTR_0004s20690g [Populus trichocarpa]
Novel00363	Sc0000039	+	491225	503630	2618	--	--	GO:0005575//GO:0019031//GO:0044423//GO:0019012//GO:0036338	cellular_component//viral envelope//virion part//virion//viral membrane	--	--	--	--	hypothetical protein VITISV_003620 [Vitis vinifera]
Novel00364	Sc0000039	+	1173212	1175352	882	--	--	--	--	--	--	--	--	--
Novel00365	Sc0000039	+	1272057	1273005	949	GO:0065008//GO:0055082//GO:0009987//GO:0072507//GO:0019725//GO:0072503//GO:0048878//GO:0042592//GO:0055074//GO:0008150//GO:0065007//GO:0006873//GO:0055080//GO:0098771//GO:0006874//GO:0044699//GO:0055065//GO:0050801//GO:0030003//GO:0044763//GO:0006875	regulation of biological quality//cellular chemical homeostasis//cellular process//divalent inorganic cation homeostasis//cellular homeostasis//cellular divalent inorganic cation homeostasis//chemical homeostasis//homeostatic process//calcium ion homeostasis//biological_process//biological regulation//cellular ion homeostasis//cation homeostasis//inorganic ion homeostasis//cellular calcium ion ho…	GO:0044425//GO:0016021//GO:0016020//GO:0031224//GO:0005575	membrane part//integral component of membrane//membrane//intrinsic component of membrane//cellular_component	GO:0015278//GO:0005218//GO:0015276//GO:0046873//GO:0005262//GO:0022838//GO:0005219//GO:0005261//GO:0022857//GO:0022891//GO:0015267//GO:0022803//GO:0022890//GO:0022834//GO:0005215//GO:0003674//GO:0022836//GO:0008324//GO:0015075//GO:0005216//GO:0005217//GO:0022892//GO:0015085//GO:0072509	calcium-release channel activity//intracellular ligand-gated calcium channel activity//ligand-gated ion channel activity//metal ion transmembrane transporter activity//calcium channel activity//substrate-specific channel activity//ryanodine-sensitive calcium-release channel activity//cation channel activity//transmembrane transporter activity//substrate-specific transmembrane transporter activity…	--	--	conserved hypothetical protein [Ricinus communis]>gi|223528142|gb|EEF30211.1| conserved hypothetical protein [Ricinus communis]
Novel00366	Sc0000039	+	1324701	1327861	1345	GO:0071840//GO:0006259//GO:0044355//GO:0009307//GO:0043412//GO:0090304//GO:0006950//GO:0042330//GO:0008152//GO:0007154//GO:0034641//GO:0051716//GO:0065007//GO:0006139//GO:0006807//GO:0007165//GO:0045229//GO:0050789//GO:0044237//GO:1901360//GO:0009987//GO:0009605//GO:0044238//GO:0023052//GO:0071554//GO:0016043//GO:0044699//GO:0046483//GO:0006952//GO:0044763//GO:0006725//GO:0050794//GO:0050896//GO:…	cellular component organization or biogenesis//DNA metabolic process//clearance of foreign intracellular DNA//DNA restriction-modification system//macromolecule modification//nucleic acid metabolic process//response to stress//taxis//metabolic process//cell communication//cellular nitrogen compound metabolic process//cellular response to stimulus//biological regulation//nucleobase-containing comp…	GO:0030312//GO:0071944//GO:0044464//GO:0005618//GO:0005575//GO:0005623	external encapsulating structure//cell periphery//cell part//cell wall//cellular_component//cell	GO:0016788//GO:0003824//GO:0097159//GO:0060089//GO:0005488//GO:0003677//GO:0009036//GO:0030599//GO:0004519//GO:0015666//GO:0052689//GO:0004520//GO:0004518//GO:0003674//GO:0004871//GO:1901363//GO:0016893//GO:0016787//GO:0016888//GO:0004536//GO:0003676	hydrolase activity, acting on ester bonds//catalytic activity//organic cyclic compound binding//molecular transducer activity//binding//DNA binding//Type II site-specific deoxyribonuclease activity//pectinesterase activity//endonuclease activity//restriction endodeoxyribonuclease activity//carboxylic ester hydrolase activity//endodeoxyribonuclease activity//nuclease activity//molecular_function//…	K01051 pectinesterase [EC:3.1.1.11] | (RefSeq) pectinesterase 2	http://www.genome.jp/dbget-bin/www_bget?vvi:100255703	PREDICTED: probable pectinesterase/pectinesterase inhibitor 39 [Cucumis melo]
Novel00367	Sc0000039	-	254930	276081	2543	GO:0019219//GO:0008150//GO:0071704//GO:0019222//GO:0043170//GO:0050794//GO:0006725//GO:0046483//GO:1901362//GO:0006355//GO:2000112//GO:0044238//GO:0010467//GO:1901576//GO:0044260//GO:0006351//GO:0032774//GO:0031323//GO:0051171//GO:2001141//GO:0010468//GO:0065007//GO:0044249//GO:0016070//GO:0051252//GO:0034641//GO:0044271//GO:1903506//GO:0008152//GO:0090304//GO:0019438//GO:0034645//GO:0034654//GO:…	regulation of nucleobase-containing compound metabolic process//biological_process//organic substance metabolic process//regulation of metabolic process//macromolecule metabolic process//regulation of cellular process//cellular aromatic compound metabolic process//heterocycle metabolic process//organic cyclic compound biosynthetic process//regulation of transcription, DNA-templated//regulation of…	--	--	GO:1901363//GO:0043531//GO:0097367//GO:0017076//GO:0003674//GO:0036094//GO:0032555//GO:0001883//GO:0000166//GO:0003676//GO:0032559//GO:0005515//GO:1901265//GO:0032553//GO:0032550//GO:0030554//GO:0043167//GO:0032549//GO:0003677//GO:0005488//GO:0001882//GO:0097159//GO:0043168	heterocyclic compound binding//ADP binding//carbohydrate derivative binding//purine nucleotide binding//molecular_function//small molecule binding//purine ribonucleotide binding//purine nucleoside binding//nucleotide binding//nucleic acid binding//adenyl ribonucleotide binding//protein binding//nucleoside phosphate binding//ribonucleotide binding//purine ribonucleoside binding//adenyl nucleotide …	no KO assigned | (RefSeq) putative disease resistance RPP13-like protein 1	http://www.genome.jp/dbget-bin/www_bget?vvi:100248993	PREDICTED: putative disease resistance RPP13-like protein 1 [Vitis vinifera]>gi|731413306|ref|XP_010658682.1| PREDICTED: putative disease resistance RPP13-like protein 1 [Vitis vinifera]
Novel00368	Sc0000039	-	303354	305813	596	--	--	--	--	--	--	no KO assigned | (RefSeq) probable aldo-keto reductase 1	http://www.genome.jp/dbget-bin/www_bget?vvi:100248669	hypothetical protein EUGRSUZ_H04375 [Eucalyptus grandis]
Novel00369	Sc0000039	-	480126	505047	1419	--	--	--	--	--	--	--	--	--
Novel00370	Sc0000039	-	500112	500853	514	GO:0051234//GO:0006810//GO:0034613//GO:0070727//GO:0051179//GO:0051649//GO:0015031//GO:0033036//GO:0008104//GO:0045184//GO:0006886//GO:0046907//GO:0051641//GO:0008150//GO:0071702	establishment of localization//transport//cellular protein localization//cellular macromolecule localization//localization//establishment of localization in cell//protein transport//macromolecule localization//protein localization//establishment of protein localization//intracellular protein transport//intracellular transport//cellular localization//biological_process//organic substance transport	GO:0005622//GO:0044464//GO:0005623//GO:0044424//GO:0005737//GO:0016020//GO:0005575	intracellular//cell part//cell//intracellular part//cytoplasm//membrane//cellular_component	GO:0005215//GO:0008565//GO:0003674//GO:0022892	transporter activity//protein transporter activity//molecular_function//substrate-specific transporter activity	no KO assigned | (RefSeq) protein FLC EXPRESSOR	http://www.genome.jp/dbget-bin/www_bget?vvi:100258756	PREDICTED: protein FLX-like 1 [Nelumbo nucifera]
Novel00371	Sc0000039	-	502698	505929	645	--	--	--	--	--	--	--	--	--
Novel00372	Sc0000039	-	519657	543122	1120	--	--	--	--	--	--	K06630 14-3-3 protein epsilon | (RefSeq) 14-3-3-like protein	http://www.genome.jp/dbget-bin/www_bget?vvi:100264912	hypothetical protein B456_005G095400 [Gossypium raimondii]
Novel00373	Sc0000040	+	964539	977575	1016	GO:0006725//GO:0043170//GO:0008150//GO:0071704//GO:0044238//GO:1901362//GO:0046483//GO:0006351//GO:0044260//GO:1901576//GO:0010467//GO:0032774//GO:0044271//GO:0034641//GO:0016070//GO:0044249//GO:0034645//GO:0034654//GO:0019438//GO:0090304//GO:0008152//GO:0009059//GO:0044237//GO:0018130//GO:1901360//GO:0009987//GO:0009058//GO:0006139//GO:0097659//GO:0006807	cellular aromatic compound metabolic process//macromolecule metabolic process//biological_process//organic substance metabolic process//primary metabolic process//organic cyclic compound biosynthetic process//heterocycle metabolic process//transcription, DNA-templated//cellular macromolecule metabolic process//organic substance biosynthetic process//gene expression//RNA biosynthetic process//cell…	--	--	GO:0034062//GO:0003674//GO:0015079//GO:0008324//GO:1901363//GO:0022892//GO:0005216//GO:0016772//GO:0005267//GO:0046873//GO:0022838//GO:0003676//GO:0016740//GO:0005261//GO:0022891//GO:0022857//GO:0015077//GO:0016779//GO:0022890//GO:0005215//GO:0003824//GO:0015075//GO:0005488//GO:0003677//GO:0003899//GO:0097159//GO:0015267//GO:0022803	RNA polymerase activity//molecular_function//potassium ion transmembrane transporter activity//cation transmembrane transporter activity//heterocyclic compound binding//substrate-specific transporter activity//ion channel activity//transferase activity, transferring phosphorus-containing groups//potassium channel activity//metal ion transmembrane transporter activity//substrate-specific channel a…	--	--	PREDICTED: DNA-directed RNA polymerase 3B, chloroplastic-like [Nicotiana sylvestris]
Novel00374	Sc0000040	-	71439	74655	1987	GO:0008150//GO:0015979//GO:0009987//GO:0044237//GO:0008152	biological_process//photosynthesis//cellular process//cellular metabolic process//metabolic process	GO:0044424//GO:0005623//GO:0016020//GO:0009522//GO:0034357//GO:0009579//GO:0009521//GO:0005575//GO:0044436//GO:0043234//GO:0032991//GO:0044425//GO:0005622//GO:0098796//GO:0044464	intracellular part//cell//membrane//photosystem I//photosynthetic membrane//thylakoid//photosystem//cellular_component//thylakoid part//protein complex//macromolecular complex//membrane part//intracellular//membrane protein complex//cell part	--	--	no KO assigned | (RefSeq) probable LRR receptor-like serine/threonine-protein kinase At1g07650	http://www.genome.jp/dbget-bin/www_bget?vvi:100251456	PREDICTED: probable LRR receptor-like serine/threonine-protein kinase At1g07650 [Vitis vinifera]>gi|731404862|ref|XP_010655587.1| PREDICTED: probable LRR receptor-like serine/threonine-protein kinase At1g07650 [Vitis vinifera]
Novel00375	Sc0000040	-	976664	977618	927	GO:0006351//GO:1901576//GO:0044260//GO:0010467//GO:0032774//GO:0008150//GO:0071704//GO:0006725//GO:0043170//GO:0046483//GO:0044238//GO:1901362//GO:0044237//GO:1901360//GO:0018130//GO:0009987//GO:0009059//GO:0097659//GO:0006807//GO:0009058//GO:0006139//GO:0016070//GO:0044249//GO:0034641//GO:0044271//GO:0019438//GO:0090304//GO:0008152//GO:0034645//GO:0034654	transcription, DNA-templated//organic substance biosynthetic process//cellular macromolecule metabolic process//gene expression//RNA biosynthetic process//biological_process//organic substance metabolic process//cellular aromatic compound metabolic process//macromolecule metabolic process//heterocycle metabolic process//primary metabolic process//organic cyclic compound biosynthetic process//cell…	--	--	GO:0003676//GO:0016779//GO:0016740//GO:1901363//GO:0034062//GO:0003674//GO:0016772//GO:0003677//GO:0003899//GO:0005488//GO:0097159//GO:0003824	nucleic acid binding//nucleotidyltransferase activity//transferase activity//heterocyclic compound binding//RNA polymerase activity//molecular_function//transferase activity, transferring phosphorus-containing groups//DNA binding//DNA-directed RNA polymerase activity//binding//organic cyclic compound binding//catalytic activity	--	--	PREDICTED: DNA-directed RNA polymerase 3, chloroplastic-like [Solanum tuberosum]
Novel00376	Sc0000040	-	1435266	1436393	971	GO:0006259//GO:0006461//GO:0022607//GO:0071840//GO:0000003//GO:0034645//GO:0051649//GO:0008152//GO:0090304//GO:0015031//GO:0033036//GO:0000917//GO:1902410//GO:0034641//GO:0070727//GO:0043093//GO:0034622//GO:0032506//GO:0043933//GO:0070271//GO:0044249//GO:0051179//GO:0032505//GO:0000910//GO:0006139//GO:0009058//GO:0007049//GO:0051276//GO:0006807//GO:0022402//GO:0051234//GO:0034613//GO:0065004//GO:…	DNA metabolic process//protein complex assembly//cellular component assembly//cellular component organization or biogenesis//reproduction//cellular macromolecule biosynthetic process//establishment of localization in cell//metabolic process//nucleic acid metabolic process//protein transport//macromolecule localization//barrier septum assembly//mitotic cytokinetic process//cellular nitrogen compou…	GO:0043226//GO:0098687//GO:0044464//GO:0043232//GO:0005622//GO:0032991//GO:0000776//GO:0043229//GO:0012505//GO:0044446//GO:0044425//GO:0016021//GO:0043231//GO:0019012//GO:0043228//GO:0043227//GO:0043234//GO:0031224//GO:0005575//GO:0044427//GO:0005783//GO:0015630//GO:0005856//GO:0000775//GO:0044422//GO:0044423//GO:0019028//GO:0044444//GO:0005737//GO:0016020//GO:0005815//GO:0005623//GO:0044424//GO:…	organelle//chromosomal region//cell part//intracellular non-membrane-bounded organelle//intracellular//macromolecular complex//kinetochore//intracellular organelle//endomembrane system//intracellular organelle part//membrane part//integral component of membrane//intracellular membrane-bounded organelle//virion//non-membrane-bounded organelle//membrane-bounded organelle//protein complex//intrinsic…	GO:0005488//GO:0003674//GO:0015631//GO:0008017//GO:0044877//GO:0005515//GO:0008092//GO:0032403	binding//molecular_function//tubulin binding//microtubule binding//macromolecular complex binding//protein binding//cytoskeletal protein binding//protein complex binding	--	--	--
Novel00377	Sc0000040	-	1625475	1628623	1055	--	--	--	--	--	--	K14772 U3 small nucleolar RNA-associated protein 20 | (RefSeq) small subunit processome component 20 homolog	http://www.genome.jp/dbget-bin/www_bget?vvi:100255444	PREDICTED: small subunit processome component 20 homolog isoform X1 [Vitis vinifera]
Novel00378	Sc0000041	+	345733	346895	300	--	--	--	--	--	--	--	--	hypothetical protein CISIN_1g011689mg [Citrus sinensis]
Novel00379	Sc0000041	+	883422	889060	3783	--	--	--	--	--	--	--	--	PREDICTED: protein PHR1-LIKE 1 [Sesamum indicum]
Novel00380	Sc0000041	+	1016157	1019288	869	--	--	--	--	--	--	--	--	PREDICTED: uncharacterized protein LOC100854952 [Vitis vinifera]
Novel00381	Sc0000041	+	1215631	1216680	633	--	--	--	--	--	--	no KO assigned | (RefSeq) uncharacterized protein At2g34160	http://www.genome.jp/dbget-bin/www_bget?vvi:100268144	PREDICTED: uncharacterized protein At2g34160-like [Elaeis guineensis]
Novel00382	Sc0000041	+	1304907	1308376	1199	GO:0008150//GO:0044699//GO:0044710//GO:0008152//GO:0055114	biological_process//single-organism process//single-organism metabolic process//metabolic process//oxidation-reduction process	--	--	GO:0003674//GO:1901363//GO:0020037//GO:0046914//GO:0046872//GO:0005506//GO:0016705//GO:0046906//GO:0043169//GO:0003824//GO:0005488//GO:0043167//GO:0097159//GO:0016491	molecular_function//heterocyclic compound binding//heme binding//transition metal ion binding//metal ion binding//iron ion binding//oxidoreductase activity, acting on paired donors, with incorporation or reduction of molecular oxygen//tetrapyrrole binding//cation binding//catalytic activity//binding//ion binding//organic cyclic compound binding//oxidoreductase activity	K10528 hydroperoxide lyase [EC:4.1.2.-] | (RefSeq) HPLA; fatty acid hydroperoxide lyase	http://www.genome.jp/dbget-bin/www_bget?vvi:100251750	fatty acid hydroperoxide lyase [Camellia sinensis]
Novel00383	Sc0000041	-	1587390	1589156	547	--	--	--	--	--	--	K17604 zinc finger SWIM domain-containing protein 3 | (RefSeq) uncharacterized LOC100251030	http://www.genome.jp/dbget-bin/www_bget?vvi:100251030	PREDICTED: uncharacterized protein LOC105964601 [Erythranthe guttatus]
Novel00384	Sc0000041	-	1619161	1625812	3911	--	--	--	--	GO:0097159//GO:0005488//GO:0003676//GO:1901363//GO:0003674	organic cyclic compound binding//binding//nucleic acid binding//heterocyclic compound binding//molecular_function	K11135 Pin2-interacting protein X1 | (RefSeq) G patch domain-containing protein 4	http://www.genome.jp/dbget-bin/www_bget?vvi:100246733	D111/G-patch domain-containing protein isoform 1 [Theobroma cacao]>gi|508777597|gb|EOY24853.1| D111/G-patch domain-containing protein isoform 1 [Theobroma cacao]
Novel00385	Sc0000042	+	832619	833423	543	--	--	--	--	--	--	--	--	hypothetical protein CICLE_v10030293mg [Citrus clementina]>gi|557526639|gb|ESR37945.1| hypothetical protein CICLE_v10030293mg [Citrus clementina]
Novel00386	Sc0000042	+	1069418	1072053	1542	GO:0034641//GO:0019693//GO:0072521//GO:0009144//GO:0009123//GO:0009161//GO:0009205//GO:0009126//GO:0046034//GO:0009141//GO:0042278//GO:0008152//GO:0055114//GO:0009150//GO:0009987//GO:0044237//GO:0009199//GO:1901360//GO:0055086//GO:0006119//GO:0006753//GO:0006796//GO:0006139//GO:0006807//GO:0006091//GO:1901135//GO:0006725//GO:0045333//GO:0015980//GO:0009116//GO:0008150//GO:0071704//GO:0022904//GO:…	cellular nitrogen compound metabolic process//ribose phosphate metabolic process//purine-containing compound metabolic process//purine nucleoside triphosphate metabolic process//nucleoside monophosphate metabolic process//ribonucleoside monophosphate metabolic process//purine ribonucleoside triphosphate metabolic process//purine nucleoside monophosphate metabolic process//ATP metabolic process//n…	--	--	GO:0003824//GO:0016491//GO:0003674//GO:0016651	catalytic activity//oxidoreductase activity//molecular_function//oxidoreductase activity, acting on NAD(P)H	--	--	hypothetical protein VITISV_020700 [Vitis vinifera]
Novel00387	Sc0000042	+	1557035	1562703	2776	GO:0009059//GO:0006793//GO:0046486//GO:0044711//GO:0008654//GO:0044267//GO:0044255//GO:0044710//GO:0018130//GO:1901360//GO:0006351//GO:0044237//GO:0010467//GO:1903509//GO:0009987//GO:0044260//GO:1901576//GO:0046488//GO:0045017//GO:0006139//GO:0042158//GO:1901137//GO:0006796//GO:0009058//GO:0019637//GO:0006644//GO:0006464//GO:0006643//GO:0006661//GO:0006807//GO:0032774//GO:0006506//GO:0097659//GO:…	macromolecule biosynthetic process//phosphorus metabolic process//glycerolipid metabolic process//single-organism biosynthetic process//phospholipid biosynthetic process//cellular protein metabolic process//cellular lipid metabolic process//single-organism metabolic process//heterocycle biosynthetic process//organic cyclic compound metabolic process//transcription, DNA-templated//cellular metabol…	GO:0005623//GO:0090575//GO:0061695//GO:0031981//GO:0044798//GO:0005654//GO:0043227//GO:0043234//GO:0044424//GO:0044446//GO:0031974//GO:0044425//GO:0043229//GO:0005667//GO:0043233//GO:0032991//GO:0044451//GO:0016021//GO:0043231//GO:0016020//GO:0044428//GO:1990234//GO:0016591//GO:0055029//GO:0005622//GO:0044422//GO:0030880//GO:0031224//GO:0000428//GO:0005575//GO:0005669//GO:0005634//GO:0044464//GO:…	cell//RNA polymerase II transcription factor complex//transferase complex, transferring phosphorus-containing groups//nuclear lumen//nuclear transcription factor complex//nucleoplasm//membrane-bounded organelle//protein complex//intracellular part//intracellular organelle part//membrane-enclosed lumen//membrane part//intracellular organelle//transcription factor complex//organelle lumen//macromol…	GO:0017176//GO:0008194//GO:0016740//GO:0003674//GO:0003824//GO:0016757//GO:0016758//GO:0008375	phosphatidylinositol N-acetylglucosaminyltransferase activity//UDP-glycosyltransferase activity//transferase activity//molecular_function//catalytic activity//transferase activity, transferring glycosyl groups//transferase activity, transferring hexosyl groups//acetylglucosaminyltransferase activity	K03129 transcription initiation factor TFIID subunit 4 | (RefSeq) transcription initiation factor TFIID subunit 4b	http://www.genome.jp/dbget-bin/www_bget?vvi:100252311	PREDICTED: transcription initiation factor TFIID subunit 4b-like isoform X3 [Nelumbo nucifera]
Novel00388	Sc0000042	-	832602	834795	1035	--	--	--	--	GO:1901363//GO:0003674//GO:0003676//GO:0003677//GO:0005488//GO:0097159	heterocyclic compound binding//molecular_function//nucleic acid binding//DNA binding//binding//organic cyclic compound binding	no KO assigned | (RefSeq) WUSCHEL-related homeobox 3-like	http://www.genome.jp/dbget-bin/www_bget?vvi:100260450	PREDICTED: WUSCHEL-related homeobox 3A [Nelumbo nucifera]
Novel00389	Sc0000042	-	1069428	1072166	2004	GO:0009116//GO:0015980//GO:0008150//GO:0071704//GO:1901135//GO:0045333//GO:0006725//GO:0044281//GO:0044763//GO:0006163//GO:0009259//GO:0046483//GO:0044699//GO:0022904//GO:1901657//GO:0009117//GO:0044238//GO:0042773//GO:0009119//GO:1901564//GO:0044710//GO:0022900//GO:0006793//GO:0046128//GO:0016310//GO:0009167//GO:0019637//GO:0009126//GO:0034641//GO:0019693//GO:0009123//GO:0009144//GO:0072521//GO:…	nucleoside metabolic process//energy derivation by oxidation of organic compounds//biological_process//organic substance metabolic process//carbohydrate derivative metabolic process//cellular respiration//cellular aromatic compound metabolic process//small molecule metabolic process//single-organism cellular process//purine nucleotide metabolic process//ribonucleotide metabolic process//heterocyc…	--	--	GO:0003674//GO:0016651//GO:0003824//GO:0016491	molecular_function//oxidoreductase activity, acting on NAD(P)H//catalytic activity//oxidoreductase activity	--	--	hypothetical protein VITISV_020700 [Vitis vinifera]
Novel00390	Sc0000042	-	1081773	1084880	592	--	--	GO:0005634//GO:0005575//GO:0044424//GO:0005623//GO:0043226//GO:0044464//GO:0005622//GO:0043231//GO:0043229//GO:0043227	nucleus//cellular_component//intracellular part//cell//organelle//cell part//intracellular//intracellular membrane-bounded organelle//intracellular organelle//membrane-bounded organelle	GO:1901363//GO:0003674//GO:0003676//GO:0097159//GO:0005488	heterocyclic compound binding//molecular_function//nucleic acid binding//organic cyclic compound binding//binding	--	--	unnamed protein product [Coffea canephora]
Novel00391	Sc0000042	-	1240382	1241543	1162	GO:0043412//GO:0008152//GO:0044237//GO:0009987//GO:0044267//GO:0006796//GO:0071704//GO:0008150//GO:0019538//GO:0006468//GO:0043170//GO:0044238//GO:0036211//GO:0044260//GO:0006793//GO:0016310//GO:0006464	macromolecule modification//metabolic process//cellular metabolic process//cellular process//cellular protein metabolic process//phosphate-containing compound metabolic process//organic substance metabolic process//biological_process//protein metabolic process//protein phosphorylation//macromolecule metabolic process//primary metabolic process//protein modification process//cellular macromolecule…	--	--	GO:0003824//GO:1901265//GO:0032550//GO:0032553//GO:0030554//GO:0005524//GO:0032549//GO:0043167//GO:0016773//GO:0005488//GO:0035639//GO:0004672//GO:0043168//GO:0097159//GO:0016301//GO:0001882//GO:0017076//GO:0097367//GO:1901363//GO:0003674//GO:0032555//GO:0036094//GO:0001883//GO:0016772//GO:0000166//GO:0032559//GO:0016740	catalytic activity//nucleoside phosphate binding//purine ribonucleoside binding//ribonucleotide binding//adenyl nucleotide binding//ATP binding//ribonucleoside binding//ion binding//phosphotransferase activity, alcohol group as acceptor//binding//purine ribonucleoside triphosphate binding//protein kinase activity//anion binding//organic cyclic compound binding//kinase activity//nucleoside binding…	no KO assigned | (RefSeq) receptor-like protein kinase FERONIA	http://www.genome.jp/dbget-bin/www_bget?vvi:100261909	unnamed protein product [Coffea canephora]
Novel00392	Sc0000042	-	1444539	1459138	897	GO:0071702//GO:0008150//GO:0045184//GO:0008104//GO:0015031//GO:0033036//GO:0051179//GO:0006810//GO:0051234	organic substance transport//biological_process//establishment of protein localization//protein localization//protein transport//macromolecule localization//localization//transport//establishment of localization	--	--	GO:0022892//GO:1901363//GO:0003674//GO:0003676//GO:0008565//GO:0005215//GO:0097159//GO:0003677//GO:0005488	substrate-specific transporter activity//heterocyclic compound binding//molecular_function//nucleic acid binding//protein transporter activity//transporter activity//organic cyclic compound binding//DNA binding//binding	K03116 sec-independent protein translocase protein TatA | (RefSeq) sec-independent protein translocase protein TATA, chloroplastic	http://www.genome.jp/dbget-bin/www_bget?vvi:100250385	unnamed protein product [Coffea canephora]
Novel00393	Sc0000042	-	1556049	1558789	2346	GO:0006721//GO:0044237//GO:1903509//GO:0016108//GO:0045017//GO:0046488//GO:1901576//GO:0044260//GO:0009987//GO:0009059//GO:0046486//GO:0006793//GO:0044267//GO:0008654//GO:0044711//GO:0042440//GO:0044255//GO:0044710//GO:0006661//GO:0006643//GO:0006497//GO:0006506//GO:0016114//GO:0016117//GO:0019637//GO:0009058//GO:0042158//GO:0006796//GO:1901137//GO:0006644//GO:0006464//GO:0046148//GO:0019538//GO:…	terpenoid metabolic process//cellular metabolic process//liposaccharide metabolic process//tetraterpenoid metabolic process//glycerolipid biosynthetic process//phosphatidylinositol metabolic process//organic substance biosynthetic process//cellular macromolecule metabolic process//cellular process//macromolecule biosynthetic process//glycerolipid metabolic process//phosphorus metabolic process//c…	GO:0016021//GO:0016020//GO:0044425//GO:0031224//GO:0005575	integral component of membrane//membrane//membrane part//intrinsic component of membrane//cellular_component	GO:0008194//GO:0016705//GO:0017176//GO:0016491//GO:0016740//GO:0003824//GO:0016757//GO:0003674//GO:0016758//GO:0008375	UDP-glycosyltransferase activity//oxidoreductase activity, acting on paired donors, with incorporation or reduction of molecular oxygen//phosphatidylinositol N-acetylglucosaminyltransferase activity//oxidoreductase activity//transferase activity//catalytic activity//transferase activity, transferring glycosyl groups//molecular_function//transferase activity, transferring hexosyl groups//acetylglu…	--	--	Transcription initiation factor TFIID subunit 4 [Gossypium arboreum]
Novel00394	Sc0000043	+	147941	152904	1802	GO:0050794//GO:0050896//GO:0008150//GO:0071555//GO:0023052//GO:0071554//GO:0044699//GO:0016043//GO:0044763//GO:0007186//GO:0044700//GO:0007154//GO:0071669//GO:0051716//GO:0065007//GO:0071840//GO:0009664//GO:0007165//GO:0045229//GO:0050789//GO:0009987	regulation of cellular process//response to stimulus//biological_process//cell wall organization//signaling//cell wall organization or biogenesis//single-organism process//cellular component organization//single-organism cellular process//G-protein coupled receptor signaling pathway//single organism signaling//cell communication//plant-type cell wall organization or biogenesis//cellular response …	--	--	GO:0003674//GO:0017076//GO:0004871//GO:0016817//GO:0097367//GO:1901363//GO:0016818//GO:0001883//GO:0032555//GO:0005199//GO:0036094//GO:0032559//GO:0017111//GO:0016887//GO:0016462//GO:0032403//GO:0003676//GO:0000166//GO:0005525//GO:0005515//GO:0044877//GO:0016787//GO:0019001//GO:0003724//GO:0005198//GO:0003924//GO:0032561//GO:0003824//GO:1901265//GO:0030554//GO:0005524//GO:0032550//GO:0032553//GO:…	molecular_function//purine nucleotide binding//signal transducer activity//hydrolase activity, acting on acid anhydrides//carbohydrate derivative binding//heterocyclic compound binding//hydrolase activity, acting on acid anhydrides, in phosphorus-containing anhydrides//purine nucleoside binding//purine ribonucleotide binding//structural constituent of cell wall//small molecule binding//adenyl rib…	no KO assigned | (RefSeq) uncharacterized LOC100246086	http://www.genome.jp/dbget-bin/www_bget?vvi:100246086	PREDICTED: uncharacterized protein LOC100246086 isoform X1 [Vitis vinifera]>gi|297741779|emb|CBI33051.3| unnamed protein product [Vitis vinifera]
Novel00395	Sc0000043	+	398852	403354	3664	--	--	--	--	--	--	no KO assigned | (RefSeq) SPX and EXS domain-containing protein 1	http://www.genome.jp/dbget-bin/www_bget?vvi:100256838	TPA: hypothetical protein ZEAMMB73_397316 [Zea mays]
Novel00396	Sc0000043	+	964247	966034	1023	--	--	--	--	--	--	K17800 LETM1 and EF-hand domain-containing protein 1, mitochondrial | (RefSeq) LETM1 and EF-hand domain-containing protein 1, mitochondrial	http://www.genome.jp/dbget-bin/www_bget?vvi:100853162	hypothetical protein CISIN_1g038596mg, partial [Citrus sinensis]
Novel00397	Sc0000043	-	235308	237482	1709	--	--	--	--	--	--	--	--	--
Novel00398	Sc0000043	-	647675	652751	1141	--	--	--	--	--	--	--	--	--
Novel00399	Sc0000044	+	778993	787552	4633	GO:0006508//GO:0044260//GO:0044238//GO:0046483//GO:0006725//GO:0043170//GO:0071704//GO:0008150//GO:0019538//GO:0006139//GO:0006807//GO:0044237//GO:1901360//GO:0009987//GO:0015074//GO:0006259//GO:0090304//GO:0008152//GO:0034641	proteolysis//cellular macromolecule metabolic process//primary metabolic process//heterocycle metabolic process//cellular aromatic compound metabolic process//macromolecule metabolic process//organic substance metabolic process//biological_process//protein metabolic process//nucleobase-containing compound metabolic process//nitrogen compound metabolic process//cellular metabolic process//organic …	--	--	GO:0016787//GO:0004175//GO:0003674//GO:0070011//GO:0008233//GO:0004197//GO:0003824//GO:0008234	hydrolase activity//endopeptidase activity//molecular_function//peptidase activity, acting on L-amino acid peptides//peptidase activity//cysteine-type endopeptidase activity//catalytic activity//cysteine-type peptidase activity	no KO assigned | (RefSeq) uncharacterized LOC100853222	http://www.genome.jp/dbget-bin/www_bget?vvi:100853222	RNA-directed DNA polymerase [Theobroma cacao]>gi|508773975|gb|EOY21231.1| RNA-directed DNA polymerase [Theobroma cacao]
Novel00400	Sc0000044	+	756435	792077	884	--	--	--	--	--	--	--	--	hypothetical protein VITISV_044199 [Vitis vinifera]
Novel00401	Sc0000044	+	789564	794297	3735	--	--	--	--	--	--	--	--	hypothetical protein VITISV_039054 [Vitis vinifera]
Novel00402	Sc0000044	+	847189	867624	1503	--	--	--	--	--	--	--	--	hypothetical protein VITISV_031400 [Vitis vinifera]
Novel00403	Sc0000044	+	1041562	1042363	631	--	--	--	--	--	--	no KO assigned | (RefSeq) expansin-A4	http://www.genome.jp/dbget-bin/www_bget?vvi:100263987	hypothetical protein PRUPE_ppa014051mg [Prunus persica]>gi|462405540|gb|EMJ11004.1| hypothetical protein PRUPE_ppa014051mg [Prunus persica]
Novel00404	Sc0000044	+	1329706	1332321	2616	--	--	--	--	--	--	--	--	hypothetical protein POPTR_0018s01500g [Populus trichocarpa]>gi|550317794|gb|EEF03415.2| hypothetical protein POPTR_0018s01500g [Populus trichocarpa]
Novel00405	Sc0000044	-	2759	8838	4276	GO:0007049//GO:0009605//GO:0009987//GO:0051607//GO:0006950//GO:0002376//GO:0002252//GO:0043207//GO:0009607//GO:0098542//GO:0044699//GO:0051704//GO:0044763//GO:0009615//GO:0006952//GO:0050896//GO:0051707//GO:0008150	cell cycle//response to external stimulus//cellular process//defense response to virus//response to stress//immune system process//immune effector process//response to external biotic stimulus//response to biotic stimulus//defense response to other organism//single-organism process//multi-organism process//single-organism cellular process//response to virus//defense response//response to stimulus…	GO:0032991//GO:0043234//GO:0044464//GO:0005622//GO:0005623//GO:0032797//GO:0044424//GO:0005575	macromolecular complex//protein complex//cell part//intracellular//cell//SMN complex//intracellular part//cellular_component	--	--	K08741 DNA mismatch repair protein MSH5 | (RefSeq) DNA mismatch repair protein MSH5	http://www.genome.jp/dbget-bin/www_bget?vvi:100252044	conserved hypothetical protein [Ricinus communis]>gi|223530590|gb|EEF32467.1| conserved hypothetical protein [Ricinus communis]
Novel00406	Sc0000044	-	735232	736055	733	GO:0071704//GO:0008150//GO:0006725//GO:0046483//GO:0044238//GO:0051179//GO:0034641//GO:0008152//GO:1901360//GO:0044237//GO:0009987//GO:0006810//GO:0006807//GO:0051234//GO:0006139	organic substance metabolic process//biological_process//cellular aromatic compound metabolic process//heterocycle metabolic process//primary metabolic process//localization//cellular nitrogen compound metabolic process//metabolic process//organic cyclic compound metabolic process//cellular metabolic process//cellular process//transport//nitrogen compound metabolic process//establishment of local…	GO:0005575//GO:0016020	cellular_component//membrane	GO:0017076//GO:1901363//GO:0097367//GO:0019201//GO:0003674//GO:0032555//GO:0036094//GO:0001883//GO:0016772//GO:0000166//GO:0019205//GO:0032559//GO:0016740//GO:0003824//GO:1901265//GO:0032553//GO:0032550//GO:0030554//GO:0005524//GO:0043167//GO:0032549//GO:0035639//GO:0005488//GO:0004127//GO:0097159//GO:0043168//GO:0001882//GO:0016301	purine nucleotide binding//heterocyclic compound binding//carbohydrate derivative binding//nucleotide kinase activity//molecular_function//purine ribonucleotide binding//small molecule binding//purine nucleoside binding//transferase activity, transferring phosphorus-containing groups//nucleotide binding//nucleobase-containing compound kinase activity//adenyl ribonucleotide binding//transferase ac…	--	--	PREDICTED: UMP-CMP kinase 3-like [Sesamum indicum]>gi|747043696|ref|XP_011085224.1| PREDICTED: UMP-CMP kinase 3-like [Sesamum indicum]
Novel00407	Sc0000044	-	753003	794300	7751	GO:0008150//GO:0044699//GO:0071702//GO:1902578//GO:0006811//GO:0006820//GO:0044765//GO:0051179//GO:0015711//GO:0051234//GO:0006810	biological_process//single-organism process//organic substance transport//single-organism localization//ion transport//anion transport//single-organism transport//localization//organic anion transport//establishment of localization//transport	GO:0031224//GO:0005575//GO:0016020//GO:0044425//GO:0016021	intrinsic component of membrane//cellular_component//membrane//membrane part//integral component of membrane	GO:0003674//GO:0022892//GO:0022857//GO:0022891//GO:0005215//GO:0015075//GO:0008514//GO:0008509	molecular_function//substrate-specific transporter activity//transmembrane transporter activity//substrate-specific transmembrane transporter activity//transporter activity//ion transmembrane transporter activity//organic anion transmembrane transporter activity//anion transmembrane transporter activity	K21444 poly(rC)-binding protein 3/4 | (RefSeq) flowering locus K homology domain	http://www.genome.jp/dbget-bin/www_bget?vvi:100266515	hypothetical protein VITISV_031400 [Vitis vinifera]
Novel00408	Sc0000044	-	1521020	1524439	894	GO:0051716//GO:0035556//GO:0007154//GO:0065007//GO:0007165//GO:0009987//GO:0050789//GO:0050794//GO:0050896//GO:0008150//GO:0044699//GO:0023052//GO:0044763//GO:0044700	cellular response to stimulus//intracellular signal transduction//cell communication//biological regulation//signal transduction//cellular process//regulation of biological process//regulation of cellular process//response to stimulus//biological_process//single-organism process//signaling//single-organism cellular process//single organism signaling	--	--	GO:0005488//GO:0003674//GO:0005515	binding//molecular_function//protein binding	--	--	PREDICTED: uncharacterized protein LOC104114073 [Nicotiana tomentosiformis]
Novel00409	Sc0000045	+	271933	278054	832	GO:0006807//GO:0008152//GO:0008150	nitrogen compound metabolic process//metabolic process//biological_process	--	--	GO:0003824//GO:0016787//GO:0003674//GO:0016810	catalytic activity//hydrolase activity//molecular_function//hydrolase activity, acting on carbon-nitrogen (but not peptide) bonds	K12251 N-carbamoylputrescine amidase [EC:3.5.1.53] | (RefSeq) N-carbamoylputrescine amidase	http://www.genome.jp/dbget-bin/www_bget?vvi:100260445	PREDICTED: N-carbamoylputrescine amidase isoform X2 [Jatropha curcas]
Novel00410	Sc0000045	+	278449	281602	543	--	--	--	--	--	--	K14442 ATP-dependent RNA helicase DHX36 [EC:3.6.4.13] | (RefSeq) DExH-box ATP-dependent RNA helicase DExH5, mitochondrial	http://www.genome.jp/dbget-bin/www_bget?vvi:100264518	PREDICTED: ATP-dependent RNA helicase DHX36 isoform X3 [Nicotiana sylvestris]
Novel00411	Sc0000045	-	1241675	1243040	338	--	--	--	--	--	--	no KO assigned | (RefSeq) ABC transporter A family member 7	http://www.genome.jp/dbget-bin/www_bget?vvi:100253652	hypothetical protein PRUPE_ppa000642mg [Prunus persica]>gi|462407045|gb|EMJ12509.1| hypothetical protein PRUPE_ppa000642mg [Prunus persica]
Novel00412	Sc0000046	-	962108	963389	1074	--	--	--	--	--	--	K00799 glutathione S-transferase [EC:2.5.1.18] | (RefSeq) glutathione S-transferase L3	http://www.genome.jp/dbget-bin/www_bget?vvi:100853342	--
Novel00413	Sc0000047	+	434504	440215	3896	GO:0002376//GO:0008150//GO:0050896//GO:0006955	immune system process//biological_process//response to stimulus//immune response	GO:0005576//GO:0005575	extracellular region//cellular_component	GO:0005488//GO:0003677//GO:0005143//GO:0097159//GO:0070851//GO:0003676//GO:0005102//GO:0005126//GO:0005515//GO:1901363//GO:0008083//GO:0003674//GO:0046983	binding//DNA binding//interleukin-12 receptor binding//organic cyclic compound binding//growth factor receptor binding//nucleic acid binding//receptor binding//cytokine receptor binding//protein binding//heterocyclic compound binding//growth factor activity//molecular_function//protein dimerization activity	no KO assigned | (RefSeq) uncharacterized LOC100854857	http://www.genome.jp/dbget-bin/www_bget?vvi:100854857	PREDICTED: uncharacterized protein LOC100780312 [Glycine max]
Novel00414	Sc0000047	+	575334	576634	749	--	--	--	--	--	--	K14550 U3 small nucleolar RNA-associated protein 10 | (RefSeq) uncharacterized protein At3g06530	http://www.genome.jp/dbget-bin/www_bget?vvi:100256070	unnamed protein product [Vitis vinifera]
Novel00415	Sc0000047	+	1511751	1514135	2267	GO:0055114//GO:0008152//GO:0009987//GO:0044237//GO:0006091//GO:0008150//GO:0044699//GO:0019684//GO:0015979//GO:0044710	oxidation-reduction process//metabolic process//cellular process//cellular metabolic process//generation of precursor metabolites and energy//biological_process//single-organism process//photosynthesis, light reaction//photosynthesis//single-organism metabolic process	GO:0005622//GO:0031982//GO:0043226//GO:0044464//GO:0043234//GO:0043229//GO:0032991//GO:0030077//GO:0044446//GO:0030076//GO:0044422//GO:0044433//GO:0005575//GO:0005623//GO:0044424//GO:0031410//GO:0042716//GO:0044444//GO:0005737	intracellular//vesicle//organelle//cell part//protein complex//intracellular organelle//macromolecular complex//plasma membrane light-harvesting complex//intracellular organelle part//light-harvesting complex//organelle part//cytoplasmic vesicle part//cellular_component//cell//intracellular part//cytoplasmic vesicle//plasma membrane-derived chromatophore//cytoplasmic part//cytoplasm	GO:0016667//GO:0003824//GO:0016491//GO:0003674//GO:0016671//GO:0009055//GO:0008113//GO:0045156	oxidoreductase activity, acting on a sulfur group of donors//catalytic activity//oxidoreductase activity//molecular_function//oxidoreductase activity, acting on a sulfur group of donors, disulfide as acceptor//electron carrier activity//peptide-methionine (S)-S-oxide reductase activity//electron transporter, transferring electrons within the cyclic electron transport pathway of photosynthesis act…	K07304 peptide-methionine (S)-S-oxide reductase [EC:1.8.4.11] | (RefSeq) peptide methionine sulfoxide reductase A1	http://www.genome.jp/dbget-bin/www_bget?vvi:100258013	hypothetical protein B456_003G111700 [Gossypium raimondii]
Novel00416	Sc0000047	+	1625150	1626487	1178	GO:0008150//GO:0051641//GO:0071702//GO:0045184//GO:0008104//GO:0006886//GO:0046907//GO:0051179//GO:0070727//GO:0051649//GO:0015031//GO:0033036//GO:0051234//GO:0034613//GO:0006810	biological_process//cellular localization//organic substance transport//establishment of protein localization//protein localization//intracellular protein transport//intracellular transport//localization//cellular macromolecule localization//establishment of localization in cell//protein transport//macromolecule localization//establishment of localization//cellular protein localization//transport	GO:0044422//GO:0031967//GO:0005575//GO:0031966//GO:0044424//GO:0019867//GO:0031975//GO:0005623//GO:0005737//GO:0016020//GO:0031090//GO:0044444//GO:0005622//GO:0098588//GO:0031968//GO:0043226//GO:0044464//GO:0043227//GO:0005741//GO:0098805//GO:0005739//GO:0005740//GO:0043231//GO:0043229//GO:0044429//GO:0044446	organelle part//organelle envelope//cellular_component//mitochondrial membrane//intracellular part//outer membrane//envelope//cell//cytoplasm//membrane//organelle membrane//cytoplasmic part//intracellular//bounding membrane of organelle//organelle outer membrane//organelle//cell part//membrane-bounded organelle//mitochondrial outer membrane//whole membrane//mitochondrion//mitochondrial envelope//…	GO:0003674//GO:0004175//GO:0016787//GO:0003824//GO:0008237//GO:0008233//GO:0070011//GO:0004222	molecular_function//endopeptidase activity//hydrolase activity//catalytic activity//metallopeptidase activity//peptidase activity//peptidase activity, acting on L-amino acid peptides//metalloendopeptidase activity	--	--	--
Novel00417	Sc0000047	-	127257	128210	770	--	--	--	--	--	--	K11664 vacuolar protein sorting-associated protein 72 | (RefSeq) SWR1 complex subunit 2	http://www.genome.jp/dbget-bin/www_bget?vvi:100258083	Sequence-specific DNA binding transcription factors,DNA binding,DNA binding isoform 3 [Theobroma cacao]>gi|590615049|ref|XP_007023116.1| Sequence-specific DNA binding transcription factors,DNA binding,DNA binding isoform 3 [Theobroma cacao]>gi|508778481|gb|EOY25737.1| Sequence-specific DNA binding transcription factors,DNA binding,DNA binding isoform 3 [Theobroma cacao]>gi|508778482|gb|EOY25738.1…
Novel00418	Sc0000047	-	391717	393184	1388	--	--	--	--	--	--	K04733 interleukin-1 receptor-associated kinase 4 [EC:2.7.11.1] | (RefSeq) inactive receptor-like serine/threonine-protein kinase At2g40270	http://www.genome.jp/dbget-bin/www_bget?vvi:100262036	PREDICTED: inactive receptor-like serine/threonine-protein kinase At2g40270 [Vitis vinifera]
Novel00419	Sc0000047	-	434504	438267	1948	GO:0005975//GO:0008152//GO:0002376//GO:0050896//GO:0071704//GO:0008150//GO:0044238//GO:0006955	carbohydrate metabolic process//metabolic process//immune system process//response to stimulus//organic substance metabolic process//biological_process//primary metabolic process//immune response	GO:0005576//GO:0005575	extracellular region//cellular_component	GO:0003677//GO:0005488//GO:0016853//GO:0097159//GO:0005143//GO:0004347//GO:0003824//GO:0070851//GO:0003676//GO:0016860//GO:0005515//GO:0005126//GO:0005102//GO:0003674//GO:0008083//GO:1901363//GO:0004476//GO:0016861	DNA binding//binding//isomerase activity//organic cyclic compound binding//interleukin-12 receptor binding//glucose-6-phosphate isomerase activity//catalytic activity//growth factor receptor binding//nucleic acid binding//intramolecular oxidoreductase activity//protein binding//cytokine receptor binding//receptor binding//molecular_function//growth factor activity//heterocyclic compound binding//…	--	--	PREDICTED: uncharacterized protein LOC102664891 [Glycine max]
Novel00420	Sc0000047	-	573480	574125	574	--	--	--	--	GO:0005488//GO:0005515//GO:0003674	binding//protein binding//molecular_function	no KO assigned | (RefSeq) protein IQ-DOMAIN 14	http://www.genome.jp/dbget-bin/www_bget?vvi:100266234	PREDICTED: protein IQ-DOMAIN 14 [Jatropha curcas]>gi|802553853|ref|XP_012065035.1| PREDICTED: protein IQ-DOMAIN 14 [Jatropha curcas]>gi|802553855|ref|XP_012065036.1| PREDICTED: protein IQ-DOMAIN 14 [Jatropha curcas]>gi|802554698|ref|XP_012065037.1| PREDICTED: protein IQ-DOMAIN 14 [Jatropha curcas]>gi|802554700|ref|XP_012065038.1| PREDICTED: protein IQ-DOMAIN 14 [Jatropha curcas]>gi|802554702|ref|…
Novel00421	Sc0000048	+	1282466	1284607	815	GO:0009058//GO:0044283//GO:1901607//GO:0006807//GO:0009081//GO:1901566//GO:0044711//GO:1901605//GO:0009987//GO:0044237//GO:0008152//GO:0008652//GO:0006520//GO:0044249//GO:0006082//GO:0009098//GO:0044710//GO:0043436//GO:0046394//GO:1901576//GO:1901564//GO:0019752//GO:0044699//GO:0006551//GO:0044238//GO:0009082//GO:0044281//GO:0044763//GO:0016053//GO:0071704//GO:0008150	biosynthetic process//small molecule biosynthetic process//alpha-amino acid biosynthetic process//nitrogen compound metabolic process//branched-chain amino acid metabolic process//organonitrogen compound biosynthetic process//single-organism biosynthetic process//alpha-amino acid metabolic process//cellular process//cellular metabolic process//metabolic process//cellular amino acid biosynthetic p…	--	--	GO:0003852//GO:0016746//GO:0003824//GO:0016740//GO:0003674//GO:0046912	2-isopropylmalate synthase activity//transferase activity, transferring acyl groups//catalytic activity//transferase activity//molecular_function//transferase activity, transferring acyl groups, acyl groups converted into alkyl on transfer	K01649 2-isopropylmalate synthase [EC:2.3.3.13] | (RefSeq) 2-isopropylmalate synthase A	http://www.genome.jp/dbget-bin/www_bget?vvi:100249820	hypothetical protein CISIN_1g0069691mg, partial [Citrus sinensis]
Novel00422	Sc0000048	-	38288	41932	2322	GO:0044710//GO:0022900//GO:0008150//GO:0044763//GO:0044699//GO:0044237//GO:0009987//GO:0006091//GO:0055114//GO:0008152	single-organism metabolic process//electron transport chain//biological_process//single-organism cellular process//single-organism process//cellular metabolic process//cellular process//generation of precursor metabolites and energy//oxidation-reduction process//metabolic process	GO:0016020//GO:0005575//GO:0031224//GO:0016021//GO:0044425	membrane//cellular_component//intrinsic component of membrane//integral component of membrane//membrane part	GO:0016679//GO:0003674//GO:0016491//GO:0003824//GO:0015002//GO:0008827//GO:0016682	oxidoreductase activity, acting on diphenols and related substances as donors//molecular_function//oxidoreductase activity//catalytic activity//heme-copper terminal oxidase activity//cytochrome o ubiquinol oxidase activity//oxidoreductase activity, acting on diphenols and related substances as donors, oxygen as acceptor	no KO assigned | (RefSeq) CSC1-like protein HYP1	http://www.genome.jp/dbget-bin/www_bget?vvi:100261148	hypothetical protein CISIN_1g014468mg [Citrus sinensis]
Novel00423	Sc0000048	-	1249295	1274138	941	GO:0044238//GO:0046483//GO:0006725//GO:0000103//GO:0071704//GO:0008150//GO:0006139//GO:0006790//GO:0006807//GO:0044237//GO:1901360//GO:0009987//GO:0008152//GO:0034641	primary metabolic process//heterocycle metabolic process//cellular aromatic compound metabolic process//sulfate assimilation//organic substance metabolic process//biological_process//nucleobase-containing compound metabolic process//sulfur compound metabolic process//nitrogen compound metabolic process//cellular metabolic process//organic cyclic compound metabolic process//cellular process//metab…	--	--	GO:0005515//GO:0016740//GO:0019205//GO:0032559//GO:0000166//GO:0046914//GO:0001883//GO:0016772//GO:0032555//GO:0036094//GO:0046872//GO:0019201//GO:0003674//GO:0017076//GO:0097367//GO:1901363//GO:0043168//GO:0097159//GO:0016301//GO:0001882//GO:0004020//GO:0016773//GO:0005488//GO:0035639//GO:0004127//GO:0032549//GO:0043167//GO:0008270//GO:0030554//GO:0005524//GO:0032550//GO:0032553//GO:0043169//GO:…	protein binding//transferase activity//nucleobase-containing compound kinase activity//adenyl ribonucleotide binding//nucleotide binding//transition metal ion binding//purine nucleoside binding//transferase activity, transferring phosphorus-containing groups//purine ribonucleotide binding//small molecule binding//metal ion binding//nucleotide kinase activity//molecular_function//purine nucleotide…	no KO assigned | (RefSeq) uncharacterized LOC100257148	http://www.genome.jp/dbget-bin/www_bget?vvi:100257148	PREDICTED: uncharacterized protein LOC100257148 isoform X2 [Vitis vinifera]
Novel00424	Sc0000048	-	1351865	1352761	858	--	--	--	--	--	--	--	--	--
Novel00425	Sc0000049	+	281221	285016	2112	GO:0009653//GO:0044419//GO:0048856//GO:0009791//GO:0009877//GO:0044767//GO:0032502//GO:0051704//GO:0009886//GO:0044111//GO:0044403//GO:0044707//GO:0044699//GO:0008150//GO:0009878//GO:0032501//GO:0007275	anatomical structure morphogenesis//interspecies interaction between organisms//anatomical structure development//post-embryonic development//nodulation//single-organism developmental process//developmental process//multi-organism process//post-embryonic morphogenesis//development involved in symbiotic interaction//symbiosis, encompassing mutualism through parasitism//single-multicellular organis…	GO:0016021//GO:0044425//GO:0031224//GO:0005575//GO:0016020	integral component of membrane//membrane part//intrinsic component of membrane//cellular_component//membrane	GO:0043169//GO:0043167//GO:0005488//GO:0046872//GO:0003674	cation binding//ion binding//binding//metal ion binding//molecular_function	no KO assigned | (RefSeq) probable sugar phosphate/phosphate translocator At3g11320-like	http://www.genome.jp/dbget-bin/www_bget?vvi:100241014	unnamed protein product [Coffea canephora]
Novel00426	Sc0000049	+	324149	325069	805	--	--	--	--	--	--	--	--	--
Novel00427	Sc0000049	+	334863	335367	487	--	--	--	--	--	--	--	--	--
Novel00428	Sc0000049	+	644544	646758	1519	--	--	GO:0044425//GO:0016021//GO:0016020//GO:0031224//GO:0005575	membrane part//integral component of membrane//membrane//intrinsic component of membrane//cellular_component	--	--	--	--	conserved hypothetical protein [Ricinus communis]>gi|223546160|gb|EEF47662.1| conserved hypothetical protein [Ricinus communis]
Novel00429	Sc0000049	+	1537290	1541528	2294	--	--	--	--	GO:0005488//GO:0005515//GO:0003674//GO:0046983	binding//protein binding//molecular_function//protein dimerization activity	no KO assigned | (RefSeq) uncharacterized LOC100260404	http://www.genome.jp/dbget-bin/www_bget?vvi:100260404	PREDICTED: uncharacterized protein LOC104421839 [Eucalyptus grandis]
Novel00430	Sc0000049	+	1657917	1664434	3300	GO:0048518//GO:0032886//GO:0031116//GO:0034622//GO:0043933//GO:0065007//GO:0070271//GO:0006461//GO:0044089//GO:0022607//GO:0071840//GO:0010968//GO:0010638//GO:0032271//GO:0051128//GO:0051258//GO:0031112//GO:0009987//GO:0071822//GO:0050789//GO:0032273//GO:1902589//GO:0044087//GO:0031334//GO:0007020//GO:0048522//GO:0070507//GO:0050794//GO:0031113//GO:0008150//GO:0051493//GO:0051130//GO:0044699//GO:…	positive regulation of biological process//regulation of microtubule-based process//positive regulation of microtubule polymerization//cellular macromolecular complex assembly//macromolecular complex subunit organization//biological regulation//protein complex biogenesis//protein complex assembly//positive regulation of cellular component biogenesis//cellular component assembly//cellular componen…	GO:0043232//GO:0005622//GO:0043226//GO:0044464//GO:0043228//GO:0043229//GO:0044446//GO:0005856//GO:0044422//GO:0005819//GO:0005575//GO:0015630//GO:0005623//GO:0044424//GO:0044430//GO:0005815//GO:0000922	intracellular non-membrane-bounded organelle//intracellular//organelle//cell part//non-membrane-bounded organelle//intracellular organelle//intracellular organelle part//cytoskeleton//organelle part//spindle//cellular_component//microtubule cytoskeleton//cell//intracellular part//cytoskeletal part//microtubule organizing center//spindle pole	--	--	K16569 gamma-tubulin complex component 2 | (RefSeq) gamma-tubulin complex component 2	http://www.genome.jp/dbget-bin/www_bget?vvi:100259303	PREDICTED: gamma-tubulin complex component 2 isoform X3 [Jatropha curcas]
Novel00431	Sc0000049	-	186167	188339	2084	GO:0034645//GO:0034654//GO:0090304//GO:0019438//GO:0008152//GO:0034641//GO:0044271//GO:0001775//GO:0016070//GO:0044249//GO:0046649//GO:0006139//GO:0009058//GO:0045321//GO:0006807//GO:0097659//GO:0009059//GO:0018130//GO:1901360//GO:0044237//GO:0009987//GO:0044238//GO:0044699//GO:1901362//GO:0046483//GO:0044763//GO:0043170//GO:0006725//GO:0008150//GO:0071704//GO:0002376//GO:0032774//GO:0006351//GO:…	cellular macromolecule biosynthetic process//nucleobase-containing compound biosynthetic process//nucleic acid metabolic process//aromatic compound biosynthetic process//metabolic process//cellular nitrogen compound metabolic process//cellular nitrogen compound biosynthetic process//cell activation//RNA metabolic process//cellular biosynthetic process//lymphocyte activation//nucleobase-containing…	GO:0044464//GO:0044425//GO:0016021//GO:0031224//GO:0005575//GO:0009986//GO:0016020//GO:0005623	cell part//membrane part//integral component of membrane//intrinsic component of membrane//cellular_component//cell surface//membrane//cell	GO:0004872//GO:0003824//GO:0097159//GO:0060089//GO:0003677//GO:0003899//GO:0005488//GO:0016772//GO:0034062//GO:0003674//GO:1901363//GO:0016740//GO:0016779//GO:0003676	receptor activity//catalytic activity//organic cyclic compound binding//molecular transducer activity//DNA binding//DNA-directed RNA polymerase activity//binding//transferase activity, transferring phosphorus-containing groups//RNA polymerase activity//molecular_function//heterocyclic compound binding//transferase activity//nucleotidyltransferase activity//nucleic acid binding	--	--	hypothetical protein AALP_AA7G042700, partial [Arabis alpina]
Novel00432	Sc0000049	-	281843	285074	2968	GO:0032501//GO:0009878//GO:0008150//GO:0044699//GO:0044403//GO:0044707//GO:0044111//GO:0009886//GO:0051704//GO:0007275//GO:0048856//GO:0044419//GO:0009653//GO:0032502//GO:0044767//GO:0009877//GO:0009791	multicellular organismal process//nodule morphogenesis//biological_process//single-organism process//symbiosis, encompassing mutualism through parasitism//single-multicellular organism process//development involved in symbiotic interaction//post-embryonic morphogenesis//multi-organism process//multicellular organismal development//anatomical structure development//interspecies interaction between…	--	--	GO:0003674//GO:0046872//GO:0043169//GO:0005488//GO:0043167	molecular_function//metal ion binding//cation binding//binding//ion binding	--	--	unnamed protein product [Vitis vinifera]
Novel00433	Sc0000049	-	415466	416844	672	--	--	GO:0005575//GO:0019031//GO:0044423//GO:0019012//GO:0036338	cellular_component//viral envelope//virion part//virion//viral membrane	--	--	K07748 sterol-4alpha-carboxylate 3-dehydrogenase (decarboxylating) [EC:1.1.1.170] | (RefSeq) 3beta-hydroxysteroid-dehydrogenase/decarboxylase	http://www.genome.jp/dbget-bin/www_bget?vvi:100257631	3beta-hydroxysteroid-dehydrogenase/decarboxylase isoform 2, partial [Genlisea aurea]
Novel00434	Sc0000049	-	1021125	1022015	663	GO:0051234//GO:0006810//GO:0051179//GO:0008150	establishment of localization//transport//localization//biological_process	GO:0019012//GO:0044425//GO:0016021//GO:0016020//GO:0044423//GO:0019028//GO:0005575//GO:0031224	virion//membrane part//integral component of membrane//membrane//virion part//viral capsid//cellular_component//intrinsic component of membrane	--	--	--	--	--
Novel00435	Sc0000050	+	974955	994002	1173	--	--	--	--	--	--	--	--	PREDICTED: uncharacterized protein DDB_G0273453/DDB_G0273565 isoform X2 [Phoenix dactylifera]
Novel00436	Sc0000050	+	1229164	1231035	1693	--	--	--	--	--	--	--	--	--
Novel00437	Sc0000050	+	1234636	1237158	1117	--	--	--	--	GO:0003674//GO:0005515//GO:0005488	molecular_function//protein binding//binding	no KO assigned | (RefSeq) BRASSINOSTEROID INSENSITIVE 1-associated receptor kinase 1	http://www.genome.jp/dbget-bin/www_bget?vvi:100264403	PREDICTED: somatic embryogenesis receptor kinase 2-like isoform X1 [Solanum tuberosum]
Novel00438	Sc0000050	+	1240188	1243791	1254	GO:0008104//GO:0045184//GO:0051234//GO:0006810//GO:0008150//GO:0051179//GO:0071702//GO:0015031//GO:0033036	protein localization//establishment of protein localization//establishment of localization//transport//biological_process//localization//organic substance transport//protein transport//macromolecule localization	--	--	GO:0008565//GO:0005488//GO:0005515//GO:0003674//GO:0005215//GO:0022892	protein transporter activity//binding//protein binding//molecular_function//transporter activity//substrate-specific transporter activity	no KO assigned | (RefSeq) somatic embryogenesis receptor kinase 1	http://www.genome.jp/dbget-bin/www_bget?vvi:100259228	hypothetical protein Csa_6G091970 [Cucumis sativus]
Novel00439	Sc0000050	+	1285080	1288175	2923	GO:0044700//GO:0050789//GO:0007186//GO:0009987//GO:0007165//GO:0044763//GO:0023052//GO:0044699//GO:0008150//GO:0065007//GO:0050896//GO:0007154//GO:0050794//GO:0051716	single organism signaling//regulation of biological process//G-protein coupled receptor signaling pathway//cellular process//signal transduction//single-organism cellular process//signaling//single-organism process//biological_process//biological regulation//response to stimulus//cell communication//regulation of cellular process//cellular response to stimulus	GO:0016021//GO:0016020//GO:0044425//GO:0031224//GO:0005575	integral component of membrane//membrane//membrane part//intrinsic component of membrane//cellular_component	GO:0060089//GO:0038023//GO:0004930//GO:0004872//GO:0004888//GO:0004871//GO:0003674	molecular transducer activity//signaling receptor activity//G-protein coupled receptor activity//receptor activity//transmembrane signaling receptor activity//signal transducer activity//molecular_function	K07390 monothiol glutaredoxin | (RefSeq) monothiol glutaredoxin-S15, mitochondrial	http://www.genome.jp/dbget-bin/www_bget?vvi:100263408	unnamed protein product [Coffea canephora]
Novel00440	Sc0000050	+	1431740	1434392	1429	--	--	--	--	GO:0005488//GO:0043167//GO:0043169//GO:0003674//GO:0008270//GO:0046914//GO:0046872	binding//ion binding//cation binding//molecular_function//zinc ion binding//transition metal ion binding//metal ion binding	--	--	hypothetical protein JCGZ_24227 [Jatropha curcas]
Novel00441	Sc0000050	+	1432933	1437090	2103	--	--	--	--	--	--	--	--	--
Novel00442	Sc0000050	+	1522715	1537673	1905	GO:0044700//GO:0050789//GO:0009987//GO:0007165//GO:0044763//GO:0051704//GO:0023052//GO:0044699//GO:0008150//GO:0065007//GO:0050794//GO:0007154//GO:0050896//GO:0009405//GO:0035556//GO:0051716	single organism signaling//regulation of biological process//cellular process//signal transduction//single-organism cellular process//multi-organism process//signaling//single-organism process//biological_process//biological regulation//regulation of cellular process//cell communication//response to stimulus//pathogenesis//intracellular signal transduction//cellular response to stimulus	GO:0016020//GO:0005575//GO:0005576	membrane//cellular_component//extracellular region	--	--	--	--	--
Novel00443	Sc0000050	+	1525682	1540841	869	--	--	GO:0031224//GO:0005575//GO:0016020//GO:0016021//GO:0044425	intrinsic component of membrane//cellular_component//membrane//integral component of membrane//membrane part	--	--	--	--	BnaAnng35420D [Brassica napus]
Novel00444	Sc0000050	+	1610553	1612243	1691	--	--	--	--	--	--	K10268 F-box and leucine-rich repeat protein 2/20 | (RefSeq) F-box/LRR-repeat protein 3	http://www.genome.jp/dbget-bin/www_bget?vvi:100242204	hypothetical protein PRUPE_ppa018869mg, partial [Prunus persica]>gi|462414023|gb|EMJ19072.1| hypothetical protein PRUPE_ppa018869mg, partial [Prunus persica]
Novel00445	Sc0000050	-	830186	831146	850	GO:0048518//GO:0051716//GO:0048584//GO:0007154//GO:0035556//GO:0065007//GO:0009653//GO:0048856//GO:0048523//GO:0043066//GO:1902531//GO:0051240//GO:0043122//GO:0006915//GO:0009967//GO:0043123//GO:0001525//GO:0007165//GO:0001944//GO:0045766//GO:1904018//GO:0042981//GO:0009987//GO:0050789//GO:0032502//GO:1902533//GO:0010647//GO:0044767//GO:0048731//GO:0023056//GO:0016265//GO:0072359//GO:0032501//GO:…	positive regulation of biological process//cellular response to stimulus//positive regulation of response to stimulus//cell communication//intracellular signal transduction//biological regulation//anatomical structure morphogenesis//anatomical structure development//negative regulation of cellular process//negative regulation of apoptotic process//regulation of intracellular signal transduction//…	--	--	GO:0003674//GO:0009055	molecular_function//electron carrier activity	--	--	Early nodulin 55-2 precursor, putative [Ricinus communis]>gi|223545365|gb|EEF46870.1| Early nodulin 55-2 precursor, putative [Ricinus communis]
Novel00446	Sc0000050	-	1285072	1288325	3079	GO:0008150//GO:0065007//GO:0007154//GO:0050794//GO:0050896//GO:0051716//GO:0044763//GO:0023052//GO:0044699//GO:0050789//GO:0007186//GO:0009987//GO:0007165//GO:0044700	biological_process//biological regulation//cell communication//regulation of cellular process//response to stimulus//cellular response to stimulus//single-organism cellular process//signaling//single-organism process//regulation of biological process//G-protein coupled receptor signaling pathway//cellular process//signal transduction//single organism signaling	GO:0031224//GO:0005575//GO:0016021//GO:0016020//GO:0044425	intrinsic component of membrane//cellular_component//integral component of membrane//membrane//membrane part	GO:0004888//GO:0004871//GO:0003674//GO:0004872//GO:0004930//GO:0060089//GO:0038023	transmembrane signaling receptor activity//signal transducer activity//molecular_function//receptor activity//G-protein coupled receptor activity//molecular transducer activity//signaling receptor activity	--	--	unnamed protein product [Coffea canephora]
Novel00447	Sc0000050	-	1433041	1437090	2681	--	--	--	--	GO:0003674//GO:0046914//GO:0046872//GO:0043169//GO:0008270//GO:0005488//GO:0043167	molecular_function//transition metal ion binding//metal ion binding//cation binding//zinc ion binding//binding//ion binding	--	--	hypothetical protein JCGZ_24227 [Jatropha curcas]
Novel00448	Sc0000050	-	1520075	1537001	3246	GO:0006725//GO:0050794//GO:0051052//GO:0050896//GO:0043170//GO:0019222//GO:0071704//GO:0008150//GO:0019219//GO:1901362//GO:0044699//GO:0044238//GO:2000112//GO:0006355//GO:0023052//GO:0044763//GO:0006260//GO:0051704//GO:0046483//GO:0044260//GO:1901576//GO:0010467//GO:0006351//GO:0051171//GO:0031323//GO:0010468//GO:2001141//GO:0044700//GO:0032774//GO:1903506//GO:0044271//GO:0034641//GO:0051716//GO:…	cellular aromatic compound metabolic process//regulation of cellular process//regulation of DNA metabolic process//response to stimulus//macromolecule metabolic process//regulation of metabolic process//organic substance metabolic process//biological_process//regulation of nucleobase-containing compound metabolic process//organic cyclic compound biosynthetic process//single-organism process//prim…	GO:0044215//GO:0005575//GO:0033646//GO:0033648//GO:0033643//GO:0044217//GO:0043657//GO:0016020//GO:0043656//GO:0005576//GO:0044216//GO:0042025//GO:0018995//GO:0033647	other organism//cellular_component//host intracellular part//host intracellular membrane-bounded organelle//host cell part//other organism part//host cell//membrane//intracellular region of host//extracellular region//other organism cell//host cell nucleus//host//host intracellular organelle	GO:0003674//GO:0003700//GO:1901363//GO:0003676//GO:0001071//GO:0005488//GO:0003677//GO:0097159	molecular_function//transcription factor activity, sequence-specific DNA binding//heterocyclic compound binding//nucleic acid binding//nucleic acid binding transcription factor activity//binding//DNA binding//organic cyclic compound binding	--	--	--
Novel00449	Sc0000050	-	1522528	1531968	1587	--	--	--	--	--	--	--	--	--
Novel00450	Sc0000051	+	56032	82627	8954	--	--	--	--	--	--	--	--	PREDICTED: uncharacterized protein LOC105951618 isoform X1 [Erythranthe guttatus]
Novel00451	Sc0000051	+	579206	584420	1391	--	--	--	--	--	--	--	--	--
Novel00452	Sc0000051	+	1081161	1083032	761	GO:0007018//GO:0006928//GO:0009987//GO:0044699//GO:0044763//GO:0008150//GO:0007017	microtubule-based movement//movement of cell or subcellular component//cellular process//single-organism process//single-organism cellular process//biological_process//microtubule-based process	--	--	GO:0030554//GO:0005524//GO:0032553//GO:0032550//GO:0003824//GO:1901265//GO:0097159//GO:0043168//GO:0001882//GO:0003777//GO:0005488//GO:0035639//GO:0043167//GO:0032549//GO:0001883//GO:0032555//GO:0036094//GO:0015631//GO:0003674//GO:0016817//GO:0017076//GO:1901363//GO:0016818//GO:0008017//GO:0097367//GO:0005515//GO:0008092//GO:0044877//GO:0016787//GO:0032559//GO:0017111//GO:0016462//GO:0003774//GO:…	adenyl nucleotide binding//ATP binding//ribonucleotide binding//purine ribonucleoside binding//catalytic activity//nucleoside phosphate binding//organic cyclic compound binding//anion binding//nucleoside binding//microtubule motor activity//binding//purine ribonucleoside triphosphate binding//ion binding//ribonucleoside binding//purine nucleoside binding//purine ribonucleotide binding//small mole…	--	--	PREDICTED: kinesin-related protein 11 isoform X3 [Gossypium raimondii]
Novel00453	Sc0000051	+	1283530	1332334	3323	GO:1901576//GO:0044260//GO:0010467//GO:0006351//GO:0051171//GO:0031323//GO:2001141//GO:0010468//GO:0032774//GO:0006725//GO:0050794//GO:0019222//GO:0006357//GO:0043170//GO:0008150//GO:0071704//GO:0006366//GO:0019219//GO:1901362//GO:0006355//GO:0044238//GO:2000112//GO:0046483//GO:0009889//GO:0010556//GO:0009059//GO:0080090//GO:0009987//GO:0031326//GO:0060255//GO:0050789//GO:0044237//GO:0018130//GO:…	organic substance biosynthetic process//cellular macromolecule metabolic process//gene expression//transcription, DNA-templated//regulation of nitrogen compound metabolic process//regulation of cellular metabolic process//regulation of RNA biosynthetic process//regulation of gene expression//RNA biosynthetic process//cellular aromatic compound metabolic process//regulation of cellular process//re…	GO:0031981//GO:0005623//GO:0044424//GO:0043233//GO:0031974//GO:0016592//GO:0044422//GO:0005575//GO:0005634//GO:0005654//GO:0043234//GO:0043227//GO:0044451//GO:0043229//GO:0032991//GO:0044446//GO:0044428//GO:0043231//GO:0005622//GO:0070013//GO:0043226//GO:0044464	nuclear lumen//cell//intracellular part//organelle lumen//membrane-enclosed lumen//mediator complex//organelle part//cellular_component//nucleus//nucleoplasm//protein complex//membrane-bounded organelle//nucleoplasm part//intracellular organelle//macromolecular complex//intracellular organelle part//nuclear part//intracellular membrane-bounded organelle//intracellular//intracellular organelle lum…	GO:0000989//GO:0003676//GO:0003674//GO:0001076//GO:1901363//GO:0046914//GO:0046872//GO:0003677//GO:0005488//GO:0043167//GO:0097159//GO:0003712//GO:0043169//GO:0000988//GO:0008270//GO:0001104	transcription factor activity, transcription factor binding//nucleic acid binding//molecular_function//transcription factor activity, RNA polymerase II transcription factor binding//heterocyclic compound binding//transition metal ion binding//metal ion binding//DNA binding//binding//ion binding//organic cyclic compound binding//transcription cofactor activity//cation binding//transcription factor…	--	--	PREDICTED: uncharacterized protein LOC100262596 isoform X1 [Vitis vinifera]
Novel00454	Sc0000051	-	70023	78607	7210	--	--	--	--	--	--	--	--	PREDICTED: uncharacterized protein LOC105951618 isoform X1 [Erythranthe guttatus]
Novel00455	Sc0000051	-	137063	140258	3115	GO:0006757//GO:0009056//GO:0046128//GO:0016310//GO:1901575//GO:0006094//GO:0019319//GO:0006096//GO:0009167//GO:0019637//GO:1901576//GO:0044723//GO:0006732//GO:0009119//GO:0019752//GO:1901564//GO:0044710//GO:0043436//GO:0006793//GO:0044712//GO:0044281//GO:0044763//GO:0016051//GO:0009259//GO:0006163//GO:0046483//GO:0044699//GO:1901657//GO:0009117//GO:0044238//GO:0006165//GO:0009116//GO:0019362//GO:…	ATP generation from ADP//catabolic process//purine ribonucleoside metabolic process//phosphorylation//organic substance catabolic process//gluconeogenesis//hexose biosynthetic process//glycolytic process//purine ribonucleoside monophosphate metabolic process//organophosphate metabolic process//organic substance biosynthetic process//single-organism carbohydrate metabolic process//coenzyme metabol…	--	--	GO:0016860//GO:0016861//GO:0003674//GO:0016853//GO:0003824//GO:0004347	intramolecular oxidoreductase activity//intramolecular oxidoreductase activity, interconverting aldoses and ketoses//molecular_function//isomerase activity//catalytic activity//glucose-6-phosphate isomerase activity	--	--	hypothetical protein VITISV_010420 [Vitis vinifera]
Novel00456	Sc0000051	-	520126	526418	752	--	--	--	--	--	--	--	--	hypothetical protein CISIN_1g006936mg [Citrus sinensis]
Novel00457	Sc0000051	-	953343	954379	562	--	--	--	--	--	--	--	--	--
Novel00458	Sc0000051	-	1283608	1330233	541	--	--	--	--	--	--	--	--	--
Novel00459	Sc0000051	-	1286451	1333464	927	--	--	--	--	--	--	--	--	--
Novel00460	Sc0000052	+	35199	37350	1973	GO:0006858//GO:0008150//GO:0051179//GO:0051234//GO:0006810	extracellular transport//biological_process//localization//establishment of localization//transport	--	--	GO:0003674//GO:0005515//GO:0005488	molecular_function//protein binding//binding	--	--	hypothetical protein MIMGU_mgv1a024395mg, partial [Erythranthe guttata]
Novel00461	Sc0000052	+	456837	457515	679	--	--	--	--	--	--	K03921 acyl-[acyl-carrier-protein] desaturase [EC:1.14.19.2 1.14.19.11 1.14.19.26] | (RefSeq) stearoyl-[acyl-carrier-protein] 9-desaturase, chloroplastic	http://www.genome.jp/dbget-bin/www_bget?vvi:100853715	stearoy-l ACP desaturase [Camellia oleifera]
Novel00462	Sc0000052	+	502977	504598	1622	GO:0007268//GO:0009987//GO:0007154//GO:0007267//GO:0044700//GO:0044699//GO:0023052//GO:0044763//GO:0008150	synaptic transmission//cellular process//cell communication//cell-cell signaling//single organism signaling//single-organism process//signaling//single-organism cellular process//biological_process	GO:0044425//GO:0016021//GO:0016020//GO:0031224//GO:0005575	membrane part//integral component of membrane//membrane//intrinsic component of membrane//cellular_component	GO:0005488//GO:0043167//GO:0005179//GO:0043169//GO:0005515//GO:0005102//GO:0046872//GO:0030354//GO:0003674	binding//ion binding//hormone activity//cation binding//protein binding//receptor binding//metal ion binding//melanin-concentrating hormone activity//molecular_function	--	--	unnamed protein product [Coffea canephora]
Novel00463	Sc0000052	+	1110121	1115249	1678	--	--	GO:0043227//GO:0043231//GO:0043229//GO:0005622//GO:0043226//GO:0044464//GO:0044424//GO:0005623//GO:0005634//GO:0005575	membrane-bounded organelle//intracellular membrane-bounded organelle//intracellular organelle//intracellular//organelle//cell part//intracellular part//cell//nucleus//cellular_component	GO:0003677//GO:0005488//GO:0097159//GO:0003676//GO:1901363//GO:0003674	DNA binding//binding//organic cyclic compound binding//nucleic acid binding//heterocyclic compound binding//molecular_function	--	--	--
Novel00464	Sc0000052	-	35199	37351	1975	GO:0006858//GO:0008150//GO:0051234//GO:0006810//GO:0051179	extracellular transport//biological_process//establishment of localization//transport//localization	--	--	GO:0005515//GO:0003674//GO:0005488	protein binding//molecular_function//binding	--	--	PREDICTED: putative F-box only protein 15 isoform X3 [Erythranthe guttatus]
Novel00465	Sc0000052	-	1571110	1576142	3905	GO:0006508//GO:0044238//GO:0008150//GO:0071704//GO:0019538//GO:0043170//GO:0008152	proteolysis//primary metabolic process//biological_process//organic substance metabolic process//protein metabolic process//macromolecule metabolic process//metabolic process	--	--	GO:0016787//GO:0005515//GO:0004175//GO:0008236//GO:0003674//GO:0017171//GO:0005488//GO:0008233//GO:0070011//GO:0003824//GO:0004252	hydrolase activity//protein binding//endopeptidase activity//serine-type peptidase activity//molecular_function//serine hydrolase activity//binding//peptidase activity//peptidase activity, acting on L-amino acid peptides//catalytic activity//serine-type endopeptidase activity	no KO assigned | (RefSeq) pentatricopeptide repeat-containing protein At5g39710	http://www.genome.jp/dbget-bin/www_bget?vvi:100264976	PREDICTED: pentatricopeptide repeat-containing protein At1g12620-like [Nicotiana sylvestris]
Novel00466	Sc0000053	+	175056	177209	2154	GO:0008150//GO:0071704//GO:0044763//GO:0044281//GO:0044238//GO:0044699//GO:1901564//GO:0019752//GO:0044710//GO:0043436//GO:0006082//GO:0006520//GO:0008152//GO:0055114//GO:0044237//GO:0009987//GO:0006807	biological_process//organic substance metabolic process//single-organism cellular process//small molecule metabolic process//primary metabolic process//single-organism process//organonitrogen compound metabolic process//carboxylic acid metabolic process//single-organism metabolic process//oxoacid metabolic process//organic acid metabolic process//cellular amino acid metabolic process//metabolic p…	--	--	--	--	no KO assigned | (RefSeq) bifunctional aspartokinase/homoserine dehydrogenase 1	http://www.genome.jp/dbget-bin/www_bget?vvi:100244396	PREDICTED: bifunctional aspartokinase/homoserine dehydrogenase 1, chloroplastic-like [Citrus sinensis]
Novel00467	Sc0000053	+	342352	344639	963	--	--	--	--	--	--	--	--	hypothetical protein PRUPE_ppa017276mg [Prunus persica]>gi|462396527|gb|EMJ02326.1| hypothetical protein PRUPE_ppa017276mg [Prunus persica]
Novel00468	Sc0000053	+	400488	403543	1479	--	--	--	--	--	--	K02021 putative ABC transport system ATP-binding protein | (RefSeq) ABC transporter B family member 29, chloroplastic	http://www.genome.jp/dbget-bin/www_bget?vvi:100264781	PREDICTED: ABC transporter B family member 29, chloroplastic [Vitis vinifera]
Novel00469	Sc0000053	+	407006	407879	733	GO:0006725//GO:0008150//GO:0044237//GO:0009987//GO:0008152	cellular aromatic compound metabolic process//biological_process//cellular metabolic process//cellular process//metabolic process	--	--	GO:0003674//GO:0008198//GO:0046914//GO:0005506//GO:0046872//GO:0005488//GO:0043167//GO:0016491//GO:0043169//GO:0003824	molecular_function//ferrous iron binding//transition metal ion binding//iron ion binding//metal ion binding//binding//ion binding//oxidoreductase activity//cation binding//catalytic activity	--	--	hypothetical protein PRUPE_ppa009849mg [Prunus persica]>gi|462407668|gb|EMJ13002.1| hypothetical protein PRUPE_ppa009849mg [Prunus persica]
Novel00470	Sc0000053	+	738753	753053	4389	GO:0051234//GO:0006810//GO:0034613//GO:0051649//GO:0015031//GO:0033036//GO:0051179//GO:0070727//GO:0006886//GO:0046907//GO:0008104//GO:0045184//GO:0071702//GO:0008150//GO:0051641	establishment of localization//transport//cellular protein localization//establishment of localization in cell//protein transport//macromolecule localization//localization//cellular macromolecule localization//intracellular protein transport//intracellular transport//protein localization//establishment of protein localization//organic substance transport//biological_process//cellular localization	GO:0044464//GO:0005622//GO:0005623//GO:0005575	cell part//intracellular//cell//cellular_component	GO:0043167//GO:0005488//GO:0008270//GO:0043169//GO:0046872//GO:0046914//GO:0003674	ion binding//binding//zinc ion binding//cation binding//metal ion binding//transition metal ion binding//molecular_function	--	--	PREDICTED: uncharacterized protein At2g29880-like isoform X2 [Gossypium raimondii]
Novel00471	Sc0000053	+	875862	882928	6784	GO:0018200//GO:0034641//GO:0043412//GO:0090304//GO:0008152//GO:0006259//GO:0015074//GO:1901360//GO:0044237//GO:0018214//GO:0009987//GO:0044267//GO:0017187//GO:0006807//GO:0006139//GO:0019538//GO:0071704//GO:0008150//GO:0043170//GO:0006725//GO:0046483//GO:0044238//GO:0036211//GO:0018193//GO:0044260//GO:0006464	peptidyl-glutamic acid modification//cellular nitrogen compound metabolic process//macromolecule modification//nucleic acid metabolic process//metabolic process//DNA metabolic process//DNA integration//organic cyclic compound metabolic process//cellular metabolic process//protein carboxylation//cellular process//cellular protein metabolic process//peptidyl-glutamic acid carboxylation//nitrogen co…	--	--	GO:0003824//GO:0016831//GO:0016829//GO:0003674//GO:0008488//GO:0016830	catalytic activity//carboxy-lyase activity//lyase activity//molecular_function//gamma-glutamyl carboxylase activity//carbon-carbon lyase activity	--	--	gag-pol polyprotein [Populus deltoides]
Novel00472	Sc0000053	+	1076484	1078889	682	--	--	--	--	GO:0016491//GO:0003824//GO:0003674	oxidoreductase activity//catalytic activity//molecular_function	--	--	PREDICTED: patatin-like protein 2 [Vitis vinifera]
Novel00473	Sc0000053	+	1425534	1429049	2780	GO:0080090//GO:0009059//GO:0010556//GO:0009889//GO:0018130//GO:1901360//GO:0050789//GO:0060255//GO:0044237//GO:0031326//GO:0009987//GO:0006139//GO:0009058//GO:0006807//GO:0097659//GO:1903506//GO:0044271//GO:0034641//GO:0016070//GO:0051252//GO:0044249//GO:0065007//GO:0034654//GO:0034645//GO:0090304//GO:0019438//GO:0008152//GO:0006351//GO:0010467//GO:0044260//GO:1901576//GO:0010468//GO:2001141//GO:…	regulation of primary metabolic process//macromolecule biosynthetic process//regulation of macromolecule biosynthetic process//regulation of biosynthetic process//heterocycle biosynthetic process//organic cyclic compound metabolic process//regulation of biological process//regulation of macromolecule metabolic process//cellular metabolic process//regulation of cellular biosynthetic process//cellu…	--	--	GO:0005488//GO:0003677//GO:0043167//GO:0097159//GO:0043169//GO:0008270//GO:0001071//GO:0003676//GO:0043565//GO:0003700//GO:0003674//GO:1901363//GO:0046914//GO:0046872	binding//DNA binding//ion binding//organic cyclic compound binding//cation binding//zinc ion binding//nucleic acid binding transcription factor activity//nucleic acid binding//sequence-specific DNA binding//transcription factor activity, sequence-specific DNA binding//molecular_function//heterocyclic compound binding//transition metal ion binding//metal ion binding	--	--	PREDICTED: uncharacterized protein LOC105794463 isoform X2 [Gossypium raimondii]>gi|763763598|gb|KJB30852.1| hypothetical protein B456_005G164100 [Gossypium raimondii]
Novel00474	Sc0000053	+	1507473	1513002	5331	GO:0051701//GO:0051817//GO:0009987//GO:0019835//GO:0051715//GO:0044004//GO:0019836//GO:0031640//GO:0051883//GO:0051801//GO:0044419//GO:0065007//GO:0051818//GO:0035821//GO:0065008//GO:0001897//GO:0044364//GO:0044003//GO:0001906//GO:0044403//GO:0001907//GO:0044764//GO:0051704//GO:0044179//GO:0052331//GO:0008150	interaction with host//modification of morphology or physiology of other organism involved in symbiotic interaction//cellular process//cytolysis//cytolysis in other organism//disruption by symbiont of host cell//hemolysis by symbiont of host erythrocytes//killing of cells of other organism//killing of cells in other organism involved in symbiotic interaction//cytolysis in other organism involved …	GO:0005576//GO:0005575	extracellular region//cellular_component	--	--	no KO assigned | (RefSeq) F-box protein At5g49610	http://www.genome.jp/dbget-bin/www_bget?vvi:100258433	PREDICTED: putative F-box/kelch-repeat protein At1g15680 [Sesamum indicum]
Novel00475	Sc0000053	+	1524874	1551416	1221	GO:0002376//GO:0006955//GO:0008150//GO:0050896	immune system process//immune response//biological_process//response to stimulus	GO:0005576//GO:0005575	extracellular region//cellular_component	GO:0005488//GO:0005125//GO:0005102//GO:0005515//GO:0003674	binding//cytokine activity//receptor binding//protein binding//molecular_function	no KO assigned | (RefSeq) uncharacterized LOC100257191	http://www.genome.jp/dbget-bin/www_bget?vvi:100257191	transducin family protein [Populus trichocarpa]>gi|550345351|gb|EEE80815.2| transducin family protein [Populus trichocarpa]
Novel00476	Sc0000053	-	342232	345416	2743	GO:0007165//GO:0050789//GO:0009987//GO:0007154//GO:0051716//GO:0065007//GO:0044700//GO:0050794//GO:0050896//GO:0008150//GO:0023052//GO:0044699//GO:0044763	signal transduction//regulation of biological process//cellular process//cell communication//cellular response to stimulus//biological regulation//single organism signaling//regulation of cellular process//response to stimulus//biological_process//signaling//single-organism process//single-organism cellular process	--	--	GO:0005488//GO:0005515//GO:0003674	binding//protein binding//molecular_function	no KO assigned | (RefSeq) TMV resistance protein N	http://www.genome.jp/dbget-bin/www_bget?vvi:100264833	PREDICTED: TMV resistance protein N-like [Solanum lycopersicum]
Novel00477	Sc0000053	-	400478	403560	1070	--	--	--	--	--	--	--	--	--
Novel00478	Sc0000053	-	407000	408258	1118	GO:0008152//GO:0044237//GO:0009987//GO:0008150//GO:0006725	metabolic process//cellular metabolic process//cellular process//biological_process//cellular aromatic compound metabolic process	--	--	GO:0003824//GO:0043169//GO:0043167//GO:0005488//GO:0016491//GO:0008198//GO:0003674//GO:0005506//GO:0046872//GO:0046914	catalytic activity//cation binding//ion binding//binding//oxidoreductase activity//ferrous iron binding//molecular_function//iron ion binding//metal ion binding//transition metal ion binding	--	--	hypothetical protein PRUPE_ppa009849mg [Prunus persica]>gi|462407668|gb|EMJ13002.1| hypothetical protein PRUPE_ppa009849mg [Prunus persica]
Novel00479	Sc0000053	-	431539	432950	726	--	--	--	--	--	--	no KO assigned | (RefSeq) cyclin-L1-1	http://www.genome.jp/dbget-bin/www_bget?vvi:100241975	arginine-rich cyclin 1, partial [Cinnamomum camphora]
Novel00480	Sc0000053	-	736191	742867	6510	GO:0045184//GO:0008104//GO:0046907//GO:0006886//GO:0008150//GO:0051641//GO:0071702//GO:0034613//GO:0006810//GO:0051234//GO:0051179//GO:0070727//GO:0033036//GO:0015031//GO:0051649	establishment of protein localization//protein localization//intracellular transport//intracellular protein transport//biological_process//cellular localization//organic substance transport//cellular protein localization//transport//establishment of localization//localization//cellular macromolecule localization//macromolecule localization//protein transport//establishment of localization in cell	GO:0005623//GO:0005575//GO:0005622//GO:0044464	cell//cellular_component//intracellular//cell part	GO:0003674//GO:0046872//GO:0046914//GO:0043167//GO:0005488//GO:0043169//GO:0008270	molecular_function//metal ion binding//transition metal ion binding//ion binding//binding//cation binding//zinc ion binding	no KO assigned | (RefSeq) glutamate receptor 2.7-like	http://www.genome.jp/dbget-bin/www_bget?vvi:100255540	PREDICTED: uncharacterized protein LOC103429605 [Malus domestica]
Novel00481	Sc0000053	-	752480	753970	1166	--	--	--	--	--	--	--	--	--
Novel00482	Sc0000053	-	875854	882928	6060	GO:0044260//GO:0018193//GO:0006464//GO:0071704//GO:0008150//GO:0019538//GO:0006725//GO:0043170//GO:0046483//GO:0036211//GO:0044238//GO:0009987//GO:0018214//GO:0044237//GO:1901360//GO:0044267//GO:0017187//GO:0006807//GO:0006139//GO:0018200//GO:0034641//GO:0008152//GO:0043412//GO:0090304//GO:0006259//GO:0015074	cellular macromolecule metabolic process//peptidyl-amino acid modification//cellular protein modification process//organic substance metabolic process//biological_process//protein metabolic process//cellular aromatic compound metabolic process//macromolecule metabolic process//heterocycle metabolic process//protein modification process//primary metabolic process//cellular process//protein carboxy…	--	--	GO:0008488//GO:0016830//GO:0003674//GO:0016829//GO:0003824//GO:0016831	gamma-glutamyl carboxylase activity//carbon-carbon lyase activity//molecular_function//lyase activity//catalytic activity//carboxy-lyase activity	--	--	gag-pol polyprotein [Populus deltoides]
Novel00483	Sc0000053	-	1417739	1419782	922	--	--	--	--	GO:0003674//GO:1901363//GO:0003676//GO:0005488//GO:0097159//GO:0003723	molecular_function//heterocyclic compound binding//nucleic acid binding//binding//organic cyclic compound binding//RNA binding	K21444 poly(rC)-binding protein 3/4 | (RefSeq) RNA-binding KH domain-containing protein PEPPER	http://www.genome.jp/dbget-bin/www_bget?vvi:100261643	hypothetical protein CISIN_1g0000721mg, partial [Citrus sinensis]
Novel00484	Sc0000053	-	1425530	1428998	3247	GO:0097659//GO:0006807//GO:0009058//GO:0006139//GO:0009987//GO:0031326//GO:0060255//GO:0050789//GO:0044237//GO:1901360//GO:0018130//GO:0009889//GO:0010556//GO:0009059//GO:0080090//GO:0008152//GO:0019438//GO:0090304//GO:0034645//GO:0034654//GO:0065007//GO:0044249//GO:0051252//GO:0016070//GO:0034641//GO:1903506//GO:0044271//GO:0032774//GO:0051171//GO:0031323//GO:2001141//GO:0010468//GO:1901576//GO:…	nucleic acid-templated transcription//nitrogen compound metabolic process//biosynthetic process//nucleobase-containing compound metabolic process//cellular process//regulation of cellular biosynthetic process//regulation of macromolecule metabolic process//regulation of biological process//cellular metabolic process//organic cyclic compound metabolic process//heterocycle biosynthetic process//reg…	GO:0044464//GO:0005622//GO:0005737//GO:0044424//GO:0005623//GO:0005575	cell part//intracellular//cytoplasm//intracellular part//cell//cellular_component	GO:0098772//GO:0097159//GO:0043167//GO:0005089//GO:0005085//GO:0003677//GO:0005488//GO:0001071//GO:0008270//GO:0043169//GO:0043565//GO:0003676//GO:0046872//GO:0046914//GO:0005088//GO:1901363//GO:0003674//GO:0003700	molecular function regulator//organic cyclic compound binding//ion binding//Rho guanyl-nucleotide exchange factor activity//guanyl-nucleotide exchange factor activity//DNA binding//binding//nucleic acid binding transcription factor activity//zinc ion binding//cation binding//sequence-specific DNA binding//nucleic acid binding//metal ion binding//transition metal ion binding//Ras guanyl-nucleotide…	--	--	PREDICTED: uncharacterized protein LOC105794463 isoform X2 [Gossypium raimondii]>gi|763763598|gb|KJB30852.1| hypothetical protein B456_005G164100 [Gossypium raimondii]
Novel00485	Sc0000053	-	1507438	1513002	2477	--	--	--	--	--	--	--	--	PREDICTED: putative F-box/kelch-repeat protein At1g15680 [Sesamum indicum]
Novel00486	Sc0000053	-	1544959	1549435	1449	--	--	--	--	GO:0016836//GO:0003674//GO:0052855//GO:0016829//GO:0003824//GO:0016835	hydro-lyase activity//molecular_function//ADP-dependent NAD(P)H-hydrate dehydratase activity//lyase activity//catalytic activity//carbon-oxygen lyase activity	K17757 ATP-dependent NAD(P)H-hydrate dehydratase [EC:4.2.1.93] | (RefSeq) ATP-dependent (S)-NAD(P)H-hydrate dehydratase	http://www.genome.jp/dbget-bin/www_bget?vvi:100244161	PREDICTED: ATP-dependent (S)-NAD(P)H-hydrate dehydratase isoform X3 [Pyrus x bretschneideri]>gi|694421246|ref|XP_009338481.1| PREDICTED: ATP-dependent (S)-NAD(P)H-hydrate dehydratase isoform X3 [Pyrus x bretschneideri]
Novel00487	Sc0000054	+	556722	570672	1157	--	--	GO:0016021//GO:0044425//GO:0016020//GO:0031224//GO:0005575	integral component of membrane//membrane part//membrane//intrinsic component of membrane//cellular_component	GO:0004659//GO:0003824//GO:0016765//GO:0016740//GO:0003674	prenyltransferase activity//catalytic activity//transferase activity, transferring alkyl or aryl (other than methyl) groups//transferase activity//molecular_function	--	--	PREDICTED: protoheme IX farnesyltransferase, mitochondrial [Nelumbo nucifera]
Novel00488	Sc0000054	+	753604	755034	1245	GO:0007165//GO:0007224//GO:0009987//GO:0050789//GO:0051716//GO:0007154//GO:0065007//GO:0044700//GO:0007166//GO:0044699//GO:0023052//GO:0044763//GO:0050794//GO:0050896//GO:0008150	signal transduction//smoothened signaling pathway//cellular process//regulation of biological process//cellular response to stimulus//cell communication//biological regulation//single organism signaling//cell surface receptor signaling pathway//single-organism process//signaling//single-organism cellular process//regulation of cellular process//response to stimulus//biological_process	--	--	--	--	no KO assigned | (RefSeq) uncharacterized LOC100267682	http://www.genome.jp/dbget-bin/www_bget?vvi:100267682	PREDICTED: uncharacterized protein LOC104588813 [Nelumbo nucifera]
Novel00489	Sc0000054	+	835374	838530	2260	--	--	--	--	--	--	no KO assigned | (RefSeq) phosphoinositide phosphatase SAC2	http://www.genome.jp/dbget-bin/www_bget?vvi:100249754	PREDICTED: phosphoinositide phosphatase SAC2 [Sesamum indicum]
Novel00490	Sc0000054	+	899261	904563	1003	--	--	--	--	--	--	--	--	--
Novel00491	Sc0000054	+	955512	956939	1161	GO:0006139//GO:0006807//GO:0044237//GO:1901360//GO:0009987//GO:0044260//GO:0044238//GO:0015074//GO:0006259//GO:0090304//GO:0046483//GO:0008152//GO:0006725//GO:0043170//GO:0034641//GO:0071704//GO:0008150	nucleobase-containing compound metabolic process//nitrogen compound metabolic process//cellular metabolic process//organic cyclic compound metabolic process//cellular process//cellular macromolecule metabolic process//primary metabolic process//DNA integration//DNA metabolic process//nucleic acid metabolic process//heterocycle metabolic process//metabolic process//cellular aromatic compound metab…	--	--	--	--	no KO assigned | (RefSeq) uncharacterized LOC100243318	http://www.genome.jp/dbget-bin/www_bget?vvi:100243318	gag-pol polyprotein [Hordeum vulgare]
Novel00492	Sc0000054	-	531190	535873	439	--	--	--	--	GO:0003674//GO:0046872//GO:0046914//GO:0043167//GO:0005488//GO:0043169//GO:0005507	molecular_function//metal ion binding//transition metal ion binding//ion binding//binding//cation binding//copper ion binding	no KO assigned | (RefSeq) probable disease resistance protein At4g27220	http://www.genome.jp/dbget-bin/www_bget?vvi:100240893	hypothetical protein B456_007G290300 [Gossypium raimondii]
Novel00493	Sc0000055	+	68208	72946	2450	GO:0006754//GO:0051234//GO:0006807//GO:0015986//GO:0006810//GO:1901566//GO:0055086//GO:0006818//GO:1901293//GO:0042451//GO:0006796//GO:1901137//GO:0006753//GO:0009058//GO:0042455//GO:0006139//GO:0009987//GO:0009168//GO:0044237//GO:0018130//GO:1901360//GO:0009199//GO:0009145//GO:0034220//GO:0009142//GO:0044711//GO:0009163//GO:0098660//GO:0008152//GO:1901659//GO:0019438//GO:0009150//GO:0015672//GO:…	ATP biosynthetic process//establishment of localization//nitrogen compound metabolic process//ATP synthesis coupled proton transport//transport//organonitrogen compound biosynthetic process//nucleobase-containing small molecule metabolic process//hydrogen transport//nucleoside phosphate biosynthetic process//purine nucleoside biosynthetic process//phosphate-containing compound metabolic process//…	GO:0016469//GO:0098800//GO:0005753//GO:0005740//GO:0043231//GO:0043229//GO:0032991//GO:0044425//GO:0044446//GO:0044429//GO:0043234//GO:0043227//GO:0005739//GO:0043226//GO:0098796//GO:0044464//GO:0005622//GO:0000276//GO:0045263//GO:0098798//GO:0005737//GO:0016020//GO:0044455//GO:0044444//GO:0031090//GO:0005743//GO:0044424//GO:0019866//GO:0033177//GO:0005623//GO:0031975//GO:0031966//GO:0005575//GO:…	proton-transporting two-sector ATPase complex//inner mitochondrial membrane protein complex//mitochondrial proton-transporting ATP synthase complex//mitochondrial envelope//intracellular membrane-bounded organelle//intracellular organelle//macromolecular complex//membrane part//intracellular organelle part//mitochondrial part//protein complex//membrane-bounded organelle//mitochondrion//organelle/…	GO:0015075//GO:0015078//GO:0005215//GO:0022890//GO:0022891//GO:0015077//GO:0022857//GO:0022892//GO:0008324//GO:0003674	ion transmembrane transporter activity//hydrogen ion transmembrane transporter activity//transporter activity//inorganic cation transmembrane transporter activity//substrate-specific transmembrane transporter activity//monovalent inorganic cation transmembrane transporter activity//transmembrane transporter activity//substrate-specific transporter activity//cation transmembrane transporter activi…	no KO assigned | (RefSeq) synaptotagmin-5	http://www.genome.jp/dbget-bin/www_bget?vvi:100265985	hypothetical protein PRUPE_ppa023755mg [Prunus persica]>gi|462394730|gb|EMJ00529.1| hypothetical protein PRUPE_ppa023755mg [Prunus persica]
Novel00494	Sc0000055	+	375500	376352	641	GO:0061024//GO:0071840//GO:0044801//GO:0009987//GO:0007005//GO:1902589//GO:0008150//GO:0044763//GO:0006996//GO:0016043//GO:0044699//GO:0048284//GO:0008053//GO:0061025//GO:0044802	membrane organization//cellular component organization or biogenesis//single-organism membrane fusion//cellular process//mitochondrion organization//single-organism organelle organization//biological_process//single-organism cellular process//organelle organization//cellular component organization//single-organism process//organelle fusion//mitochondrial fusion//membrane fusion//single-organism m…	GO:0005622//GO:0031968//GO:0098588//GO:0043226//GO:0044464//GO:0005741//GO:0043227//GO:0098805//GO:0005739//GO:0016021//GO:0043231//GO:0005740//GO:0043229//GO:0044446//GO:0044425//GO:0044429//GO:0044422//GO:0031967//GO:0031224//GO:0005575//GO:0031966//GO:0044424//GO:0019867//GO:0005623//GO:0031975//GO:0005737//GO:0016020//GO:0031090//GO:0044444	intracellular//organelle outer membrane//bounding membrane of organelle//organelle//cell part//mitochondrial outer membrane//membrane-bounded organelle//whole membrane//mitochondrion//integral component of membrane//intracellular membrane-bounded organelle//mitochondrial envelope//intracellular organelle//intracellular organelle part//membrane part//mitochondrial part//organelle part//organelle e…	GO:0003824//GO:0003924//GO:0016818//GO:0016817//GO:0003674//GO:0016462//GO:0017111//GO:0016787	catalytic activity//GTPase activity//hydrolase activity, acting on acid anhydrides, in phosphorus-containing anhydrides//hydrolase activity, acting on acid anhydrides//molecular_function//pyrophosphatase activity//nucleoside-triphosphatase activity//hydrolase activity	no KO assigned | (RefSeq) uncharacterized LOC100854367	http://www.genome.jp/dbget-bin/www_bget?vvi:100854367	gag-pol precursor [Castanea mollissima]
Novel00495	Sc0000055	+	858472	863239	4413	GO:0006508//GO:0044238//GO:0043170//GO:0019538//GO:0071704//GO:0008150//GO:0008152	proteolysis//primary metabolic process//macromolecule metabolic process//protein metabolic process//organic substance metabolic process//biological_process//metabolic process	--	--	GO:0016787//GO:0008236//GO:0003674//GO:0017171//GO:0070011//GO:0008233//GO:0003824	hydrolase activity//serine-type peptidase activity//molecular_function//serine hydrolase activity//peptidase activity, acting on L-amino acid peptides//peptidase activity//catalytic activity	no KO assigned | (RefSeq) protein RNA-directed DNA methylation 3	http://www.genome.jp/dbget-bin/www_bget?vvi:100256388	PREDICTED: LOW QUALITY PROTEIN: uncharacterized protein LOC103343662 [Prunus mume]
Novel00496	Sc0000055	+	1071566	1074577	1236	--	--	--	--	--	--	--	--	hypothetical protein OsI_02374 [Oryza sativa Indica Group]
Novel00497	Sc0000055	+	1103288	1104460	1092	--	--	--	--	--	--	--	--	--
Novel00498	Sc0000055	-	96318	97295	810	--	--	--	--	--	--	--	--	hypothetical protein JCGZ_00328 [Jatropha curcas]
Novel00499	Sc0000055	-	246304	248605	2012	--	--	GO:0031224//GO:0005575//GO:0016020//GO:0044425//GO:0016021	intrinsic component of membrane//cellular_component//membrane//membrane part//integral component of membrane	--	--	--	--	PREDICTED: probable 2-oxoglutarate/Fe(II)-dependent dioxygenase [Jatropha curcas]
Novel00500	Sc0000055	-	1162273	1165215	1057	GO:0050789//GO:0006351//GO:0060255//GO:0044237//GO:1901360//GO:0018130//GO:0044260//GO:0009987//GO:1901576//GO:0031326//GO:0010467//GO:0009059//GO:0080090//GO:0010556//GO:0009889//GO:0097659//GO:0006807//GO:0032774//GO:0009058//GO:0010468//GO:2001141//GO:0006139//GO:0051171//GO:0031323//GO:0071704//GO:0008150//GO:0051252//GO:0016070//GO:0019219//GO:0044249//GO:0065007//GO:0006725//GO:0050794//GO:…	regulation of biological process//transcription, DNA-templated//regulation of macromolecule metabolic process//cellular metabolic process//organic cyclic compound metabolic process//heterocycle biosynthetic process//cellular macromolecule metabolic process//cellular process//organic substance biosynthetic process//regulation of cellular biosynthetic process//gene expression//macromolecule biosynt…	--	--	GO:0003676//GO:0003677//GO:0005488//GO:0097159//GO:1901363//GO:0003674	nucleic acid binding//DNA binding//binding//organic cyclic compound binding//heterocyclic compound binding//molecular_function	--	--	unnamed protein product [Vitis vinifera]
Novel00501	Sc0000055	-	1406930	1411945	3683	--	--	GO:0071944//GO:0044464//GO:0005575//GO:0016020//GO:0005886//GO:0005623	cell periphery//cell part//cellular_component//membrane//plasma membrane//cell	GO:0008233//GO:0070011//GO:0003824//GO:0004252//GO:0017171//GO:0008236//GO:0003674//GO:0016787//GO:0004175	peptidase activity//peptidase activity, acting on L-amino acid peptides//catalytic activity//serine-type endopeptidase activity//serine hydrolase activity//serine-type peptidase activity//molecular_function//hydrolase activity//endopeptidase activity	--	--	PREDICTED: uncharacterized protein LOC103431774 [Malus domestica]
Novel00502	Sc0000055	-	1428913	1430954	607	--	--	--	--	--	--	K08506 syntaxin of plants SYP7 | (RefSeq) syntaxin-71	http://www.genome.jp/dbget-bin/www_bget?vvi:100258582	hypothetical protein CISIN_1g024570mg [Citrus sinensis]
Novel00503	Sc0000056	+	288845	310218	1158	--	--	--	--	--	--	--	--	PREDICTED: uncharacterized protein LOC102610265 [Citrus sinensis]
Novel00504	Sc0000056	+	312571	318423	5853	GO:0015074//GO:0006259//GO:0055114//GO:0008152//GO:0090304//GO:0034641//GO:0006139//GO:0006807//GO:0009987//GO:1901360//GO:0044237//GO:0044699//GO:0044238//GO:0046483//GO:0043170//GO:0006725//GO:0008150//GO:0071704//GO:0044710//GO:0044260	DNA integration//DNA metabolic process//oxidation-reduction process//metabolic process//nucleic acid metabolic process//cellular nitrogen compound metabolic process//nucleobase-containing compound metabolic process//nitrogen compound metabolic process//cellular process//organic cyclic compound metabolic process//cellular metabolic process//single-organism process//primary metabolic process//heter…	--	--	GO:0003824//GO:0008137//GO:0016491//GO:0050136//GO:0003954//GO:0003674//GO:0016651//GO:0016655	catalytic activity//NADH dehydrogenase (ubiquinone) activity//oxidoreductase activity//NADH dehydrogenase (quinone) activity//NADH dehydrogenase activity//molecular_function//oxidoreductase activity, acting on NAD(P)H//oxidoreductase activity, acting on NAD(P)H, quinone or similar compound as acceptor	--	--	gag-pol polyprotein [Populus deltoides]
Novel00505	Sc0000056	+	319356	340806	1053	--	--	--	--	--	--	--	--	PREDICTED: uncharacterized protein LOC102629445 [Citrus sinensis]
Novel00506	Sc0000056	+	676220	678408	2045	GO:0008150//GO:0008152	biological_process//metabolic process	--	--	GO:0016740//GO:0003674//GO:0003824//GO:0016757//GO:0016758	transferase activity//molecular_function//catalytic activity//transferase activity, transferring glycosyl groups//transferase activity, transferring hexosyl groups	--	--	unnamed protein product [Coffea canephora]
Novel00507	Sc0000056	+	902355	906480	2865	--	--	--	--	GO:1901363//GO:0003674//GO:0046983//GO:0003676//GO:0005515//GO:0005488//GO:0003677//GO:0097159	heterocyclic compound binding//molecular_function//protein dimerization activity//nucleic acid binding//protein binding//binding//DNA binding//organic cyclic compound binding	--	--	hypothetical protein POPTR_0001s40220g [Populus trichocarpa]>gi|550349334|gb|ERP66724.1| hypothetical protein POPTR_0001s40220g [Populus trichocarpa]
Novel00508	Sc0000056	+	1136519	1139592	1694	GO:0046483//GO:0006355//GO:0044238//GO:2000112//GO:1901362//GO:0071704//GO:0008150//GO:0019219//GO:0006725//GO:0050794//GO:0019222//GO:0043170//GO:0032774//GO:0010468//GO:2001141//GO:0051171//GO:0031323//GO:0006351//GO:1901576//GO:0044260//GO:0010467//GO:0019438//GO:0090304//GO:0008152//GO:0034654//GO:0034645//GO:0051252//GO:0016070//GO:0044249//GO:0065007//GO:0034641//GO:1903506//GO:0044271//GO:…	heterocycle metabolic process//regulation of transcription, DNA-templated//primary metabolic process//regulation of cellular macromolecule biosynthetic process//organic cyclic compound biosynthetic process//organic substance metabolic process//biological_process//regulation of nucleobase-containing compound metabolic process//cellular aromatic compound metabolic process//regulation of cellular pr…	GO:0005575//GO:0005737//GO:0044444//GO:0044424//GO:0005623//GO:0044464//GO:0043226//GO:0005622//GO:0043231//GO:0043229//GO:0043227//GO:0005739	cellular_component//cytoplasm//cytoplasmic part//intracellular part//cell//cell part//organelle//intracellular//intracellular membrane-bounded organelle//intracellular organelle//membrane-bounded organelle//mitochondrion	GO:0003690//GO:0043566//GO:1901363//GO:0003674//GO:0003676//GO:0097159//GO:0003677//GO:0005488	double-stranded DNA binding//structure-specific DNA binding//heterocyclic compound binding//molecular_function//nucleic acid binding//organic cyclic compound binding//DNA binding//binding	K15032 mTERF domain-containing protein, mitochondrial | (RefSeq) uncharacterized LOC100252802	http://www.genome.jp/dbget-bin/www_bget?vvi:100252802	PREDICTED: uncharacterized protein LOC100252802 [Vitis vinifera]
Novel00509	Sc0000056	-	218879	260819	1189	--	--	--	--	--	--	--	--	hypothetical protein CISIN_1g0021842mg, partial [Citrus sinensis]>gi|641836132|gb|KDO55101.1| hypothetical protein CISIN_1g0021842mg, partial [Citrus sinensis]>gi|641836133|gb|KDO55102.1| hypothetical protein CISIN_1g0021842mg, partial [Citrus sinensis]>gi|641836134|gb|KDO55103.1| hypothetical protein CISIN_1g0021842mg, partial [Citrus sinensis]>gi|641836135|gb|KDO55104.1| hypothetical protein CI…
Novel00510	Sc0000056	-	264814	318302	1834	--	--	GO:0043234//GO:0032991//GO:0044425//GO:0005622//GO:0030117//GO:0098796//GO:0044464//GO:0044424//GO:0005623//GO:0005737//GO:0016020//GO:0030119//GO:0044599//GO:0044444//GO:0005575//GO:0048475	protein complex//macromolecular complex//membrane part//intracellular//membrane coat//membrane protein complex//cell part//intracellular part//cell//cytoplasm//membrane//AP-type membrane coat adaptor complex//AP-5 adaptor complex//cytoplasmic part//cellular_component//coated membrane	--	--	--	--	PREDICTED: uncharacterized protein LOC102610265 [Citrus sinensis]
Novel00511	Sc0000056	-	312570	317999	5018	GO:0071704//GO:0008150//GO:0034641//GO:0006725//GO:0043170//GO:0008152//GO:0055114//GO:0046483//GO:0090304//GO:0006259//GO:0015074//GO:0044699//GO:0044238//GO:0009987//GO:0044260//GO:0044237//GO:1901360//GO:0044710//GO:0006807//GO:0006139	organic substance metabolic process//biological_process//cellular nitrogen compound metabolic process//cellular aromatic compound metabolic process//macromolecule metabolic process//metabolic process//oxidation-reduction process//heterocycle metabolic process//nucleic acid metabolic process//DNA metabolic process//DNA integration//single-organism process//primary metabolic process//cellular proce…	--	--	GO:0003824//GO:0003674//GO:0003954//GO:0016655//GO:0050136//GO:0016491//GO:0008137//GO:0016651	catalytic activity//molecular_function//NADH dehydrogenase activity//oxidoreductase activity, acting on NAD(P)H, quinone or similar compound as acceptor//NADH dehydrogenase (quinone) activity//oxidoreductase activity//NADH dehydrogenase (ubiquinone) activity//oxidoreductase activity, acting on NAD(P)H	--	--	gag-pol polyprotein [Populus deltoides]
Novel00512	Sc0000056	-	360677	404838	1195	--	--	--	--	--	--	no KO assigned | (RefSeq) protein ZINC INDUCED FACILITATOR-LIKE 1	http://www.genome.jp/dbget-bin/www_bget?vvi:100259102	hypothetical protein VITISV_021511 [Vitis vinifera]
Novel00513	Sc0000056	-	681499	683672	836	--	--	--	--	GO:0032550//GO:0032553//GO:0030554//GO:0005524//GO:1901265//GO:0043168//GO:0097159//GO:0001882//GO:0032549//GO:0043167//GO:0035639//GO:0005488//GO:0032555//GO:0036094//GO:0001883//GO:0017076//GO:0097367//GO:1901363//GO:0003674//GO:0000166//GO:0032559	purine ribonucleoside binding//ribonucleotide binding//adenyl nucleotide binding//ATP binding//nucleoside phosphate binding//anion binding//organic cyclic compound binding//nucleoside binding//ribonucleoside binding//ion binding//purine ribonucleoside triphosphate binding//binding//purine ribonucleotide binding//small molecule binding//purine nucleoside binding//purine nucleotide binding//carbohy…	K06027 vesicle-fusing ATPase [EC:3.6.4.6] | (RefSeq) vesicle-fusing ATPase	http://www.genome.jp/dbget-bin/www_bget?vvi:100243494	unnamed protein product [Coffea canephora]
Novel00514	Sc0000056	-	683820	685471	1597	--	--	--	--	--	--	--	--	--
Novel00515	Sc0000056	-	1117877	1118816	763	--	--	--	--	--	--	K01465 dihydroorotase [EC:3.5.2.3] | (RefSeq) dihydroorotase, mitochondrial	http://www.genome.jp/dbget-bin/www_bget?vvi:100245511	PREDICTED: dihydroorotase, mitochondrial isoform X2 [Vitis vinifera]
Novel00516	Sc0000056	-	1508262	1509061	336	--	--	--	--	--	--	--	--	--
Novel00517	Sc0000057	+	1088839	1096931	492	--	--	--	--	--	--	--	--	--
Novel00518	Sc0000057	+	1289348	1293472	3916	--	--	--	--	GO:0043167//GO:0005488//GO:0003887//GO:0008270//GO:0003824//GO:0043169//GO:0034061//GO:0016779//GO:0005515//GO:0016740//GO:0046872//GO:0046914//GO:0016772//GO:0003674	ion binding//binding//DNA-directed DNA polymerase activity//zinc ion binding//catalytic activity//cation binding//DNA polymerase activity//nucleotidyltransferase activity//protein binding//transferase activity//metal ion binding//transition metal ion binding//transferase activity, transferring phosphorus-containing groups//molecular_function	K10666 E3 ubiquitin-protein ligase RNF5 [EC:2.3.2.27] | (RefSeq) uncharacterized LOC100246046	http://www.genome.jp/dbget-bin/www_bget?vvi:100246046	PREDICTED: uncharacterized protein LOC104088732 [Nicotiana tomentosiformis]
Novel00519	Sc0000057	-	1094653	1108727	951	--	--	--	--	--	--	--	--	--
Novel00520	Sc0000057	-	1289348	1293498	2595	--	--	--	--	GO:0046872//GO:0046914//GO:0016772//GO:0003674//GO:0034061//GO:0016779//GO:0005515//GO:0016740//GO:0003887//GO:0008270//GO:0003824//GO:0043169//GO:0043167//GO:0005488	metal ion binding//transition metal ion binding//transferase activity, transferring phosphorus-containing groups//molecular_function//DNA polymerase activity//nucleotidyltransferase activity//protein binding//transferase activity//DNA-directed DNA polymerase activity//zinc ion binding//catalytic activity//cation binding//ion binding//binding	--	--	PREDICTED: uncharacterized protein LOC104088732 [Nicotiana tomentosiformis]
Novel00521	Sc0000058	+	1005122	1014716	1670	--	--	--	--	GO:0003674//GO:0005515//GO:0005488	molecular_function//protein binding//binding	no KO assigned | (RefSeq) protein SET DOMAIN GROUP 40	http://www.genome.jp/dbget-bin/www_bget?vvi:100261646	hypothetical protein CISIN_1g045070mg, partial [Citrus sinensis]
Novel00522	Sc0000058	-	1078550	1088985	2559	--	--	GO:0044444//GO:0005737//GO:0005623//GO:0044424//GO:0005575//GO:0042579//GO:0043229//GO:0043231//GO:0043227//GO:0044464//GO:0005777//GO:0043226//GO:0005622	cytoplasmic part//cytoplasm//cell//intracellular part//cellular_component//microbody//intracellular organelle//intracellular membrane-bounded organelle//membrane-bounded organelle//cell part//peroxisome//organelle//intracellular	GO:0005515//GO:0032559//GO:0000166//GO:0001883//GO:0032555//GO:0036094//GO:0003674//GO:0017076//GO:0043531//GO:1901363//GO:0097367//GO:0097159//GO:0043168//GO:0001882//GO:0005488//GO:0043167//GO:0032549//GO:0030554//GO:0032553//GO:0032550//GO:1901265	protein binding//adenyl ribonucleotide binding//nucleotide binding//purine nucleoside binding//purine ribonucleotide binding//small molecule binding//molecular_function//purine nucleotide binding//ADP binding//heterocyclic compound binding//carbohydrate derivative binding//organic cyclic compound binding//anion binding//nucleoside binding//binding//ion binding//ribonucleoside binding//adenyl nucl…	K13459 disease resistance protein RPS2 | (RefSeq) disease resistance protein At4g27190	http://www.genome.jp/dbget-bin/www_bget?vvi:100257323	NB-ARC domain-containing disease resistance protein, putative isoform 1 [Theobroma cacao]>gi|590669168|ref|XP_007037698.1| NB-ARC domain-containing disease resistance protein, putative isoform 1 [Theobroma cacao]>gi|508774942|gb|EOY22198.1| NB-ARC domain-containing disease resistance protein, putative isoform 1 [Theobroma cacao]>gi|508774943|gb|EOY22199.1| NB-ARC domain-containing disease resista…
Novel00523	Sc0000058	-	1523215	1559707	3148	--	--	--	--	--	--	K02324 DNA polymerase epsilon subunit 1 [EC:2.7.7.7] | (RefSeq) POLE; DNA polymerase epsilon catalytic subunit A	http://www.genome.jp/dbget-bin/www_bget?vvi:100241432	PREDICTED: DNA polymerase epsilon catalytic subunit A isoform X1 [Nicotiana tomentosiformis]
Novel00524	Sc0000058	-	1560071	1565038	361	--	--	--	--	--	--	K01590 histidine decarboxylase [EC:4.1.1.22] | (RefSeq) serine decarboxylase	http://www.genome.jp/dbget-bin/www_bget?vvi:100258141	PREDICTED: U11/U12 small nuclear ribonucleoprotein 48 kDa protein [Beta vulgaris subsp. vulgaris]>gi|731326810|ref|XP_010674207.1| PREDICTED: U11/U12 small nuclear ribonucleoprotein 48 kDa protein [Beta vulgaris subsp. vulgaris]>gi|731326812|ref|XP_010674208.1| PREDICTED: U11/U12 small nuclear ribonucleoprotein 48 kDa protein [Beta vulgaris subsp. vulgaris]>gi|870862672|gb|KMT13860.1| hypothetica…
Novel00525	Sc0000059	+	178411	203867	1743	--	--	--	--	--	--	K02958 small subunit ribosomal protein S15e | (RefSeq) 40S ribosomal protein S15	http://www.genome.jp/dbget-bin/www_bget?vvi:100256302	hypothetical chloroplast RF1 (chloroplast) [Camellia pitardii]>gi|537362762|gb|AGU44566.1| hypothetical chloroplast RF1 (chloroplast) [Camellia pitardii]
Novel00526	Sc0000059	+	305628	306734	982	GO:0044700//GO:0006497//GO:0044765//GO:0006464//GO:0006812//GO:0042158//GO:0019637//GO:0046488//GO:1901576//GO:0044260//GO:0044710//GO:0007166//GO:0006811//GO:0046486//GO:0006793//GO:0044763//GO:0006650//GO:0006505//GO:1902578//GO:0090407//GO:0036211//GO:0044699//GO:0023052//GO:0044238//GO:0071704//GO:0008150//GO:0019538//GO:1901135//GO:0050896//GO:0050794//GO:0046467//GO:0006813//GO:0043170//GO:…	single organism signaling//protein lipidation//single-organism transport//cellular protein modification process//cation transport//lipoprotein biosynthetic process//organophosphate metabolic process//phosphatidylinositol metabolic process//organic substance biosynthetic process//cellular macromolecule metabolic process//single-organism metabolic process//cell surface receptor signaling pathway//i…	GO:0005737//GO:0016020//GO:0044444//GO:0031090//GO:0044424//GO:0005623//GO:0005783//GO:0005575//GO:0031224//GO:0044422//GO:0044432//GO:0016021//GO:0043231//GO:0012505//GO:0043229//GO:0044425//GO:0044446//GO:0043227//GO:0005789//GO:0043226//GO:0044464//GO:0042175//GO:0005622//GO:0098588	cytoplasm//membrane//cytoplasmic part//organelle membrane//intracellular part//cell//endoplasmic reticulum//cellular_component//intrinsic component of membrane//organelle part//endoplasmic reticulum part//integral component of membrane//intracellular membrane-bounded organelle//endomembrane system//intracellular organelle//membrane part//intracellular organelle part//membrane-bounded organelle//e…	GO:0022890//GO:0022891//GO:0015077//GO:0022857//GO:0005261//GO:0016740//GO:0022838//GO:0046873//GO:0015276//GO:0005267//GO:0005216//GO:0022892//GO:0008324//GO:0015079//GO:0003674//GO:0022834//GO:0022803//GO:0015267//GO:0022832//GO:0016746//GO:0022843//GO:0015075//GO:0005244//GO:0022836//GO:0003824//GO:0005249//GO:0005215//GO:0005242	inorganic cation transmembrane transporter activity//substrate-specific transmembrane transporter activity//monovalent inorganic cation transmembrane transporter activity//transmembrane transporter activity//cation channel activity//transferase activity//substrate-specific channel activity//metal ion transmembrane transporter activity//ligand-gated ion channel activity//potassium channel activity…	--	--	hypothetical protein POPTR_0014s17480g [Populus trichocarpa]>gi|550324419|gb|EEE98881.2| hypothetical protein POPTR_0014s17480g [Populus trichocarpa]
Novel00527	Sc0000059	+	314133	320511	1215	--	--	--	--	--	--	no KO assigned | (RefSeq) pleiotropic drug resistance protein 3	http://www.genome.jp/dbget-bin/www_bget?vvi:100263041	PREDICTED: pleiotropic drug resistance protein 3-like [Vitis vinifera]
Novel00528	Sc0000059	+	416953	420450	3300	GO:1901564//GO:0032268//GO:0045184//GO:0010467//GO:0044260//GO:1901576//GO:0008104//GO:0006518//GO:0043604//GO:0010468//GO:0031323//GO:0046907//GO:0051171//GO:0006886//GO:0019538//GO:0034248//GO:0071704//GO:0008150//GO:0019222//GO:0051641//GO:0043170//GO:0050794//GO:0006417//GO:0071702//GO:2000112//GO:0044238//GO:0044237//GO:0050789//GO:0060255//GO:0009987//GO:0031326//GO:0010608//GO:0009059//GO:…	organonitrogen compound metabolic process//regulation of cellular protein metabolic process//establishment of protein localization//gene expression//cellular macromolecule metabolic process//organic substance biosynthetic process//protein localization//peptide metabolic process//amide biosynthetic process//regulation of gene expression//regulation of cellular metabolic process//intracellular tran…	--	--	GO:0005515//GO:0003674//GO:0045182//GO:0005488	protein binding//molecular_function//translation regulator activity//binding	no KO assigned | (RefSeq) pentatricopeptide repeat-containing protein At4g31850, chloroplastic	http://www.genome.jp/dbget-bin/www_bget?vvi:100247529	PREDICTED: pentatricopeptide repeat-containing protein At4g31850, chloroplastic [Vitis vinifera]>gi|731386116|ref|XP_010648751.1| PREDICTED: pentatricopeptide repeat-containing protein At4g31850, chloroplastic [Vitis vinifera]>gi|731386118|ref|XP_010648752.1| PREDICTED: pentatricopeptide repeat-containing protein At4g31850, chloroplastic [Vitis vinifera]>gi|731386120|ref|XP_010648753.1| PREDICTED…
Novel00529	Sc0000059	+	1476265	1478601	2312	--	--	--	--	--	--	--	--	--
Novel00530	Sc0000059	+	1480203	1482873	2067	--	--	--	--	GO:0046914//GO:0046872//GO:0003674//GO:1901363//GO:0003676//GO:0008270//GO:0043169//GO:0097159//GO:0005488//GO:0043167	transition metal ion binding//metal ion binding//molecular_function//heterocyclic compound binding//nucleic acid binding//zinc ion binding//cation binding//organic cyclic compound binding//binding//ion binding	--	--	--
Novel00531	Sc0000059	-	153073	153738	560	--	--	--	--	--	--	--	--	PREDICTED: uncharacterized protein LOC105970643 [Erythranthe guttatus]
Novel00532	Sc0000059	-	266690	268436	1747	--	--	--	--	--	--	no KO assigned | (RefSeq) uncharacterized LOC100852805	http://www.genome.jp/dbget-bin/www_bget?vvi:100852805	Uncharacterized protein TCM_002645 [Theobroma cacao]>gi|508701822|gb|EOX93718.1| Uncharacterized protein TCM_002645 [Theobroma cacao]
Novel00533	Sc0000059	-	411610	412205	487	--	--	--	--	--	--	--	--	PREDICTED: uncharacterized protein LOC103711014 [Phoenix dactylifera]
Novel00534	Sc0000059	-	424091	427463	1348	--	--	--	--	--	--	--	--	PREDICTED: uncharacterized protein LOC104603254 [Nelumbo nucifera]
Novel00535	Sc0000059	-	1480203	1482920	2614	--	--	--	--	--	--	--	--	--
Novel00536	Sc0000060	+	940266	946968	4573	--	--	--	--	--	--	no KO assigned | (RefSeq) uncharacterized LOC100853798	http://www.genome.jp/dbget-bin/www_bget?vvi:100853798	hypothetical protein POPTR_0007s05430g [Populus trichocarpa]>gi|550334184|gb|EEE90427.2| hypothetical protein POPTR_0007s05430g [Populus trichocarpa]
Novel00537	Sc0000060	+	964953	966482	1258	GO:0008150//GO:0044699//GO:0044710//GO:0055114//GO:0008152	biological_process//single-organism process//single-organism metabolic process//oxidation-reduction process//metabolic process	--	--	--	--	K07119 uncharacterized protein | (RefSeq) 2-alkenal reductase (NADP(+)-dependent)	http://www.genome.jp/dbget-bin/www_bget?vvi:100253369	PREDICTED: 2-alkenal reductase (NADP(+)-dependent) [Vitis vinifera]>gi|297739152|emb|CBI28803.3| unnamed protein product [Vitis vinifera]
Novel00538	Sc0000060	-	384181	385616	1070	--	--	--	--	GO:0097159//GO:0005488//GO:0003677//GO:0003676//GO:1901363//GO:0003674	organic cyclic compound binding//binding//DNA binding//nucleic acid binding//heterocyclic compound binding//molecular_function	K05868 cyclin B | (RefSeq) G2/mitotic-specific cyclin S13-7	http://www.genome.jp/dbget-bin/www_bget?vvi:100261859	cyclin B [Camellia sinensis]
Novel00539	Sc0000060	-	941495	946977	5269	--	--	--	--	--	--	--	--	hypothetical protein POPTR_0007s05430g [Populus trichocarpa]>gi|550334184|gb|EEE90427.2| hypothetical protein POPTR_0007s05430g [Populus trichocarpa]
Novel00540	Sc0000060	-	1081861	1091804	4694	GO:0006412//GO:0009058//GO:0006807//GO:1901566//GO:0044267//GO:0009059//GO:0009987//GO:0044237//GO:0034645//GO:0019835//GO:0008152//GO:0043603//GO:0034641//GO:0044271//GO:0009405//GO:0044249//GO:0043043//GO:0043604//GO:0006518//GO:0044260//GO:1901576//GO:0010467//GO:1901564//GO:0044238//GO:0051704//GO:0043170//GO:0071704//GO:0008150//GO:0019538	translation//biosynthetic process//nitrogen compound metabolic process//organonitrogen compound biosynthetic process//cellular protein metabolic process//macromolecule biosynthetic process//cellular process//cellular metabolic process//cellular macromolecule biosynthetic process//cytolysis//metabolic process//cellular amide metabolic process//cellular nitrogen compound metabolic process//cellular…	GO:0016020//GO:0019867//GO:0005575	membrane//outer membrane//cellular_component	GO:0003735//GO:0005198//GO:0003674	structural constituent of ribosome//structural molecule activity//molecular_function	no KO assigned | (RefSeq) uncharacterized LOC100265054	http://www.genome.jp/dbget-bin/www_bget?vvi:100265054	unnamed protein product [Coffea canephora]
Novel00541	Sc0000061	+	158591	161277	1414	GO:0008150//GO:0071704//GO:0051186//GO:0043170//GO:0006725//GO:0006996//GO:0046483//GO:0090407//GO:0051188//GO:0044238//GO:0016043//GO:1901362//GO:0071103//GO:1901564//GO:0072527//GO:0006732//GO:1901576//GO:0044260//GO:0006793//GO:0009108//GO:0044272//GO:0019637//GO:0072528//GO:0042357//GO:0009229//GO:0044249//GO:0034641//GO:0044271//GO:0090304//GO:0019438//GO:0008152//GO:0071840//GO:0006259//GO:…	biological_process//organic substance metabolic process//cofactor metabolic process//macromolecule metabolic process//cellular aromatic compound metabolic process//organelle organization//heterocycle metabolic process//organophosphate biosynthetic process//cofactor biosynthetic process//primary metabolic process//cellular component organization//organic cyclic compound biosynthetic process//DNA c…	--	--	GO:0016817//GO:0017076//GO:0016818//GO:1901363//GO:0097367//GO:0043177//GO:0003916//GO:0003674//GO:0032555//GO:0036094//GO:0001883//GO:0019842//GO:0003676//GO:0000166//GO:0016887//GO:0017111//GO:0032559//GO:0061505//GO:0016462//GO:0008094//GO:0016787//GO:0003824//GO:1901265//GO:1901681//GO:0016597//GO:0032553//GO:0032550//GO:0030554//GO:0005524//GO:0003918//GO:0043167//GO:0016853//GO:0032549//GO:…	hydrolase activity, acting on acid anhydrides//purine nucleotide binding//hydrolase activity, acting on acid anhydrides, in phosphorus-containing anhydrides//heterocyclic compound binding//carbohydrate derivative binding//organic acid binding//DNA topoisomerase activity//molecular_function//purine ribonucleotide binding//small molecule binding//purine nucleoside binding//vitamin binding//nucleic …	--	--	PREDICTED: LOW QUALITY PROTEIN: DNA topoisomerase 2-like [Nelumbo nucifera]
Novel00542	Sc0000061	+	176931	179050	1084	--	--	--	--	--	--	--	--	PREDICTED: uncharacterized protein LOC104100193 [Nicotiana tomentosiformis]
Novel00543	Sc0000061	+	209987	211270	557	--	--	--	--	GO:0005488//GO:0043167//GO:0003674//GO:0043169//GO:0046872	binding//ion binding//molecular_function//cation binding//metal ion binding	--	--	--
Novel00544	Sc0000061	+	929721	930534	814	--	--	--	--	--	--	--	--	--
Novel00545	Sc0000061	+	962947	965879	2038	--	--	--	--	GO:0005515//GO:0003674//GO:0005488	protein binding//molecular_function//binding	no KO assigned | (RefSeq) uncharacterized LOC100262283	http://www.genome.jp/dbget-bin/www_bget?vvi:100262283	PREDICTED: uncharacterized protein LOC100262283 [Vitis vinifera]>gi|731433112|ref|XP_010644518.1| PREDICTED: uncharacterized protein LOC100262283 [Vitis vinifera]
Novel00546	Sc0000061	+	1516740	1525035	894	--	--	--	--	--	--	--	--	--
Novel00547	Sc0000061	-	145796	154285	1547	--	--	--	--	--	--	no KO assigned | (RefSeq) golgin candidate 6	http://www.genome.jp/dbget-bin/www_bget?vvi:100266995	hypothetical protein PRUPE_ppa001083mg [Prunus persica]>gi|462411038|gb|EMJ16087.1| hypothetical protein PRUPE_ppa001083mg [Prunus persica]
Novel00548	Sc0000061	-	163300	169391	2354	GO:0019438//GO:0090304//GO:0008152//GO:0034645//GO:0034654//GO:0051252//GO:0016070//GO:0044419//GO:0065007//GO:0044249//GO:0019048//GO:0034641//GO:0044271//GO:1903506//GO:0097659//GO:0006807//GO:0009058//GO:0006139//GO:0051701//GO:0044237//GO:0060255//GO:0050789//GO:0018130//GO:1901360//GO:0051817//GO:0009987//GO:0031326//GO:0009059//GO:0080090//GO:0009889//GO:0010556//GO:0044403//GO:0046483//GO:…	aromatic compound biosynthetic process//nucleic acid metabolic process//metabolic process//cellular macromolecule biosynthetic process//nucleobase-containing compound biosynthetic process//regulation of RNA metabolic process//RNA metabolic process//interspecies interaction between organisms//biological regulation//cellular biosynthetic process//modulation by virus of host morphology or physiology…	GO:0016021//GO:0044425//GO:0005575//GO:0031224//GO:0016020	integral component of membrane//membrane part//cellular_component//intrinsic component of membrane//membrane	GO:0097159//GO:0003677//GO:0005488//GO:1901363//GO:0003674//GO:0003676	organic cyclic compound binding//DNA binding//binding//heterocyclic compound binding//molecular_function//nucleic acid binding	--	--	POX family protein isoform 1 [Theobroma cacao]>gi|590678512|ref|XP_007040323.1| POX family protein isoform 1 [Theobroma cacao]>gi|590678515|ref|XP_007040324.1| POX family protein isoform 1 [Theobroma cacao]>gi|590678518|ref|XP_007040325.1| POX family protein isoform 1 [Theobroma cacao]>gi|590678521|ref|XP_007040326.1| POX family protein isoform 1 [Theobroma cacao]>gi|508777567|gb|EOY24823.1| POX …
Novel00549	Sc0000061	-	176932	180324	3292	GO:0090304//GO:0008152//GO:0016071//GO:0016070//GO:0034641//GO:0006396//GO:0006807//GO:0006139//GO:1901360//GO:0044237//GO:0009987//GO:0046483//GO:0044238//GO:0006397//GO:0008150//GO:0071704//GO:0043170//GO:0006725//GO:0031123//GO:0010467//GO:0044260//GO:0031124	nucleic acid metabolic process//metabolic process//mRNA metabolic process//RNA metabolic process//cellular nitrogen compound metabolic process//RNA processing//nitrogen compound metabolic process//nucleobase-containing compound metabolic process//organic cyclic compound metabolic process//cellular metabolic process//cellular process//heterocycle metabolic process//primary metabolic process//mRNA …	--	--	--	--	no KO assigned | (RefSeq) protein ZINC INDUCED FACILITATOR-LIKE 1	http://www.genome.jp/dbget-bin/www_bget?vvi:100259102	hypothetical protein VITISV_029627 [Vitis vinifera]
Novel00550	Sc0000061	-	972026	975903	2796	--	--	--	--	GO:0097159//GO:0005488//GO:0003676//GO:0003674//GO:1901363	organic cyclic compound binding//binding//nucleic acid binding//molecular_function//heterocyclic compound binding	K14411 RNA-binding protein Musashi | (RefSeq) heterogeneous nuclear ribonucleoprotein 1	http://www.genome.jp/dbget-bin/www_bget?vvi:100267443	PREDICTED: heterogeneous nuclear ribonucleoprotein 1 isoform X1 [Jatropha curcas]
Novel00551	Sc0000061	-	1524205	1525705	829	--	--	--	--	--	--	--	--	--
Novel00552	Sc0000062	+	103190	106361	3048	--	--	--	--	--	--	no KO assigned | (RefSeq) stress-related protein	http://www.genome.jp/dbget-bin/www_bget?vvi:100240929	PREDICTED: REF/SRPP-like protein At3g05500 [Erythranthe guttatus]
Novel00553	Sc0000062	+	842748	874459	2451	--	--	GO:0016021//GO:0044425//GO:0044464//GO:0071944//GO:0016020//GO:0005887//GO:0031226//GO:0044459//GO:0005886//GO:0005623//GO:0005575//GO:0031224	integral component of membrane//membrane part//cell part//cell periphery//membrane//integral component of plasma membrane//intrinsic component of plasma membrane//plasma membrane part//plasma membrane//cell//cellular_component//intrinsic component of membrane	--	--	no KO assigned | (RefSeq) cytochrome P450 CYP72A219	http://www.genome.jp/dbget-bin/www_bget?vvi:100256575	PREDICTED: cytochrome P450 CYP72A219-like [Pyrus x bretschneideri]
Novel00554	Sc0000062	+	1486697	1492903	1190	--	--	--	--	--	--	--	--	--
Novel00555	Sc0000062	+	1487965	1489428	830	--	--	--	--	--	--	no KO assigned | (RefSeq) OTU domain-containing protein DDB_G0284757	http://www.genome.jp/dbget-bin/www_bget?vvi:100254784	hypothetical protein PRUPE_ppa015871mg, partial [Prunus persica]>gi|462408445|gb|EMJ13779.1| hypothetical protein PRUPE_ppa015871mg, partial [Prunus persica]
Novel00556	Sc0000062	+	1559835	1561982	614	--	--	--	--	--	--	no KO assigned | (RefSeq) coiled-coil domain-containing protein 94 homolog	http://www.genome.jp/dbget-bin/www_bget?vvi:100854740	unnamed protein product [Coffea canephora]
Novel00557	Sc0000062	-	524241	530789	1717	--	--	--	--	--	--	K05857 phosphatidylinositol phospholipase C, delta [EC:3.1.4.11] | (RefSeq) phosphoinositide phospholipase C 4	http://www.genome.jp/dbget-bin/www_bget?vvi:100255373	PREDICTED: phosphoinositide phospholipase C 6-like [Nicotiana tomentosiformis]
Novel00558	Sc0000062	-	564441	586215	598	GO:0008150//GO:0051179//GO:0055085//GO:1902578//GO:0044763//GO:0044699//GO:0030001//GO:0009987//GO:0006811//GO:0006810//GO:0051234//GO:0044765//GO:0006812	biological_process//localization//transmembrane transport//single-organism localization//single-organism cellular process//single-organism process//metal ion transport//cellular process//ion transport//transport//establishment of localization//single-organism transport//cation transport	GO:0005575//GO:0016020	cellular_component//membrane	GO:0008324//GO:0005215//GO:0003674//GO:0015075//GO:0022892//GO:0046873//GO:0022890//GO:0022891//GO:0022857	cation transmembrane transporter activity//transporter activity//molecular_function//ion transmembrane transporter activity//substrate-specific transporter activity//metal ion transmembrane transporter activity//inorganic cation transmembrane transporter activity//substrate-specific transmembrane transporter activity//transmembrane transporter activity	no KO assigned | (RefSeq) protein GLUTAMINE DUMPER 3	http://www.genome.jp/dbget-bin/www_bget?vvi:100266820	PREDICTED: protein GLUTAMINE DUMPER 3-like [Malus domestica]>gi|658035653|ref|XP_008353356.1| PREDICTED: protein GLUTAMINE DUMPER 3-like [Malus domestica]
Novel00559	Sc0000062	-	839192	843664	620	--	--	--	--	--	--	--	--	hypothetical protein CISIN_1g034199mg [Citrus sinensis]
Novel00560	Sc0000062	-	872653	874353	1117	GO:0044710//GO:0044699//GO:0055114//GO:0008152//GO:0008150	single-organism metabolic process//single-organism process//oxidation-reduction process//metabolic process//biological_process	--	--	GO:0097159//GO:0016491//GO:0046906//GO:0005488//GO:0016705//GO:0043167//GO:0046914//GO:0005506//GO:0046872//GO:0003674//GO:0043169//GO:1901363//GO:0003824//GO:0020037	organic cyclic compound binding//oxidoreductase activity//tetrapyrrole binding//binding//oxidoreductase activity, acting on paired donors, with incorporation or reduction of molecular oxygen//ion binding//transition metal ion binding//iron ion binding//metal ion binding//molecular_function//cation binding//heterocyclic compound binding//catalytic activity//heme binding	--	--	unnamed protein product [Vitis vinifera]
Novel00561	Sc0000062	-	1196480	1200679	1297	--	--	--	--	GO:0003729//GO:0003676//GO:0005515//GO:0003674//GO:1901363//GO:0005488//GO:0097159//GO:0003723//GO:0044822	mRNA binding//nucleic acid binding//protein binding//molecular_function//heterocyclic compound binding//binding//organic cyclic compound binding//RNA binding//poly(A) RNA binding	no KO assigned | (RefSeq) uncharacterized LOC100263360	http://www.genome.jp/dbget-bin/www_bget?vvi:100263360	hypothetical protein [Camellia sinensis]
Novel00562	Sc0000063	+	812717	813518	319	GO:0044260//GO:0009966//GO:0048583//GO:0006793//GO:0044700//GO:0010646//GO:0016310//GO:0006464//GO:0023051//GO:0046578//GO:0007264//GO:0071704//GO:0008150//GO:0006468//GO:0019538//GO:0050896//GO:0050794//GO:0043170//GO:0044763//GO:0036211//GO:0044699//GO:0023052//GO:0044238//GO:0009987//GO:0044237//GO:0050789//GO:0044267//GO:0007165//GO:0035023//GO:0006796//GO:0065007//GO:0007265//GO:0051716//GO:…	cellular macromolecule metabolic process//regulation of signal transduction//regulation of response to stimulus//phosphorus metabolic process//single organism signaling//regulation of cell communication//phosphorylation//cellular protein modification process//regulation of signaling//regulation of Ras protein signal transduction//small GTPase mediated signal transduction//organic substance metabo…	--	--	GO:0000166//GO:0032559//GO:0016740//GO:0097367//GO:1901363//GO:0017076//GO:0003674//GO:0036094//GO:0032555//GO:0001883//GO:0016772//GO:0005088//GO:0032549//GO:0043167//GO:0005089//GO:0005085//GO:0004672//GO:0016773//GO:0035639//GO:0005488//GO:0098772//GO:0016301//GO:0001882//GO:0043168//GO:0097159//GO:1901265//GO:0003824//GO:0032550//GO:0032553//GO:0005524//GO:0030554	nucleotide binding//adenyl ribonucleotide binding//transferase activity//carbohydrate derivative binding//heterocyclic compound binding//purine nucleotide binding//molecular_function//small molecule binding//purine ribonucleotide binding//purine nucleoside binding//transferase activity, transferring phosphorus-containing groups//Ras guanyl-nucleotide exchange factor activity//ribonucleoside bindi…	no KO assigned | (RefSeq) G-type lectin S-receptor-like serine/threonine-protein kinase At4g27290	http://www.genome.jp/dbget-bin/www_bget?vvi:100262308	PREDICTED: G-type lectin S-receptor-like serine/threonine-protein kinase At4g27290 [Solanum lycopersicum]
Novel00563	Sc0000063	+	1281852	1306750	1212	GO:0046394//GO:0043436//GO:0044710//GO:0019752//GO:1901564//GO:0015893//GO:0010467//GO:0044260//GO:1901576//GO:0044765//GO:0042221//GO:0043170//GO:0050896//GO:0006725//GO:0008150//GO:0071704//GO:0016053//GO:0009082//GO:0044238//GO:0016043//GO:0044699//GO:0006397//GO:0007010//GO:1902578//GO:0006996//GO:0046483//GO:0044281//GO:0044763//GO:0042493//GO:0044711//GO:1901360//GO:0044237//GO:0009987//GO:…	carboxylic acid biosynthetic process//oxoacid metabolic process//single-organism metabolic process//carboxylic acid metabolic process//organonitrogen compound metabolic process//drug transport//gene expression//cellular macromolecule metabolic process//organic substance biosynthetic process//single-organism transport//response to chemical//macromolecule metabolic process//response to stimulus//ce…	GO:0005623//GO:0044424//GO:0016020//GO:0005737//GO:0005575//GO:0005634//GO:0043227//GO:0043229//GO:0043231//GO:0005622//GO:0044464//GO:0043226	cell//intracellular part//membrane//cytoplasm//cellular_component//nucleus//membrane-bounded organelle//intracellular organelle//intracellular membrane-bounded organelle//intracellular//cell part//organelle	GO:0003676//GO:0005515//GO:0008092//GO:0022857//GO:0003674//GO:1901363//GO:0005488//GO:0097159//GO:0015238//GO:0022804//GO:0003723//GO:0005215//GO:0003779//GO:0090484//GO:0015291//GO:0015297	nucleic acid binding//protein binding//cytoskeletal protein binding//transmembrane transporter activity//molecular_function//heterocyclic compound binding//binding//organic cyclic compound binding//drug transmembrane transporter activity//active transmembrane transporter activity//RNA binding//transporter activity//actin binding//drug transporter activity//secondary active transmembrane transport…	K03327 multidrug resistance protein, MATE family | (RefSeq) protein DETOXIFICATION 24	http://www.genome.jp/dbget-bin/www_bget?vvi:100251800	unnamed protein product [Coffea canephora]
Novel00564	Sc0000063	+	1286287	1286893	420	GO:1902578//GO:0044763//GO:0044699//GO:0051179//GO:0008150//GO:0055085//GO:0050896//GO:0042221//GO:0006810//GO:0051234//GO:0044765//GO:0006855//GO:0015893//GO:0009987//GO:0042493	single-organism localization//single-organism cellular process//single-organism process//localization//biological_process//transmembrane transport//response to stimulus//response to chemical//transport//establishment of localization//single-organism transport//drug transmembrane transport//drug transport//cellular process//response to drug	GO:0005575//GO:0016020	cellular_component//membrane	GO:0015297//GO:0015291//GO:0005215//GO:0090484//GO:0003674//GO:0022804//GO:0022857//GO:0015238	antiporter activity//secondary active transmembrane transporter activity//transporter activity//drug transporter activity//molecular_function//active transmembrane transporter activity//transmembrane transporter activity//drug transmembrane transporter activity	K03327 multidrug resistance protein, MATE family | (RefSeq) protein DETOXIFICATION 24	http://www.genome.jp/dbget-bin/www_bget?vvi:100265386	hypothetical protein MIMGU_mgv1a013724mg [Erythranthe guttata]
Novel00565	Sc0000063	-	372904	375478	1720	GO:0006950//GO:0050896//GO:0008150	response to stress//response to stimulus//biological_process	--	--	GO:0005516//GO:0005488//GO:0003674//GO:0005515	calmodulin binding//binding//molecular_function//protein binding	no KO assigned | (RefSeq) calmodulin-binding protein 60 A	http://www.genome.jp/dbget-bin/www_bget?vvi:100255354	hypothetical protein POPTR_0015s08320g [Populus trichocarpa]>gi|550322301|gb|EEF05695.2| hypothetical protein POPTR_0015s08320g [Populus trichocarpa]
Novel00566	Sc0000063	-	554178	560719	3650	--	--	--	--	GO:0003674//GO:0017076//GO:0097367//GO:1901363//GO:0043531//GO:0001883//GO:0032555//GO:0036094//GO:0032559//GO:0000166//GO:0005515//GO:1901265//GO:0030554//GO:0032550//GO:0032553//GO:0005488//GO:0032549//GO:0043167//GO:0043168//GO:0097159//GO:0001882	molecular_function//purine nucleotide binding//carbohydrate derivative binding//heterocyclic compound binding//ADP binding//purine nucleoside binding//purine ribonucleotide binding//small molecule binding//adenyl ribonucleotide binding//nucleotide binding//protein binding//nucleoside phosphate binding//adenyl nucleotide binding//purine ribonucleoside binding//ribonucleotide binding//binding//ribo…	no KO assigned | (RefSeq) putative disease resistance protein At1g50180	http://www.genome.jp/dbget-bin/www_bget?vvi:100265340	unnamed protein product [Coffea canephora]
Novel00567	Sc0000064	+	422284	424920	1417	--	--	--	--	--	--	K15498 serine/threonine-protein phosphatase 6 catalytic subunit [EC:3.1.3.16] | (RefSeq) phytochrome-associated serine/threonine-protein phosphatase	http://www.genome.jp/dbget-bin/www_bget?vvi:100852922	Phytochrome-associated serine/threonine-protein phosphatase [Auxenochlorella protothecoides]>gi|675353336|gb|KFM25776.1| Phytochrome-associated serine/threonine-protein phosphatase [Auxenochlorella protothecoides]
Novel00568	Sc0000064	+	558997	560836	1038	--	--	--	--	--	--	K07739 elongator complex protein 3 [EC:2.3.1.48] | (RefSeq) elongator complex protein 3	http://www.genome.jp/dbget-bin/www_bget?vvi:100263356	hypothetical protein B456_001G061500 [Gossypium raimondii]>gi|763738835|gb|KJB06334.1| hypothetical protein B456_001G061500 [Gossypium raimondii]
Novel00569	Sc0000064	+	978060	981370	3134	GO:0044237//GO:0071822//GO:0009987//GO:0065003//GO:0006091//GO:0034622//GO:0008150//GO:0070271//GO:0043933//GO:0015979//GO:0071840//GO:0022607//GO:0016043//GO:0006461//GO:0019684//GO:0010207//GO:0044085//GO:0043623//GO:0008152	cellular metabolic process//protein complex subunit organization//cellular process//macromolecular complex assembly//generation of precursor metabolites and energy//cellular macromolecular complex assembly//biological_process//protein complex biogenesis//macromolecular complex subunit organization//photosynthesis//cellular component organization or biogenesis//cellular component assembly//cellula…	--	--	GO:0003677//GO:0005488//GO:0003676//GO:0097159//GO:0003674//GO:1901363	DNA binding//binding//nucleic acid binding//organic cyclic compound binding//molecular_function//heterocyclic compound binding	--	--	hypothetical protein POPTR_0012s05700g [Populus trichocarpa]>gi|550326455|gb|ERP54547.1| hypothetical protein POPTR_0012s05700g [Populus trichocarpa]
Novel00570	Sc0000064	+	1278154	1279622	725	GO:0006810//GO:0051234//GO:0006836//GO:0051179//GO:0044765//GO:0044699//GO:1902578//GO:0008150	transport//establishment of localization//neurotransmitter transport//localization//single-organism transport//single-organism process//single-organism localization//biological_process	--	--	GO:0005488//GO:0005515//GO:0019905//GO:0000149//GO:0003674	binding//protein binding//syntaxin binding//SNARE binding//molecular_function	K10807 ribonucleoside-diphosphate reductase subunit M1 [EC:1.17.4.1] | (RefSeq) ribonucleoside-diphosphate reductase large subunit	http://www.genome.jp/dbget-bin/www_bget?vvi:100261117	putative ribonucleotide reductase large subunit, partial [Musa acuminata AAA Group]
Novel00571	Sc0000064	+	1307957	1308896	565	--	--	--	--	--	--	no KO assigned | (RefSeq) LIM domain-containing protein WLIM1	http://www.genome.jp/dbget-bin/www_bget?vvi:100253922	hypothetical protein M569_04956, partial [Genlisea aurea]
Novel00572	Sc0000064	-	536165	537407	1141	--	--	--	--	--	--	K15156 mediator of RNA polymerase II transcription subunit 14 | (RefSeq) mediator of RNA polymerase II transcription subunit 14	http://www.genome.jp/dbget-bin/www_bget?vvi:100267561	PREDICTED: mediator of RNA polymerase II transcription subunit 14 [Vitis vinifera]
Novel00573	Sc0000064	-	913259	918078	4610	--	--	--	--	--	--	--	--	--
Novel00574	Sc0000064	-	1459757	1462972	3166	--	--	--	--	--	--	--	--	PREDICTED: putative callose synthase 8 [Fragaria vesca subsp. vesca]
Novel00575	Sc0000065	+	48198	49615	510	--	--	--	--	--	--	--	--	PREDICTED: pre-mRNA-splicing factor SLU7 [Nicotiana tomentosiformis]
Novel00576	Sc0000065	+	54689	58972	4189	--	--	--	--	--	--	--	--	hypothetical protein [Beta vulgaris subsp. vulgaris]
Novel00577	Sc0000065	+	498286	524341	400	GO:0044249//GO:0034641//GO:0090304//GO:0008152//GO:0034645//GO:0006259//GO:0044237//GO:1901360//GO:0009987//GO:0009059//GO:0006807//GO:0009058//GO:0006139//GO:0008150//GO:0071704//GO:0006725//GO:0043170//GO:0046483//GO:0006260//GO:0044238//GO:1901576//GO:0044260	cellular biosynthetic process//cellular nitrogen compound metabolic process//nucleic acid metabolic process//metabolic process//cellular macromolecule biosynthetic process//DNA metabolic process//cellular metabolic process//organic cyclic compound metabolic process//cellular process//macromolecule biosynthetic process//nitrogen compound metabolic process//biosynthetic process//nucleobase-containi…	--	--	GO:0003824//GO:0016788//GO:0003887//GO:0016891//GO:0005488//GO:0008408//GO:0004519//GO:0097159//GO:0004523//GO:1901363//GO:0016893//GO:0003674//GO:0004518//GO:0004527//GO:0016772//GO:0003676//GO:0004521//GO:0004540//GO:0016779//GO:0034061//GO:0016740//GO:0016787	catalytic activity//hydrolase activity, acting on ester bonds//DNA-directed DNA polymerase activity//endoribonuclease activity, producing 5'-phosphomonoesters//binding//3'-5' exonuclease activity//endonuclease activity//organic cyclic compound binding//RNA-DNA hybrid ribonuclease activity//heterocyclic compound binding//endonuclease activity, active with either ribo- or deoxyribonucleic acids and…	--	--	hypothetical protein AALP_AAs56437U000100, partial [Arabis alpina]
Novel00578	Sc0000065	+	654553	657280	2649	GO:0050896//GO:0006725//GO:0050794//GO:0019222//GO:0043170//GO:0071704//GO:0008150//GO:0019219//GO:0044699//GO:1901362//GO:0006355//GO:0023052//GO:0044238//GO:2000112//GO:0044763//GO:0046483//GO:1901576//GO:0044260//GO:0010467//GO:0006351//GO:0051171//GO:0031323//GO:0030518//GO:0010468//GO:2001141//GO:0044700//GO:0032774//GO:0034641//GO:1903506//GO:0030522//GO:0044271//GO:0051716//GO:0007154//GO:…	response to stimulus//cellular aromatic compound metabolic process//regulation of cellular process//regulation of metabolic process//macromolecule metabolic process//organic substance metabolic process//biological_process//regulation of nucleobase-containing compound metabolic process//single-organism process//organic cyclic compound biosynthetic process//regulation of transcription, DNA-template…	GO:0005575//GO:0005634//GO:0005623//GO:0044424//GO:0005622//GO:0043226//GO:0044464//GO:0043227//GO:0043229//GO:0043231	cellular_component//nucleus//cell//intracellular part//intracellular//organelle//cell part//membrane-bounded organelle//intracellular organelle//intracellular membrane-bounded organelle	GO:0003674//GO:0003700//GO:1901363//GO:0004871//GO:0003707//GO:0000981//GO:0005496//GO:0003676//GO:0004879//GO:0004872//GO:0001071//GO:0098531//GO:0003677//GO:0005488//GO:0004882//GO:0008289//GO:0097159//GO:0038023//GO:0060089	molecular_function//transcription factor activity, sequence-specific DNA binding//heterocyclic compound binding//signal transducer activity//steroid hormone receptor activity//RNA polymerase II transcription factor activity, sequence-specific DNA binding//steroid binding//nucleic acid binding//RNA polymerase II transcription factor activity, ligand-activated sequence-specific DNA binding//recepto…	no KO assigned | (RefSeq) transcription factor TCP4	http://www.genome.jp/dbget-bin/www_bget?vvi:100248756	PREDICTED: transcription factor TCP4-like [Sesamum indicum]>gi|747071708|ref|XP_011082738.1| PREDICTED: transcription factor TCP4-like [Sesamum indicum]
Novel00579	Sc0000065	+	960066	962382	2141	GO:0016070//GO:0051252//GO:0022613//GO:0044249//GO:0065007//GO:1903506//GO:0044271//GO:0034641//GO:0043412//GO:0090304//GO:0019438//GO:0008152//GO:0071840//GO:0034654//GO:0034645//GO:0001522//GO:1901360//GO:0018130//GO:0050789//GO:0060255//GO:0044237//GO:0031326//GO:0009987//GO:0080090//GO:0009059//GO:0010556//GO:0009889//GO:0006807//GO:0097659//GO:0006139//GO:0009058//GO:0019219//GO:0071704//GO:…	RNA metabolic process//regulation of RNA metabolic process//ribonucleoprotein complex biogenesis//cellular biosynthetic process//biological regulation//regulation of nucleic acid-templated transcription//cellular nitrogen compound biosynthetic process//cellular nitrogen compound metabolic process//macromolecule modification//nucleic acid metabolic process//aromatic compound biosynthetic process//…	GO:0005622//GO:0030529//GO:0044464//GO:0005732//GO:0032991//GO:0005575//GO:0044424//GO:0005623//GO:0072588	intracellular//ribonucleoprotein complex//cell part//small nucleolar ribonucleoprotein complex//macromolecular complex//cellular_component//intracellular part//cell//box H/ACA RNP complex	GO:0001071//GO:0005488//GO:0003723//GO:0097159//GO:1901363//GO:0003700//GO:0003674//GO:0030515//GO:0003676	nucleic acid binding transcription factor activity//binding//RNA binding//organic cyclic compound binding//heterocyclic compound binding//transcription factor activity, sequence-specific DNA binding//molecular_function//snoRNA binding//nucleic acid binding	no KO assigned | (RefSeq) ethylene-responsive transcription factor ERF118	http://www.genome.jp/dbget-bin/www_bget?vvi:100256010	PREDICTED: ethylene-responsive transcription factor ERF118 [Vitis vinifera]>gi|731370429|ref|XP_010647696.1| PREDICTED: ethylene-responsive transcription factor ERF118 [Vitis vinifera]>gi|731370433|ref|XP_010647698.1| PREDICTED: ethylene-responsive transcription factor ERF118 [Vitis vinifera]>gi|731370436|ref|XP_010647701.1| PREDICTED: ethylene-responsive transcription factor ERF118 [Vitis vinife…
Novel00580	Sc0000065	-	54704	58972	4269	--	--	--	--	--	--	--	--	hypothetical protein [Beta vulgaris subsp. vulgaris]
Novel00581	Sc0000065	-	59429	61696	2268	--	--	--	--	GO:0005488//GO:0005515//GO:0003674	binding//protein binding//molecular_function	no KO assigned | (RefSeq) probable LRR receptor-like serine/threonine-protein kinase At3g47570	http://www.genome.jp/dbget-bin/www_bget?vvi:100254679	PREDICTED: probable LRR receptor-like serine/threonine-protein kinase At3g47570 [Vitis vinifera]
Novel00582	Sc0000065	-	64803	65661	859	--	--	--	--	--	--	--	--	gag/pol polyprotein - maize retrotransposon Hopscotch>gi|531389|gb|AAA57005.1| copia-like retrotransposon Hopscotch polyprotein [Zea mays]
Novel00583	Sc0000065	-	476690	519447	2766	--	--	--	--	--	--	--	--	hypothetical protein VITISV_003620 [Vitis vinifera]
Novel00584	Sc0000065	-	722112	730378	460	GO:0055085//GO:0051179//GO:0051234//GO:0006810//GO:0009987//GO:0044763//GO:1902578//GO:0044699//GO:0008150//GO:0044765	transmembrane transport//localization//establishment of localization//transport//cellular process//single-organism cellular process//single-organism localization//single-organism process//biological_process//single-organism transport	GO:0016021//GO:0044425//GO:0005575//GO:0031224//GO:0016020	integral component of membrane//membrane part//cellular_component//intrinsic component of membrane//membrane	GO:0008237//GO:0008233//GO:0070011//GO:0003824//GO:0004222//GO:0003674//GO:0016787//GO:0004175	metallopeptidase activity//peptidase activity//peptidase activity, acting on L-amino acid peptides//catalytic activity//metalloendopeptidase activity//molecular_function//hydrolase activity//endopeptidase activity	no KO assigned | (RefSeq) uncharacterized LOC100264164	http://www.genome.jp/dbget-bin/www_bget?vvi:100264164	PREDICTED: uncharacterized protein LOC104810447 [Tarenaya hassleriana]
Novel00585	Sc0000065	-	963954	965412	1281	GO:0044271//GO:0034641//GO:0032196//GO:0044249//GO:0043043//GO:0006259//GO:0034645//GO:0008152//GO:0043603//GO:0090304//GO:0044267//GO:0009059//GO:0009987//GO:1901360//GO:0044237//GO:0006412//GO:0006139//GO:0009058//GO:0006313//GO:0006807//GO:1901566//GO:0043170//GO:0006725//GO:0006310//GO:0019538//GO:0071704//GO:0008150//GO:0044699//GO:0044238//GO:0044763//GO:0046483//GO:0006518//GO:0044710//GO:…	cellular nitrogen compound biosynthetic process//cellular nitrogen compound metabolic process//transposition//cellular biosynthetic process//peptide biosynthetic process//DNA metabolic process//cellular macromolecule biosynthetic process//metabolic process//cellular amide metabolic process//nucleic acid metabolic process//cellular protein metabolic process//macromolecule biosynthetic process//cel…	--	--	GO:0003824//GO:0005488//GO:0003677//GO:0097159//GO:0003723//GO:0003674//GO:0004803//GO:1901363//GO:0008135//GO:0003746//GO:0003676	catalytic activity//binding//DNA binding//organic cyclic compound binding//RNA binding//molecular_function//transposase activity//heterocyclic compound binding//translation factor activity, RNA binding//translation elongation factor activity//nucleic acid binding	no KO assigned | (RefSeq) uncharacterized LOC100248277	http://www.genome.jp/dbget-bin/www_bget?vvi:100248277	hypothetical protein PRUPE_ppa000517mg [Prunus persica]>gi|462416752|gb|EMJ21489.1| hypothetical protein PRUPE_ppa000517mg [Prunus persica]
Novel00586	Sc0000066	+	9118	21710	3671	GO:0019359//GO:0044249//GO:0009435//GO:0034641//GO:0044271//GO:0019438//GO:0008152//GO:0019363//GO:0034654//GO:0019674//GO:0072524//GO:0044237//GO:1901360//GO:0018130//GO:0009987//GO:0046496//GO:0044711//GO:1901566//GO:0006807//GO:0006753//GO:0006796//GO:0006733//GO:0009058//GO:0006139//GO:0055086//GO:1901293//GO:0008150//GO:0071704//GO:0019362//GO:0072525//GO:0006725//GO:0051186//GO:0046483//GO:…	nicotinamide nucleotide biosynthetic process//cellular biosynthetic process//NAD biosynthetic process//cellular nitrogen compound metabolic process//cellular nitrogen compound biosynthetic process//aromatic compound biosynthetic process//metabolic process//pyridine nucleotide biosynthetic process//nucleobase-containing compound biosynthetic process//NAD metabolic process//pyridine-containing comp…	--	--	GO:0003824//GO:0016757//GO:0003674//GO:0016763//GO:0004514//GO:0016740	catalytic activity//transferase activity, transferring glycosyl groups//molecular_function//transferase activity, transferring pentosyl groups//nicotinate-nucleotide diphosphorylase (carboxylating) activity//transferase activity	K00767 nicotinate-nucleotide pyrophosphorylase (carboxylating) [EC:2.4.2.19] | (RefSeq) nicotinate-nucleotide pyrophosphorylase [carboxylating], chloroplastic	http://www.genome.jp/dbget-bin/www_bget?vvi:100250945	PREDICTED: nicotinate-nucleotide pyrophosphorylase [carboxylating], chloroplastic [Sesamum indicum]
Novel00587	Sc0000066	+	689490	691427	908	--	--	--	--	--	--	--	--	--
Novel00588	Sc0000066	-	689473	690416	708	--	--	--	--	--	--	--	--	--
Novel00589	Sc0000066	-	965204	974765	1306	GO:0051604//GO:0008152//GO:0019058//GO:0019048//GO:0044419//GO:0065007//GO:0051701//GO:0044033//GO:0016485//GO:0009987//GO:0051817//GO:0044238//GO:0044003//GO:0044764//GO:0051704//GO:0044403//GO:0043170//GO:0019080//GO:0008150//GO:0071704//GO:0019538//GO:0019087//GO:0006508//GO:0016032//GO:0035821//GO:0010467//GO:0065008//GO:0019082	protein maturation//metabolic process//viral life cycle//modulation by virus of host morphology or physiology//interspecies interaction between organisms//biological regulation//interaction with host//multi-organism metabolic process//protein processing//cellular process//modification of morphology or physiology of other organism involved in symbiotic interaction//primary metabolic process//modif…	--	--	GO:0070011//GO:0005524//GO:0030554//GO:0032550//GO:0008233//GO:0032553//GO:0008238//GO:1901265//GO:0004177//GO:0004252//GO:0003824//GO:0001882//GO:0043168//GO:0097159//GO:0003723//GO:0017171//GO:0005488//GO:0070009//GO:0035639//GO:0032549//GO:0004386//GO:0043167//GO:0008236//GO:0001883//GO:0036094//GO:0032555//GO:0003674//GO:0097367//GO:0016818//GO:1901363//GO:0070008//GO:0017076//GO:0016817//GO:…	peptidase activity, acting on L-amino acid peptides//ATP binding//adenyl nucleotide binding//purine ribonucleoside binding//peptidase activity//ribonucleotide binding//exopeptidase activity//nucleoside phosphate binding//aminopeptidase activity//serine-type endopeptidase activity//catalytic activity//nucleoside binding//anion binding//organic cyclic compound binding//RNA binding//serine hydrolase…	no KO assigned | (RefSeq) uncharacterized LOC100252018	http://www.genome.jp/dbget-bin/www_bget?vvi:100252018	uncharacterized protein LOC100277723 precursor [Zea mays]>gi|195645736|gb|ACG42336.1| hypothetical protein [Zea mays]>gi|413920629|gb|AFW60561.1| hypothetical protein ZEAMMB73_919179 [Zea mays]
Novel00590	Sc0000066	-	1233900	1234998	938	GO:0008150//GO:0050896//GO:0080134//GO:1901700//GO:0048583//GO:0042221//GO:0006979//GO:0065007//GO:0000302//GO:0006950//GO:1901031//GO:0050789//GO:1902882	biological_process//response to stimulus//regulation of response to stress//response to oxygen-containing compound//regulation of response to stimulus//response to chemical//response to oxidative stress//biological regulation//response to reactive oxygen species//response to stress//regulation of response to reactive oxygen species//regulation of biological process//regulation of response to oxid…	GO:0005634//GO:0005575//GO:0044424//GO:0005623//GO:0005622//GO:0044464//GO:0043226//GO:0043227//GO:0043231//GO:0043229	nucleus//cellular_component//intracellular part//cell//intracellular//cell part//organelle//membrane-bounded organelle//intracellular membrane-bounded organelle//intracellular organelle	--	--	no KO assigned | (RefSeq) uncharacterized LOC100243237	http://www.genome.jp/dbget-bin/www_bget?vvi:100243237	unnamed protein product [Coffea canephora]
Novel00591	Sc0000067	+	1217804	1231968	3000	GO:0006807//GO:0006139//GO:0009058//GO:1901360//GO:0044237//GO:0009987//GO:0009059//GO:0090304//GO:0008152//GO:0034645//GO:0006259//GO:0044249//GO:0034641//GO:0044260//GO:1901576//GO:0046483//GO:0006260//GO:0044238//GO:0008150//GO:0071704//GO:0043170//GO:0006725	nitrogen compound metabolic process//nucleobase-containing compound metabolic process//biosynthetic process//organic cyclic compound metabolic process//cellular metabolic process//cellular process//macromolecule biosynthetic process//nucleic acid metabolic process//metabolic process//cellular macromolecule biosynthetic process//DNA metabolic process//cellular biosynthetic process//cellular nitrog…	--	--	GO:0097159//GO:0043168//GO:0001882//GO:0043167//GO:0004386//GO:0032549//GO:0035639//GO:0005488//GO:0032553//GO:0032550//GO:0030554//GO:0005524//GO:0003824//GO:1901265//GO:0016787//GO:0000166//GO:0017111//GO:0032559//GO:0016462//GO:0032555//GO:0003678//GO:0036094//GO:0001883//GO:0016817//GO:0017076//GO:1901363//GO:0016818//GO:0097367//GO:0003674	organic cyclic compound binding//anion binding//nucleoside binding//ion binding//helicase activity//ribonucleoside binding//purine ribonucleoside triphosphate binding//binding//ribonucleotide binding//purine ribonucleoside binding//adenyl nucleotide binding//ATP binding//catalytic activity//nucleoside phosphate binding//hydrolase activity//nucleotide binding//nucleoside-triphosphatase activity//a…	--	--	PREDICTED: twinkle homolog protein, chloroplastic/mitochondrial [Nicotiana sylvestris]
Novel00592	Sc0000067	+	1252408	1253148	610	--	--	--	--	GO:0005488//GO:0005515//GO:0003674	binding//protein binding//molecular_function	--	--	PREDICTED: ankyrin repeat domain-containing protein 2 [Jatropha curcas]>gi|643741643|gb|KDP47058.1| hypothetical protein JCGZ_10785 [Jatropha curcas]
Novel00593	Sc0000067	-	483050	486381	3137	--	--	--	--	GO:0004857//GO:0003674//GO:0061134//GO:0061135//GO:0030234//GO:0004866//GO:0004867//GO:0098772//GO:0030414	enzyme inhibitor activity//molecular_function//peptidase regulator activity//endopeptidase regulator activity//enzyme regulator activity//endopeptidase inhibitor activity//serine-type endopeptidase inhibitor activity//molecular function regulator//peptidase inhibitor activity	--	--	PREDICTED: uncharacterized protein LOC103840875 [Brassica rapa]
Novel00594	Sc0000067	-	490292	492207	1916	--	--	--	--	--	--	--	--	--
Novel00595	Sc0000067	-	1252406	1253148	612	--	--	--	--	GO:0005515//GO:0003674//GO:0005488	protein binding//molecular_function//binding	--	--	PREDICTED: ankyrin repeat domain-containing protein 2 [Jatropha curcas]>gi|643741643|gb|KDP47058.1| hypothetical protein JCGZ_10785 [Jatropha curcas]
Novel00596	Sc0000068	+	13232	14663	1432	GO:0006613//GO:0044802//GO:0072657//GO:1902580//GO:0072594//GO:0044765//GO:0006886//GO:0046907//GO:0006612//GO:0045184//GO:0008104//GO:0044260//GO:1902582//GO:0033365//GO:0044710//GO:0046483//GO:1902578//GO:0044763//GO:0071702//GO:0033554//GO:0044238//GO:0016043//GO:0044699//GO:0072599//GO:0008150//GO:0071704//GO:0006605//GO:0043170//GO:0051641//GO:0006725//GO:0050896//GO:0006310//GO:0034613//GO:…	cotranslational protein targeting to membrane//single-organism membrane organization//protein localization to membrane//single-organism cellular localization//establishment of protein localization to organelle//single-organism transport//intracellular protein transport//intracellular transport//protein targeting to membrane//establishment of protein localization//protein localization//cellular ma…	--	--	GO:0003724//GO:0019001//GO:0016787//GO:0003676//GO:0005525//GO:0000166//GO:0016887//GO:0032559//GO:0017111//GO:0016462//GO:0003678//GO:0032555//GO:0036094//GO:0001883//GO:0016817//GO:0017076//GO:1901363//GO:0016818//GO:0097367//GO:0003674//GO:0003723//GO:0097159//GO:0043168//GO:0001882//GO:0043167//GO:0004386//GO:0032549//GO:0005488//GO:0035639//GO:0032553//GO:0032550//GO:0030554//GO:0005524//GO:…	RNA helicase activity//guanyl nucleotide binding//hydrolase activity//nucleic acid binding//GTP binding//nucleotide binding//ATPase activity//adenyl ribonucleotide binding//nucleoside-triphosphatase activity//pyrophosphatase activity//DNA helicase activity//purine ribonucleotide binding//small molecule binding//purine nucleoside binding//hydrolase activity, acting on acid anhydrides//purine nucle…	--	--	PREDICTED: probable mitochondrial chaperone BCS1-B [Vitis vinifera]
Novel00597	Sc0000068	+	879318	882603	1057	--	--	--	--	--	--	K05666 ATP-binding cassette, subfamily C (CFTR/MRP), member 2 | (RefSeq) ABC transporter C family member 8	http://www.genome.jp/dbget-bin/www_bget?vvi:100246410	unnamed protein product [Coffea canephora]
Novel00598	Sc0000068	+	1431685	1434179	2441	--	--	--	--	--	--	--	--	PREDICTED: uncharacterized protein LOC103958322 [Pyrus x bretschneideri]
Novel00599	Sc0000068	-	874445	883629	2809	GO:0006807//GO:0097659//GO:0006139//GO:0009058//GO:1901360//GO:0018130//GO:0050789//GO:0060255//GO:0044237//GO:0031326//GO:0009987//GO:0080090//GO:0009059//GO:0010556//GO:0009889//GO:0090304//GO:0019438//GO:0008152//GO:0034654//GO:0034645//GO:0016070//GO:0051252//GO:0044249//GO:0065007//GO:1903506//GO:0044271//GO:0034641//GO:0032774//GO:0010468//GO:2001141//GO:0031323//GO:0051171//GO:0006351//GO:…	nitrogen compound metabolic process//nucleic acid-templated transcription//nucleobase-containing compound metabolic process//biosynthetic process//organic cyclic compound metabolic process//heterocycle biosynthetic process//regulation of biological process//regulation of macromolecule metabolic process//cellular metabolic process//regulation of cellular biosynthetic process//cellular process//reg…	--	--	GO:0097159//GO:0043168//GO:0001882//GO:0043167//GO:0032549//GO:0005488//GO:0035639//GO:0032553//GO:0032550//GO:0030554//GO:0003824//GO:0032561//GO:1901265//GO:0003924//GO:0019001//GO:0005515//GO:0016787//GO:0005525//GO:0000166//GO:0032559//GO:0017111//GO:0016462//GO:0032555//GO:0036094//GO:0001883//GO:0016817//GO:0017076//GO:0043531//GO:1901363//GO:0016818//GO:0097367//GO:0003674	organic cyclic compound binding//anion binding//nucleoside binding//ion binding//ribonucleoside binding//binding//purine ribonucleoside triphosphate binding//ribonucleotide binding//purine ribonucleoside binding//adenyl nucleotide binding//catalytic activity//guanyl ribonucleotide binding//nucleoside phosphate binding//GTPase activity//guanyl nucleotide binding//protein binding//hydrolase activit…	K13459 disease resistance protein RPS2 | (RefSeq) disease resistance protein At4g27190	http://www.genome.jp/dbget-bin/www_bget?vvi:100252193	PREDICTED: disease resistance protein At4g27190-like isoform X1 [Vitis vinifera]>gi|731432590|ref|XP_010644328.1| PREDICTED: disease resistance protein At4g27190-like isoform X1 [Vitis vinifera]>gi|731432592|ref|XP_010644329.1| PREDICTED: disease resistance protein At4g27190-like isoform X1 [Vitis vinifera]
Novel00600	Sc0000068	-	1264053	1269243	3708	--	--	--	--	--	--	K03164 DNA topoisomerase II [EC:5.99.1.3] | (RefSeq) DNA topoisomerase 2	http://www.genome.jp/dbget-bin/www_bget?vvi:100253371	PREDICTED: LOW QUALITY PROTEIN: DNA topoisomerase 2-like [Nelumbo nucifera]
Novel00601	Sc0000068	-	1270990	1272117	949	--	--	--	--	--	--	K00799 glutathione S-transferase [EC:2.5.1.18] | (RefSeq) glutathione S-transferase L3	http://www.genome.jp/dbget-bin/www_bget?vvi:100246597	PREDICTED: protein IN2-1 homolog B-like [Phoenix dactylifera]
Novel00602	Sc0000068	-	1396942	1397646	580	--	--	GO:0043231//GO:0043229//GO:0012505//GO:0044446//GO:0044425//GO:0043227//GO:0005789//GO:0043226//GO:0044464//GO:0042175//GO:0005622//GO:0098588//GO:0005737//GO:0016020//GO:0031090//GO:0044444//GO:0044424//GO:0005623//GO:0005783//GO:0005575//GO:0044422//GO:0044432	intracellular membrane-bounded organelle//intracellular organelle//endomembrane system//intracellular organelle part//membrane part//membrane-bounded organelle//endoplasmic reticulum membrane//organelle//cell part//nuclear outer membrane-endoplasmic reticulum membrane network//intracellular//bounding membrane of organelle//cytoplasm//membrane//organelle membrane//cytoplasmic part//intracellular p…	GO:0097159//GO:0043167//GO:0005488//GO:0008270//GO:1901265//GO:0043169//GO:0000166//GO:0046872//GO:0036094//GO:0046914//GO:1901363//GO:0003674	organic cyclic compound binding//ion binding//binding//zinc ion binding//nucleoside phosphate binding//cation binding//nucleotide binding//metal ion binding//small molecule binding//transition metal ion binding//heterocyclic compound binding//molecular_function	--	--	hypothetical protein CICLE_v10011517mg [Citrus clementina]>gi|568854868|ref|XP_006481038.1| PREDICTED: LIMR family protein At5g01460-like [Citrus sinensis]>gi|557531447|gb|ESR42630.1| hypothetical protein CICLE_v10011517mg [Citrus clementina]
Novel00603	Sc0000068	-	1586325	1587223	332	GO:0006950//GO:0050896//GO:0008150	response to stress//response to stimulus//biological_process	--	--	--	--	no KO assigned | (RefSeq) universal stress protein A-like protein	http://www.genome.jp/dbget-bin/www_bget?vvi:100252494	universal stress family protein [Populus trichocarpa]>gi|222867006|gb|EEF04137.1| universal stress family protein [Populus trichocarpa]
Novel00604	Sc0000069	+	280174	282361	1972	GO:0044765//GO:0006811//GO:1902578//GO:0044699//GO:0008150//GO:0051234//GO:0006810//GO:0051179	single-organism transport//ion transport//single-organism localization//single-organism process//biological_process//establishment of localization//transport//localization	GO:0016020//GO:0005575	membrane//cellular_component	GO:0022891//GO:0022857//GO:0022838//GO:0046872//GO:0046914//GO:0005216//GO:0022892//GO:0003674//GO:0022803//GO:0015267//GO:0043167//GO:0005488//GO:0008270//GO:0015075//GO:0043169//GO:0005215	substrate-specific transmembrane transporter activity//transmembrane transporter activity//substrate-specific channel activity//metal ion binding//transition metal ion binding//ion channel activity//substrate-specific transporter activity//molecular_function//passive transmembrane transporter activity//channel activity//ion binding//binding//zinc ion binding//ion transmembrane transporter activit…	--	--	hypothetical protein VITISV_022914 [Vitis vinifera]
Novel00605	Sc0000069	+	1547055	1548354	1217	--	--	--	--	--	--	--	--	--
Novel00606	Sc0000069	+	1589197	1591826	1331	GO:0046483//GO:0006355//GO:0044238//GO:2000112//GO:1901362//GO:0071704//GO:0008150//GO:0019219//GO:0006725//GO:0050794//GO:0019222//GO:0043170//GO:0032774//GO:0010468//GO:2001141//GO:0051171//GO:0031323//GO:0006351//GO:1901576//GO:0044260//GO:0010467//GO:0019438//GO:0090304//GO:0008152//GO:0034654//GO:0034645//GO:0051252//GO:0016070//GO:0044249//GO:0065007//GO:0034641//GO:1903506//GO:0044271//GO:…	heterocycle metabolic process//regulation of transcription, DNA-templated//primary metabolic process//regulation of cellular macromolecule biosynthetic process//organic cyclic compound biosynthetic process//organic substance metabolic process//biological_process//regulation of nucleobase-containing compound metabolic process//cellular aromatic compound metabolic process//regulation of cellular pr…	--	--	--	--	--	--	PREDICTED: uncharacterized protein LOC104598615 [Nelumbo nucifera]
Novel00607	Sc0000069	-	213616	214326	464	--	--	--	--	--	--	--	--	Cysteine-rich RLK (RECEPTOR-like protein kinase) 8 [Theobroma cacao]>gi|508727551|gb|EOY19448.1| Cysteine-rich RLK (RECEPTOR-like protein kinase) 8 [Theobroma cacao]
[truncated: 13,513 more rows]
