# Supplementary material for: Comparative transcriptomic analysis of the tea plant (Camellia sinensis) reveals key genes involved in pistil deletion
Source: Hereditas. 2020 Sep 8;157:39. doi: 10.1186/s41065-020-00153-x (PMC7487804; doi:10.1186/s41065-020-00153-x)
Supplement: Supplementary file 2 — Additional file 2 : Table S2. Basic information of differentially expressed genes. [file 41065_2020_153_MOESM2_ESM.xlsx]

## Sheet: Sheet1
Basic information of differentially expressed genes
Gene ID	Significant(CRQS1vsCT1)	Significant(CRQS1vsWT1)	Biological process	Biological process description	Cellular component	Cellular component description	Molecular function	Molecular function description	KEGG AnnotInfo	KEGG url	Gene description
CSA000009	UP	UP	--	--	--	--	--	--	no KO assigned | (RefSeq) serine/threonine-protein phosphatase 7 long form homolog	http://www.genome.jp/dbget-bin/www_bget?vvi:100855007	Plant mobile domain
CSA000028	DOWN	DOWN	GO:0043170//GO:0044238//GO:0044267//GO:0044257//GO:0044265//GO:0019538//GO:0071704//GO:0044248//GO:0044237//GO:0008150//GO:1901575//GO:0006508//GO:0009056//GO:0044260//GO:0009987//GO:0051603//GO:0030163//GO:0009057//GO:0008152	macromolecule metabolic process//primary metabolic process//cellular protein metabolic process//cellular protein catabolic process//cellular macromolecule catabolic process//protein metabolic process//organic substance metabolic process//cellular catabolic process//cellular metabolic process//biological_process//organic substance catabolic process//proteolysis//catabolic process//cellular macromo…	GO:0005623//GO:0005575//GO:0032991//GO:0000502//GO:0044464//GO:0005839//GO:0043234//GO:0005622//GO:0044424	cell//cellular_component//macromolecular complex//proteasome complex//cell part//proteasome core complex//protein complex//intracellular//intracellular part	GO:0016787//GO:0070011//GO:0003674//GO:0003824//GO:0008233//GO:0004298//GO:0070003//GO:0004175	hydrolase activity//peptidase activity, acting on L-amino acid peptides//molecular_function//catalytic activity//peptidase activity//threonine-type endopeptidase activity//threonine-type peptidase activity//endopeptidase activity	K02739 20S proteasome subunit beta 2 [EC:3.4.25.1] | (RefSeq) proteasome subunit beta type-7-A	http://www.genome.jp/dbget-bin/www_bget?vvi:100249199	Proteasome subunit
CSA000080	UP	UP	--	--	--	--	--	--	K15902 EKC/KEOPS complex subunit PCC1/LAGE3 | (RefSeq) uncharacterized LOC100250448	http://www.genome.jp/dbget-bin/www_bget?vvi:100250448	Transcription factor Pcc1
CSA000117	UP	UP	--	--	--	--	--	--	no KO assigned | (RefSeq) uncharacterized LOC100244907	http://www.genome.jp/dbget-bin/www_bget?vvi:100244907	--
CSA000128	DOWN	DOWN	--	--	--	--	--	--	K17824 DCN1-like protein 4/5 | (RefSeq) DCN1-like protein 4	http://www.genome.jp/dbget-bin/www_bget?vvi:100254164	--
CSA000172	DOWN	DOWN	--	--	--	--	GO:0003674//GO:0003824//GO:0016787	molecular_function//catalytic activity//hydrolase activity	K01069 hydroxyacylglutathione hydrolase [EC:3.1.2.6] | (RefSeq) hydroxyacylglutathione hydrolase cytoplasmic	http://www.genome.jp/dbget-bin/www_bget?vvi:100243205	Metallo-beta-lactamase superfamily
CSA000197	DOWN	DOWN	GO:0044699//GO:0008152//GO:0055114//GO:0044710//GO:0008150	single-organism process//metabolic process//oxidation-reduction process//single-organism metabolic process//biological_process	--	--	GO:0016903//GO:0016491//GO:0003674//GO:0003824//GO:0016620	oxidoreductase activity, acting on the aldehyde or oxo group of donors//oxidoreductase activity//molecular_function//catalytic activity//oxidoreductase activity, acting on the aldehyde or oxo group of donors, NAD or NADP as acceptor	K00134 glyceraldehyde 3-phosphate dehydrogenase [EC:1.2.1.12] | (RefSeq) GAPDH; glyceraldehyde-3-phosphate dehydrogenase, cytosolic	http://www.genome.jp/dbget-bin/www_bget?vvi:100233024	Glyceraldehyde 3-phosphate dehydrogenase, NAD binding domain
CSA000211	UP	UP	GO:0034641//GO:0006396//GO:0043170//GO:0006725//GO:0010467//GO:0009987//GO:0044260//GO:0016070//GO:1901360//GO:0044237//GO:0008150//GO:0071704//GO:0006139//GO:0044238//GO:0006807//GO:0008152//GO:0090304//GO:0046483	cellular nitrogen compound metabolic process//RNA processing//macromolecule metabolic process//cellular aromatic compound metabolic process//gene expression//cellular process//cellular macromolecule metabolic process//RNA metabolic process//organic cyclic compound metabolic process//cellular metabolic process//biological_process//organic substance metabolic process//nucleobase-containing compound…	--	--	GO:0004525//GO:0004540//GO:0004519//GO:0003674//GO:0005488//GO:1901363//GO:0016893//GO:0004521//GO:0003824//GO:0003676//GO:0016787//GO:0016891//GO:0097159//GO:0016788//GO:0004518//GO:0032296//GO:0003723	ribonuclease III activity//ribonuclease activity//endonuclease activity//molecular_function//binding//heterocyclic compound binding//endonuclease activity, active with either ribo- or deoxyribonucleic acids and producing 5'-phosphomonoesters//endoribonuclease activity//catalytic activity//nucleic acid binding//hydrolase activity//endoribonuclease activity, producing 5'-phosphomonoesters//organic …	no KO assigned | (RefSeq) ribonuclease 3-like protein 2	http://www.genome.jp/dbget-bin/www_bget?vvi:100243580	Ubiquitin-2 like Rad60 SUMO-like
CSA000237	DOWN	DOWN	--	--	--	--	GO:0016787//GO:0033926//GO:0016798//GO:0004553//GO:0003674//GO:0003824	hydrolase activity//glycopeptide alpha-N-acetylgalactosaminidase activity//hydrolase activity, acting on glycosyl bonds//hydrolase activity, hydrolyzing O-glycosyl compounds//molecular_function//catalytic activity	no KO assigned | (RefSeq) neutral/alkaline invertase 3, chloroplastic	http://www.genome.jp/dbget-bin/www_bget?vvi:100248981	Alkaline and neutral invertase
CSA000243	UP	UP	--	--	--	--	--	--	no KO assigned | (RefSeq) putative disease resistance protein At1g50180	http://www.genome.jp/dbget-bin/www_bget?vvi:100262055	--
CSA000245	UP	UP	--	--	--	--	--	--	no KO assigned | (RefSeq) putative disease resistance protein At1g50180	http://www.genome.jp/dbget-bin/www_bget?vvi:100246685	--
CSA000250	DOWN	DOWN	--	--	--	--	--	--	K12604 CCR4-NOT transcription complex subunit 1 | (RefSeq) CCR4-NOT transcription complex subunit 1	http://www.genome.jp/dbget-bin/www_bget?vvi:100853179	CCR4-Not complex component, Not1
CSA000272	UP	UP	--	--	--	--	--	--	no KO assigned | (RefSeq) uncharacterized LOC100263016	http://www.genome.jp/dbget-bin/www_bget?vvi:100263016	--
CSA000304	UP	UP	--	--	--	--	--	--	K19882 O-palmitoleoyl-L-serine hydrolase [EC:3.1.1.98] | (RefSeq) pectin acetylesterase 5	http://www.genome.jp/dbget-bin/www_bget?vvi:100244164	--
CSA000306	DOWN	DOWN	--	--	--	--	--	--	K03283 heat shock 70kDa protein 1/8 | (RefSeq) heat shock cognate 70 kDa protein-like	http://www.genome.jp/dbget-bin/www_bget?vvi:100253562	Hsp70 protein
CSA000371	UP	UP	--	--	--	--	--	--	--	--	--
CSA000390	DOWN	DOWN	--	--	--	--	--	--	K04460 serine/threonine-protein phosphatase 5 [EC:3.1.3.16] | (RefSeq) serine/threonine-protein phosphatase 5	http://www.genome.jp/dbget-bin/www_bget?vvi:100259074	TPR repeat
CSA000506	DOWN	DOWN	--	--	--	--	GO:0003674//GO:0003824	molecular_function//catalytic activity	no KO assigned | (RefSeq) probable protein phosphatase 2C 6	http://www.genome.jp/dbget-bin/www_bget?vvi:100266911	Protein phosphatase 2C
CSA000536	DOWN	DOWN	--	--	--	--	--	--	no KO assigned | (RefSeq) probable uridine nucleosidase 2	http://www.genome.jp/dbget-bin/www_bget?vvi:100254160	Inosine-uridine preferring nucleoside hydrolase
CSA000537	DOWN	DOWN	--	--	--	--	--	--	K00799 glutathione S-transferase [EC:2.5.1.18] | (RefSeq) glutathione S-transferase T1	http://www.genome.jp/dbget-bin/www_bget?vvi:100242689	--
CSA000583	UP	UP	GO:0044238//GO:0006796//GO:0006464//GO:0036211//GO:0043412//GO:0008152//GO:0016310//GO:0006793//GO:0043170//GO:0044267//GO:0044237//GO:0008150//GO:0071704//GO:0006468//GO:0019538//GO:0009987//GO:0044260	primary metabolic process//phosphate-containing compound metabolic process//cellular protein modification process//protein modification process//macromolecule modification//metabolic process//phosphorylation//phosphorus metabolic process//macromolecule metabolic process//cellular protein metabolic process//cellular metabolic process//biological_process//organic substance metabolic process//protei…	--	--	GO:0043168//GO:0030554//GO:0016740//GO:0097159//GO:0016301//GO:0001882//GO:0016772//GO:0001883//GO:0005524//GO:0032550//GO:0032555//GO:0032553//GO:0036094//GO:0032559//GO:0016773//GO:0005488//GO:0035639//GO:0003674//GO:0004672//GO:0017076//GO:0003824//GO:1901265//GO:0000166//GO:0097367//GO:0032549//GO:0043167//GO:1901363	anion binding//adenyl nucleotide binding//transferase activity//organic cyclic compound binding//kinase activity//nucleoside binding//transferase activity, transferring phosphorus-containing groups//purine nucleoside binding//ATP binding//purine ribonucleoside binding//purine ribonucleotide binding//ribonucleotide binding//small molecule binding//adenyl ribonucleotide binding//phosphotransferase …	K04733 interleukin-1 receptor-associated kinase 4 [EC:2.7.11.1] | (RefSeq) rust resistance kinase Lr10-like	http://www.genome.jp/dbget-bin/www_bget?vvi:100258260	Protein kinase domain
CSA000587	DOWN	DOWN	--	--	--	--	--	--	K12604 CCR4-NOT transcription complex subunit 1 | (RefSeq) CCR4-NOT transcription complex subunit 1	http://www.genome.jp/dbget-bin/www_bget?vvi:100261590	--
CSA000604	UP	UP	--	--	--	--	--	--	--	--	Viral movement protein (MP)
CSA000618	UP	UP	--	--	--	--	--	--	no KO assigned | (RefSeq) phospholipase ABHD3	http://www.genome.jp/dbget-bin/www_bget?vvi:100262988	--
CSA000625	UP	UP	--	--	--	--	GO:0005515//GO:0005488//GO:0003674	protein binding//binding//molecular_function	no KO assigned | (RefSeq) BTB/POZ domain-containing protein At5g66560	http://www.genome.jp/dbget-bin/www_bget?vvi:100254086	NPH3 family
CSA000654	UP	UP	GO:0044710//GO:0008150//GO:0044699//GO:0055114//GO:0008152	single-organism metabolic process//biological_process//single-organism process//oxidation-reduction process//metabolic process	--	--	GO:0003674//GO:0005488//GO:0048037//GO:1901363//GO:0043167//GO:0097367//GO:1901265//GO:0000166//GO:0003824//GO:0050662//GO:0097159//GO:0043168//GO:0036094//GO:0016491//GO:0032553//GO:0010181	molecular_function//binding//cofactor binding//heterocyclic compound binding//ion binding//carbohydrate derivative binding//nucleoside phosphate binding//nucleotide binding//catalytic activity//coenzyme binding//organic cyclic compound binding//anion binding//small molecule binding//oxidoreductase activity//ribonucleotide binding//FMN binding	K05894 12-oxophytodienoic acid reductase [EC:1.3.1.42] | (RefSeq) putative 12-oxophytodienoate reductase 11	http://www.genome.jp/dbget-bin/www_bget?vvi:100244746	NADH:flavin oxidoreductase / NADH oxidase family
CSA000662	DOWN	DOWN	--	--	GO:0016020//GO:0005575	membrane//cellular_component	--	--	no KO assigned | (RefSeq) uncharacterized LOC100247357	http://www.genome.jp/dbget-bin/www_bget?vvi:100247357	EamA-like transporter family
CSA000714	UP	UP	--	--	--	--	--	--	K13459 disease resistance protein RPS2 | (RefSeq) probable disease resistance protein At4g27220	http://www.genome.jp/dbget-bin/www_bget?vvi:100258875	--
CSA000715	UP	UP	--	--	--	--	GO:0043168//GO:0030554//GO:0097159//GO:0001883//GO:0001882//GO:0032550//GO:0032553//GO:0032555//GO:0036094//GO:0032559//GO:0005488//GO:0003674//GO:0017076//GO:1901265//GO:0000166//GO:0097367//GO:0032549//GO:0043167//GO:0043531//GO:1901363	anion binding//adenyl nucleotide binding//organic cyclic compound binding//purine nucleoside binding//nucleoside binding//purine ribonucleoside binding//ribonucleotide binding//purine ribonucleotide binding//small molecule binding//adenyl ribonucleotide binding//binding//molecular_function//purine nucleotide binding//nucleoside phosphate binding//nucleotide binding//carbohydrate derivative bindin…	K13457 disease resistance protein RPM1 | (RefSeq) disease resistance protein RPM1	http://www.genome.jp/dbget-bin/www_bget?vvi:100253350	NB-ARC domain
CSA000828	DOWN	DOWN	GO:0044700//GO:0044763//GO:0044699//GO:0023052//GO:0065007//GO:0009987//GO:0050789//GO:0008150//GO:0051716//GO:0007154//GO:0007165//GO:0050794//GO:0050896	single organism signaling//single-organism cellular process//single-organism process//signaling//biological regulation//cellular process//regulation of biological process//biological_process//cellular response to stimulus//cell communication//signal transduction//regulation of cellular process//response to stimulus	--	--	GO:0036094//GO:0032550//GO:0032553//GO:0032555//GO:0001883//GO:0001882//GO:0005515//GO:0043168//GO:0030554//GO:0097159//GO:0000166//GO:1901265//GO:0097367//GO:0032549//GO:0043167//GO:0043531//GO:1901363//GO:0017076//GO:0003674//GO:0032559//GO:0005488	small molecule binding//purine ribonucleoside binding//ribonucleotide binding//purine ribonucleotide binding//purine nucleoside binding//nucleoside binding//protein binding//anion binding//adenyl nucleotide binding//organic cyclic compound binding//nucleotide binding//nucleoside phosphate binding//carbohydrate derivative binding//ribonucleoside binding//ion binding//ADP binding//heterocyclic comp…	no KO assigned | (RefSeq) TMV resistance protein N-like	http://www.genome.jp/dbget-bin/www_bget?vvi:100258575	TIR domain
CSA000857	UP	UP	--	--	--	--	--	--	no KO assigned | (RefSeq) uncharacterized LOC100243242	http://www.genome.jp/dbget-bin/www_bget?vvi:100243242	Plant mobile domain
CSA000860	UP	UP	--	--	--	--	GO:0005488//GO:0003674//GO:0005515	binding//molecular_function//protein binding	K00799 glutathione S-transferase [EC:2.5.1.18] | (RefSeq) probable glutathione S-transferase	http://www.genome.jp/dbget-bin/www_bget?vvi:100245369	Glutathione S-transferase, N-terminal domain
CSA000867	DOWN	DOWN	GO:0009059//GO:0043170//GO:0034641//GO:0044271//GO:0044267//GO:0006518//GO:0071704//GO:0008150//GO:0044237//GO:0043043//GO:0019538//GO:1901564//GO:0009987//GO:0044260//GO:1901576//GO:0044249//GO:0010467//GO:0034645//GO:0044238//GO:0009058//GO:0006412//GO:1901566//GO:0043603//GO:0043604//GO:0008152//GO:0006807	macromolecule biosynthetic process//macromolecule metabolic process//cellular nitrogen compound metabolic process//cellular nitrogen compound biosynthetic process//cellular protein metabolic process//peptide metabolic process//organic substance metabolic process//biological_process//cellular metabolic process//peptide biosynthetic process//protein metabolic process//organonitrogen compound metabo…	GO:0043232//GO:0005623//GO:0005622//GO:0044424//GO:0030529//GO:0043228//GO:0005575//GO:0044444//GO:0043229//GO:0032991//GO:0044464//GO:0005840//GO:0043226//GO:0005737	intracellular non-membrane-bounded organelle//cell//intracellular//intracellular part//ribonucleoprotein complex//non-membrane-bounded organelle//cellular_component//cytoplasmic part//intracellular organelle//macromolecular complex//cell part//ribosome//organelle//cytoplasm	GO:0003674//GO:0003735//GO:0005198	molecular_function//structural constituent of ribosome//structural molecule activity	K02910 large subunit ribosomal protein L31e | (RefSeq) 60S ribosomal protein L31	http://www.genome.jp/dbget-bin/www_bget?vvi:100267870	Ribosomal protein L31e
CSA000886	DOWN	DOWN	GO:0044710//GO:0034660//GO:0034641//GO:0006396//GO:0042256//GO:0006725//GO:0042254//GO:0034622//GO:0043170//GO:0044260//GO:0009987//GO:0010467//GO:0022618//GO:0043933//GO:0022613//GO:0008150//GO:0044237//GO:0071704//GO:0071826//GO:0016070//GO:1901360//GO:0006399//GO:0042255//GO:0034470//GO:0022607//GO:0016043//GO:0044699//GO:0044238//GO:0006139//GO:0070925//GO:0071840//GO:0008152//GO:0065003//GO:…	single-organism metabolic process//ncRNA metabolic process//cellular nitrogen compound metabolic process//RNA processing//mature ribosome assembly//cellular aromatic compound metabolic process//ribosome biogenesis//cellular macromolecular complex assembly//macromolecule metabolic process//cellular macromolecule metabolic process//cellular process//gene expression//ribonucleoprotein complex assemb…	--	--	GO:0003674//GO:0016627//GO:0048037//GO:0005488//GO:1901265//GO:0000166//GO:0043167//GO:1901363//GO:0043022//GO:0017150//GO:0003824//GO:0050662//GO:0044877//GO:0043168//GO:0043021//GO:0097159//GO:0016491//GO:0036094//GO:0050660	molecular_function//oxidoreductase activity, acting on the CH-CH group of donors//cofactor binding//binding//nucleoside phosphate binding//nucleotide binding//ion binding//heterocyclic compound binding//ribosome binding//tRNA dihydrouridine synthase activity//catalytic activity//coenzyme binding//macromolecular complex binding//anion binding//ribonucleoprotein complex binding//organic cyclic comp…	K05544 tRNA-dihydrouridine synthase 3 [EC:1.3.1.89] | (RefSeq) tRNA-dihydrouridine(47) synthase [NAD(P)(+)]-like	http://www.genome.jp/dbget-bin/www_bget?vvi:100262408	eIF-6 family
CSA000945	UP	UP	--	--	--	--	--	--	no KO assigned | (RefSeq) inactive protein kinase SELMODRAFT_444075	http://www.genome.jp/dbget-bin/www_bget?vvi:100244602	--
CSA000946	UP	UP	GO:0016310//GO:0008152//GO:0043412//GO:0036211//GO:0006464//GO:0006796//GO:0044238//GO:0044260//GO:0009987//GO:0006468//GO:0019538//GO:0044237//GO:0008150//GO:0071704//GO:0044267//GO:0043170//GO:0006793	phosphorylation//metabolic process//macromolecule modification//protein modification process//cellular protein modification process//phosphate-containing compound metabolic process//primary metabolic process//cellular macromolecule metabolic process//cellular process//protein phosphorylation//protein metabolic process//cellular metabolic process//biological_process//organic substance metabolic pr…	--	--	GO:0036094//GO:0032555//GO:0032553//GO:0032550//GO:0005524//GO:0001882//GO:0016772//GO:0001883//GO:0016301//GO:0097159//GO:0030554//GO:0016740//GO:0043168//GO:1901363//GO:0043167//GO:0097367//GO:0032549//GO:0000166//GO:1901265//GO:0003824//GO:0017076//GO:0004672//GO:0003674//GO:0035639//GO:0005488//GO:0032559//GO:0016773	small molecule binding//purine ribonucleotide binding//ribonucleotide binding//purine ribonucleoside binding//ATP binding//nucleoside binding//transferase activity, transferring phosphorus-containing groups//purine nucleoside binding//kinase activity//organic cyclic compound binding//adenyl nucleotide binding//transferase activity//anion binding//heterocyclic compound binding//ion binding//carboh…	no KO assigned | (RefSeq) inactive protein kinase SELMODRAFT_444075	http://www.genome.jp/dbget-bin/www_bget?vvi:100244602	Protein kinase domain
CSA000947	UP	UP	GO:0008152//GO:0016310//GO:0043412//GO:0006464//GO:0036211//GO:0006796//GO:0044238//GO:0009987//GO:0044260//GO:0071704//GO:0008150//GO:0044237//GO:0019538//GO:0006468//GO:0044267//GO:0006793//GO:0043170	metabolic process//phosphorylation//macromolecule modification//cellular protein modification process//protein modification process//phosphate-containing compound metabolic process//primary metabolic process//cellular process//cellular macromolecule metabolic process//organic substance metabolic process//biological_process//cellular metabolic process//protein metabolic process//protein phosphoryl…	--	--	GO:0016301//GO:0016772//GO:0016740//GO:0003824//GO:0003674//GO:0004672//GO:0016773	kinase activity//transferase activity, transferring phosphorus-containing groups//transferase activity//catalytic activity//molecular_function//protein kinase activity//phosphotransferase activity, alcohol group as acceptor	no KO assigned | (RefSeq) inactive protein kinase SELMODRAFT_444075	http://www.genome.jp/dbget-bin/www_bget?vvi:100244602	Protein tyrosine kinase
CSA000948	UP	UP	GO:0051179//GO:0008150//GO:0055085//GO:0009987//GO:1902578//GO:0006810//GO:0044763//GO:0051234//GO:0044699//GO:0044765	localization//biological_process//transmembrane transport//cellular process//single-organism localization//transport//single-organism cellular process//establishment of localization//single-organism process//single-organism transport	GO:0016021//GO:0016020//GO:0044425//GO:0031224//GO:0005575	integral component of membrane//membrane//membrane part//intrinsic component of membrane//cellular_component	GO:0016817//GO:0003824//GO:0017076//GO:0043167//GO:0015399//GO:0016818//GO:1901363//GO:0000166//GO:1901265//GO:0032549//GO:0097367//GO:0005215//GO:0005488//GO:0035639//GO:0016887//GO:0043492//GO:0032559//GO:0017111//GO:0003674//GO:0016462//GO:0032555//GO:0032553//GO:0022804//GO:0032550//GO:0036094//GO:0015405//GO:0030554//GO:0042626//GO:0097159//GO:0043168//GO:0016787//GO:0022857//GO:0001882//GO:…	hydrolase activity, acting on acid anhydrides//catalytic activity//purine nucleotide binding//ion binding//primary active transmembrane transporter activity//hydrolase activity, acting on acid anhydrides, in phosphorus-containing anhydrides//heterocyclic compound binding//nucleotide binding//nucleoside phosphate binding//ribonucleoside binding//carbohydrate derivative binding//transporter activit…	K05666 ATP-binding cassette, subfamily C (CFTR/MRP), member 2 | (RefSeq) ABC transporter C family member 8	http://www.genome.jp/dbget-bin/www_bget?vvi:100246410	ABC transporter transmembrane region
CSA000980	UP	UP	--	--	--	--	--	--	no KO assigned | (RefSeq) uncharacterized LOC100265664	http://www.genome.jp/dbget-bin/www_bget?vvi:100265664	Late embryogenesis abundant protein
CSA001009	UP	UP	GO:0008152//GO:0016310//GO:0043412//GO:0006464//GO:0036211//GO:0044238//GO:0006796//GO:0044260//GO:0009987//GO:0071704//GO:0008150//GO:0044237//GO:0006468//GO:0019538//GO:0044267//GO:0006793//GO:0043170	metabolic process//phosphorylation//macromolecule modification//cellular protein modification process//protein modification process//primary metabolic process//phosphate-containing compound metabolic process//cellular macromolecule metabolic process//cellular process//organic substance metabolic process//biological_process//cellular metabolic process//protein phosphorylation//protein metabolic pr…	--	--	GO:0036094//GO:0032550//GO:0032555//GO:0032553//GO:0016301//GO:0001882//GO:0001883//GO:0016772//GO:0005524//GO:0043168//GO:0030554//GO:0016740//GO:0097159//GO:0000166//GO:1901265//GO:0097367//GO:0032549//GO:0043167//GO:1901363//GO:0017076//GO:0003824//GO:0003674//GO:0004672//GO:0032559//GO:0016773//GO:0005488//GO:0035639	small molecule binding//purine ribonucleoside binding//purine ribonucleotide binding//ribonucleotide binding//kinase activity//nucleoside binding//purine nucleoside binding//transferase activity, transferring phosphorus-containing groups//ATP binding//anion binding//adenyl nucleotide binding//transferase activity//organic cyclic compound binding//nucleotide binding//nucleoside phosphate binding//…	no KO assigned | (RefSeq) serine/threonine-protein kinase CDL1	http://www.genome.jp/dbget-bin/www_bget?vvi:100250154	Protein kinase domain
CSA001019	UP	UP	GO:0016310//GO:0008152//GO:0043412//GO:0036211//GO:0006464//GO:0044238//GO:0006796//GO:0009987//GO:0044260//GO:0019538//GO:0006468//GO:0071704//GO:0008150//GO:0044237//GO:0044267//GO:0043170//GO:0006793	phosphorylation//metabolic process//macromolecule modification//protein modification process//cellular protein modification process//primary metabolic process//phosphate-containing compound metabolic process//cellular process//cellular macromolecule metabolic process//protein metabolic process//protein phosphorylation//organic substance metabolic process//biological_process//cellular metabolic pr…	--	--	GO:0036094//GO:0032553//GO:0032555//GO:0032550//GO:0001883//GO:0016772//GO:0001882//GO:0005524//GO:0016301//GO:0016740//GO:0030554//GO:0097159//GO:0043168//GO:0043167//GO:1901363//GO:0000166//GO:1901265//GO:0032549//GO:0097367//GO:0003824//GO:0017076//GO:0004672//GO:0003674//GO:0005488//GO:0035639//GO:0016773//GO:0032559	small molecule binding//ribonucleotide binding//purine ribonucleotide binding//purine ribonucleoside binding//purine nucleoside binding//transferase activity, transferring phosphorus-containing groups//nucleoside binding//ATP binding//kinase activity//transferase activity//adenyl nucleotide binding//organic cyclic compound binding//anion binding//ion binding//heterocyclic compound binding//nucleo…	no KO assigned | (RefSeq) probable leucine-rich repeat receptor-like serine/threonine-protein kinase At3g14840	http://www.genome.jp/dbget-bin/www_bget?vvi:100255520	Protein kinase domain
CSA001034	DOWN	DOWN	GO:0009059//GO:0019222//GO:0043170//GO:0080090//GO:0006725//GO:0050794//GO:0010556//GO:0009889//GO:0034641//GO:1903506//GO:0044271//GO:0016070//GO:0019219//GO:0018130//GO:1901360//GO:0050789//GO:0060255//GO:0006351//GO:0071704//GO:0044237//GO:0008150//GO:0051252//GO:0010467//GO:0009987//GO:1901576//GO:0044260//GO:0044249//GO:0031326//GO:0065007//GO:0006139//GO:0006355//GO:0034654//GO:0034645//GO:…	macromolecule biosynthetic process//regulation of metabolic process//macromolecule metabolic process//regulation of primary metabolic process//cellular aromatic compound metabolic process//regulation of cellular process//regulation of macromolecule biosynthetic process//regulation of biosynthetic process//cellular nitrogen compound metabolic process//regulation of nucleic acid-templated transcrip…	GO:0005623//GO:0043227//GO:0005622//GO:0044424//GO:0005575//GO:0043229//GO:0005634//GO:0043231//GO:0044464//GO:0043226	cell//membrane-bounded organelle//intracellular//intracellular part//cellular_component//intracellular organelle//nucleus//intracellular membrane-bounded organelle//cell part//organelle	GO:0003677//GO:0005488//GO:0003674//GO:0003676//GO:1901363//GO:0097159	DNA binding//binding//molecular_function//nucleic acid binding//heterocyclic compound binding//organic cyclic compound binding	K09338 homeobox-leucine zipper protein | (RefSeq) homeobox-leucine zipper protein HAT4	http://www.genome.jp/dbget-bin/www_bget?vvi:100246436	Homeobox associated leucine zipper
CSA001068	UP	UP	GO:0007049//GO:0071840//GO:0007067//GO:0016043//GO:0044699//GO:0048285//GO:0006996//GO:0022402//GO:0000278//GO:1903047//GO:0044763//GO:1902589//GO:0000280//GO:0008150//GO:0009987	cell cycle//cellular component organization or biogenesis//mitotic nuclear division//cellular component organization//single-organism process//organelle fission//organelle organization//cell cycle process//mitotic cell cycle//mitotic cell cycle process//single-organism cellular process//single-organism organelle organization//nuclear division//biological_process//cellular process	GO:0005575//GO:0044446//GO:0032991//GO:0043229//GO:0044428//GO:0044464//GO:0043231//GO:0005681//GO:0005634//GO:0043226//GO:0005623//GO:0005622//GO:0043227//GO:0030529//GO:0044424//GO:0044422	cellular_component//intracellular organelle part//macromolecular complex//intracellular organelle//nuclear part//cell part//intracellular membrane-bounded organelle//spliceosomal complex//nucleus//organelle//cell//intracellular//membrane-bounded organelle//ribonucleoprotein complex//intracellular part//organelle part	--	--	no KO assigned | (RefSeq) thioredoxin-like protein 4B	http://www.genome.jp/dbget-bin/www_bget?vvi:100240847	Mitosis protein DIM1
CSA001078	DOWN	DOWN	--	--	--	--	--	--	no KO assigned | (RefSeq) putative pentatricopeptide repeat-containing protein At5g52630	http://www.genome.jp/dbget-bin/www_bget?vvi:100252407	PPR repeat family
CSA001079	DOWN	DOWN	--	--	--	--	--	--	no KO assigned | (RefSeq) putative pentatricopeptide repeat-containing protein At5g52630	http://www.genome.jp/dbget-bin/www_bget?vvi:100252407	PPR repeat family
CSA001085	UP	UP	--	--	--	--	GO:0046872//GO:0008270//GO:0046914//GO:0043167//GO:0043169//GO:0005488//GO:0003674	metal ion binding//zinc ion binding//transition metal ion binding//ion binding//cation binding//binding//molecular_function	K14782 protein AATF/BFR2 | (RefSeq) putative uncharacterized protein DDB_G0270496	http://www.genome.jp/dbget-bin/www_bget?vvi:100249550	SWIM zinc finger
CSA001100	UP	UP	--	--	--	--	--	--	--	--	--
CSA001119	DOWN	DOWN	GO:0016571//GO:0044238//GO:0018022//GO:0071840//GO:0006464//GO:0044699//GO:0016043//GO:0036211//GO:0043412//GO:0006996//GO:0008152//GO:0034968//GO:0016570//GO:0043414//GO:0044763//GO:0051276//GO:1902589//GO:0008213//GO:0016569//GO:0006479//GO:0043170//GO:0032259//GO:0044710//GO:0044267//GO:0018205//GO:0008150//GO:0044237//GO:0071704//GO:0019538//GO:0018193//GO:0006325//GO:0044260//GO:0009987//GO:…	histone methylation//primary metabolic process//peptidyl-lysine methylation//cellular component organization or biogenesis//cellular protein modification process//single-organism process//cellular component organization//protein modification process//macromolecule modification//organelle organization//metabolic process//histone lysine methylation//histone modification//macromolecule methylation//…	GO:0005575//GO:0043229//GO:0044464//GO:0043231//GO:0005634//GO:0043226//GO:0005623//GO:0005622//GO:0043227//GO:0044424	cellular_component//intracellular organelle//cell part//intracellular membrane-bounded organelle//nucleus//organelle//cell//intracellular//membrane-bounded organelle//intracellular part	GO:0005515//GO:0008270//GO:0016740//GO:0016279//GO:0046914//GO:0018024//GO:0008276//GO:0046872//GO:0043169//GO:0005488//GO:0003674//GO:0042054//GO:0008170//GO:0016278//GO:0008757//GO:0016741//GO:0003824//GO:0008168//GO:0043167	protein binding//zinc ion binding//transferase activity//protein-lysine N-methyltransferase activity//transition metal ion binding//histone-lysine N-methyltransferase activity//protein methyltransferase activity//metal ion binding//cation binding//binding//molecular_function//histone methyltransferase activity//N-methyltransferase activity//lysine N-methyltransferase activity//S-adenosylmethionin…	no KO assigned | (RefSeq) histone-lysine N-methyltransferase SUVR5	http://www.genome.jp/dbget-bin/www_bget?vvi:100251309	SET domain
CSA001126	DOWN	DOWN	--	--	--	--	GO:0097159//GO:1901363//GO:0003676//GO:0003674//GO:0005488	organic cyclic compound binding//heterocyclic compound binding//nucleic acid binding//molecular_function//binding	K12893 splicing factor, arginine/serine-rich 4/5/6 | (RefSeq) serine/arginine-rich splicing factor RS31	http://www.genome.jp/dbget-bin/www_bget?vvi:100255266	RNA recognition motif. (a.k.a. RRM, RBD, or RNP domain)
CSA001132	DOWN	DOWN	--	--	--	--	--	--	K17795 mitochondrial import inner membrane translocase subunit TIM17 | (RefSeq) mitochondrial import inner membrane translocase subunit TIM17-2	http://www.genome.jp/dbget-bin/www_bget?vvi:100259466	Tim17/Tim22/Tim23/Pmp24 family
CSA001147	UP	UP	--	--	--	--	--	--	no KO assigned | (RefSeq) D-CDes; putative D-cysteine desulfhydrase 1, mitochondrial	http://www.genome.jp/dbget-bin/www_bget?vvi:100259161	Pyridoxal-phosphate dependent enzyme
CSA001166	UP	UP	--	--	--	--	--	--	--	--	--
CSA001201	UP	UP	--	--	--	--	--	--	no KO assigned | (RefSeq) mitochondrial fission protein ELM1	http://www.genome.jp/dbget-bin/www_bget?vvi:100251866	Mitochondrial fission ELM1
CSA001203	UP	UP	--	--	--	--	--	--	no KO assigned | (RefSeq) mitochondrial fission protein ELM1	http://www.genome.jp/dbget-bin/www_bget?vvi:100251866	--
CSA001205	DOWN	DOWN	--	--	--	--	GO:0003674//GO:0003824	molecular_function//catalytic activity	no KO assigned | (RefSeq) probable protein phosphatase 2C 60	http://www.genome.jp/dbget-bin/www_bget?vvi:100248713	Protein phosphatase 2C
CSA001220	DOWN	DOWN	GO:0044238//GO:0006508//GO:0008152//GO:0043170//GO:0019538//GO:0071704//GO:0008150	primary metabolic process//proteolysis//metabolic process//macromolecule metabolic process//protein metabolic process//organic substance metabolic process//biological_process	--	--	GO:0016787//GO:0070011//GO:0004190//GO:0008233//GO:0003674//GO:0004175//GO:0003824//GO:0070001	hydrolase activity//peptidase activity, acting on L-amino acid peptides//aspartic-type endopeptidase activity//peptidase activity//molecular_function//endopeptidase activity//catalytic activity//aspartic-type peptidase activity	K08245 phytepsin [EC:3.4.23.40] | (RefSeq) aspartic proteinase	http://www.genome.jp/dbget-bin/www_bget?vvi:100251117	Eukaryotic aspartyl protease
CSA001257	UP	UP	--	--	--	--	GO:0008168//GO:0016741//GO:0003824//GO:0003674//GO:0008171//GO:0016740	methyltransferase activity//transferase activity, transferring one-carbon groups//catalytic activity//molecular_function//O-methyltransferase activity//transferase activity	no KO assigned | (RefSeq) O-methyltransferase MdmC	http://www.genome.jp/dbget-bin/www_bget?vvi:100259246	O-methyltransferase
CSA001274	UP	UP	GO:0005975//GO:0044238//GO:0008152//GO:0071704//GO:0008150	carbohydrate metabolic process//primary metabolic process//metabolic process//organic substance metabolic process//biological_process	--	--	GO:0016787//GO:0016798//GO:0005488//GO:0043169//GO:0003674//GO:0004553//GO:0003824//GO:0043167	hydrolase activity//hydrolase activity, acting on glycosyl bonds//binding//cation binding//molecular_function//hydrolase activity, hydrolyzing O-glycosyl compounds//catalytic activity//ion binding	K00700 1,4-alpha-glucan branching enzyme [EC:2.4.1.18] | (RefSeq) 1,4-alpha-glucan-branching enzyme 1, chloroplastic/amyloplastic	http://www.genome.jp/dbget-bin/www_bget?vvi:100257371	Carbohydrate-binding module 48 (Isoamylase N-terminal domain)
CSA001310	UP	UP	--	--	--	--	GO:0005515//GO:0005488//GO:0003674	protein binding//binding//molecular_function	no KO assigned | (RefSeq) polyadenylate-binding protein-interacting protein 5	http://www.genome.jp/dbget-bin/www_bget?vvi:100268154	CUE domain
CSA001344	DOWN	DOWN	--	--	--	--	--	--	no KO assigned | (RefSeq) uncharacterized LOC100855091	http://www.genome.jp/dbget-bin/www_bget?vvi:100855091	--
CSA001363	DOWN	DOWN	--	--	--	--	--	--	no KO assigned | (RefSeq) acyltransferase-like protein At1g54570, chloroplastic	http://www.genome.jp/dbget-bin/www_bget?vvi:100253864	--
CSA001364	DOWN	DOWN	--	--	--	--	--	--	no KO assigned | (RefSeq) acyltransferase-like protein At1g54570, chloroplastic	http://www.genome.jp/dbget-bin/www_bget?vvi:100253864	--
CSA001419	DOWN	DOWN	--	--	--	--	--	--	K00311 electron-transferring-flavoprotein dehydrogenase [EC:1.5.5.1] | (RefSeq) electron transfer flavoprotein-ubiquinone oxidoreductase, mitochondrial	http://www.genome.jp/dbget-bin/www_bget?vvi:100244062	--
CSA001420	DOWN	DOWN	--	--	--	--	--	--	K00311 electron-transferring-flavoprotein dehydrogenase [EC:1.5.5.1] | (RefSeq) electron transfer flavoprotein-ubiquinone oxidoreductase, mitochondrial	http://www.genome.jp/dbget-bin/www_bget?vvi:100244062	--
CSA001431	UP	UP	--	--	--	--	--	--	no KO assigned | (RefSeq) uncharacterized LOC100241910	http://www.genome.jp/dbget-bin/www_bget?vvi:100241910	mTERF
CSA001438	UP	UP	--	--	--	--	--	--	--	--	--
CSA001445	DOWN	DOWN	GO:0044710//GO:0071704//GO:0008150//GO:0008152//GO:0044699//GO:0006629//GO:0044238	single-organism metabolic process//organic substance metabolic process//biological_process//metabolic process//single-organism process//lipid metabolic process//primary metabolic process	--	--	GO:0016787//GO:0003824//GO:0003674//GO:0016788	hydrolase activity//catalytic activity//molecular_function//hydrolase activity, acting on ester bonds	no KO assigned | (RefSeq) GDSL esterase/lipase 1	http://www.genome.jp/dbget-bin/www_bget?vvi:100265188	GDSL-like Lipase/Acylhydrolase
CSA001467	DOWN	DOWN	GO:0006629//GO:0044238//GO:0044699//GO:0008152//GO:0071704//GO:0008150//GO:0044710	lipid metabolic process//primary metabolic process//single-organism process//metabolic process//organic substance metabolic process//biological_process//single-organism metabolic process	--	--	GO:0016788//GO:0003674//GO:0003824//GO:0016787	hydrolase activity, acting on ester bonds//molecular_function//catalytic activity//hydrolase activity	no KO assigned | (RefSeq) GDSL esterase/lipase At2g23540	http://www.genome.jp/dbget-bin/www_bget?vvi:100855319	GDSL-like Lipase/Acylhydrolase
CSA001488	DOWN	DOWN	--	--	--	--	--	--	no KO assigned | (RefSeq) probable transcription factor PosF21	http://www.genome.jp/dbget-bin/www_bget?vvi:100266402	--
CSA001506	DOWN	DOWN	--	--	--	--	--	--	no KO assigned | (RefSeq) homeobox protein BEL1 homolog	http://www.genome.jp/dbget-bin/www_bget?vvi:100262204	Associated with HOX
CSA001541	UP	UP	--	--	--	--	--	--	no KO assigned | (RefSeq) uncharacterized LOC100241484	http://www.genome.jp/dbget-bin/www_bget?vvi:100241484	--
CSA001542	UP	UP	--	--	--	--	--	--	no KO assigned | (RefSeq) uncharacterized LOC100241484	http://www.genome.jp/dbget-bin/www_bget?vvi:100241484	--
CSA001568	DOWN	DOWN	--	--	--	--	--	--	no KO assigned | (RefSeq) uncharacterized LOC100267500	http://www.genome.jp/dbget-bin/www_bget?vvi:100267500	COPI associated protein
CSA001600	DOWN	DOWN	--	--	--	--	--	--	no KO assigned | (RefSeq) LOB domain-containing protein 41	http://www.genome.jp/dbget-bin/www_bget?vvi:100245622	Protein of unknown function DUF260
CSA001620	UP	UP	GO:0009058//GO:1901576//GO:0009987//GO:0044723//GO:0044237//GO:0044711//GO:0009311//GO:0044710//GO:0044262//GO:0044763//GO:0008152//GO:0034637//GO:0016051//GO:0044699//GO:0009312//GO:0005975//GO:0044238//GO:0044249//GO:0005984//GO:0005992//GO:0005991//GO:0008150//GO:0071704//GO:0046351	biosynthetic process//organic substance biosynthetic process//cellular process//single-organism carbohydrate metabolic process//cellular metabolic process//single-organism biosynthetic process//oligosaccharide metabolic process//single-organism metabolic process//cellular carbohydrate metabolic process//single-organism cellular process//metabolic process//cellular carbohydrate biosynthetic proces…	--	--	GO:0003824//GO:0003674	catalytic activity//molecular_function	K16055 trehalose 6-phosphate synthase/phosphatase [EC:2.4.1.15 3.1.3.12] | (RefSeq) alpha,alpha-trehalose-phosphate synthase [UDP-forming] 1	http://www.genome.jp/dbget-bin/www_bget?vvi:100265802	Trehalose-phosphatase
CSA001672	DOWN	DOWN	GO:0071704//GO:0008150//GO:0043043//GO:0019538//GO:0044249//GO:0043170//GO:0034641//GO:0044271//GO:0043603//GO:0008152//GO:0034645//GO:0044238//GO:0044237//GO:1901564//GO:1901576//GO:0044260//GO:0009987//GO:0010467//GO:0009059//GO:0044267//GO:0006518//GO:1901566//GO:0043604//GO:0006807//GO:0009058//GO:0006412	organic substance metabolic process//biological_process//peptide biosynthetic process//protein metabolic process//cellular biosynthetic process//macromolecule metabolic process//cellular nitrogen compound metabolic process//cellular nitrogen compound biosynthetic process//cellular amide metabolic process//metabolic process//cellular macromolecule biosynthetic process//primary metabolic process//c…	GO:0005622//GO:0030529//GO:0043232//GO:0044464//GO:0005840//GO:0043226//GO:0005575//GO:0044424//GO:0043228//GO:0005623//GO:0005737//GO:0044444//GO:0043229//GO:0032991	intracellular//ribonucleoprotein complex//intracellular non-membrane-bounded organelle//cell part//ribosome//organelle//cellular_component//intracellular part//non-membrane-bounded organelle//cell//cytoplasm//cytoplasmic part//intracellular organelle//macromolecular complex	GO:0003674//GO:0003735//GO:0005198	molecular_function//structural constituent of ribosome//structural molecule activity	K02973 small subunit ribosomal protein S23e | (RefSeq) 40S ribosomal protein S23	http://www.genome.jp/dbget-bin/www_bget?vvi:100248226	Ribosomal protein S12/S23
CSA001680	DOWN	DOWN	--	--	--	--	--	--	no KO assigned | (RefSeq) glutamate receptor 2.7-like	http://www.genome.jp/dbget-bin/www_bget?vvi:100255540	--
CSA001682	DOWN	DOWN	GO:0044765//GO:0006810//GO:0051234//GO:0009987//GO:0044699//GO:1902578//GO:0044763//GO:0008150//GO:0051179//GO:0055085	single-organism transport//transport//establishment of localization//cellular process//single-organism process//single-organism localization//single-organism cellular process//biological_process//localization//transmembrane transport	GO:0016020//GO:0005575	membrane//cellular_component	GO:0005215//GO:0003674	transporter activity//molecular_function	K20989 urea-proton symporter | (RefSeq) urea-proton symporter DUR3	http://www.genome.jp/dbget-bin/www_bget?vvi:100242634	Sodium:solute symporter family
CSA001709	DOWN	DOWN	GO:0016310//GO:0006796//GO:0006464//GO:0044237//GO:0044260//GO:0009987//GO:0006793//GO:0044267//GO:0043412//GO:0008152//GO:0044238//GO:0036211//GO:0019538//GO:0006468//GO:0008150//GO:0071704//GO:0043170	phosphorylation//phosphate-containing compound metabolic process//cellular protein modification process//cellular metabolic process//cellular macromolecule metabolic process//cellular process//phosphorus metabolic process//cellular protein metabolic process//macromolecule modification//metabolic process//primary metabolic process//protein modification process//protein metabolic process//protein p…	--	--	GO:0097159//GO:0016740//GO:0043168//GO:0001882//GO:0016301//GO:0043167//GO:0032549//GO:0000166//GO:0035639//GO:0005488//GO:0016773//GO:0032559//GO:0004672//GO:0032553//GO:0032555//GO:0032550//GO:0036094//GO:0030554//GO:0005524//GO:0016772//GO:0001883//GO:0003824//GO:0017076//GO:1901363//GO:0097367//GO:1901265//GO:0003674	organic cyclic compound binding//transferase activity//anion binding//nucleoside binding//kinase activity//ion binding//ribonucleoside binding//nucleotide binding//purine ribonucleoside triphosphate binding//binding//phosphotransferase activity, alcohol group as acceptor//adenyl ribonucleotide binding//protein kinase activity//ribonucleotide binding//purine ribonucleotide binding//purine ribonucl…	no KO assigned | (RefSeq) serine/threonine-protein kinase ppk15	http://www.genome.jp/dbget-bin/www_bget?vvi:100265606	Protein kinase domain
CSA001712	DOWN	DOWN	--	--	--	--	GO:0005488//GO:0005515//GO:0003674	binding//protein binding//molecular_function	no KO assigned | (RefSeq) F-box protein At5g39450	http://www.genome.jp/dbget-bin/www_bget?vvi:100262918	F-box domain
CSA001731	UP	UP	--	--	--	--	GO:0003824//GO:0003674//GO:0008171//GO:0016741//GO:0008168//GO:0016740	catalytic activity//molecular_function//O-methyltransferase activity//transferase activity, transferring one-carbon groups//methyltransferase activity//transferase activity	K00588 caffeoyl-CoA O-methyltransferase [EC:2.1.1.104] | (RefSeq) probable caffeoyl-CoA O-methyltransferase At4g26220	http://www.genome.jp/dbget-bin/www_bget?vvi:100268094	O-methyltransferase
CSA001735	UP	UP	--	--	--	--	--	--	K01853 cycloartenol synthase [EC:5.4.99.8] | (RefSeq) cycloartenol Synthase	http://www.genome.jp/dbget-bin/www_bget?vvi:100243389	--
CSA001743	UP	UP	GO:0034654//GO:0034645//GO:0006355//GO:2000112//GO:0044238//GO:1901362//GO:0090304//GO:0046483//GO:0019438//GO:0008152//GO:0019222//GO:0043170//GO:0050794//GO:0006725//GO:0034641//GO:0044271//GO:1903506//GO:0016070//GO:0019219//GO:0071704//GO:0008150//GO:0051252//GO:0044249//GO:0065007//GO:0006139//GO:0010468//GO:2001141//GO:0009058//GO:0031323//GO:0051171//GO:0006807//GO:0032774//GO:0097659//GO:…	nucleobase-containing compound biosynthetic process//cellular macromolecule biosynthetic process//regulation of transcription, DNA-templated//regulation of cellular macromolecule biosynthetic process//primary metabolic process//organic cyclic compound biosynthetic process//nucleic acid metabolic process//heterocycle metabolic process//aromatic compound biosynthetic process//metabolic process//reg…	--	--	GO:0001071//GO:0003700//GO:0003674	nucleic acid binding transcription factor activity//transcription factor activity, sequence-specific DNA binding//molecular_function	K09285 AP2-like factor, ANT lineage | (RefSeq) AP2-like ethylene-responsive transcription factor ANT	http://www.genome.jp/dbget-bin/www_bget?vvi:100257805	AP2 domain
CSA001752	UP	UP	--	--	--	--	--	--	no KO assigned | (RefSeq) probable arabinosyltransferase ARAD1	http://www.genome.jp/dbget-bin/www_bget?vvi:100244988	Exostosin family
CSA001762	DOWN	DOWN	--	--	--	--	--	--	--	--	--
CSA001776	DOWN	DOWN	GO:0006796//GO:0006464//GO:0016310//GO:0006793//GO:0044267//GO:0044237//GO:0009987//GO:0044260//GO:0044238//GO:0036211//GO:0043412//GO:0008152//GO:0043170//GO:0019538//GO:0006468//GO:0071704//GO:0008150	phosphate-containing compound metabolic process//cellular protein modification process//phosphorylation//phosphorus metabolic process//cellular protein metabolic process//cellular metabolic process//cellular process//cellular macromolecule metabolic process//primary metabolic process//protein modification process//macromolecule modification//metabolic process//macromolecule metabolic process//pro…	--	--	GO:0016740//GO:0097159//GO:0005515//GO:0043168//GO:0001882//GO:0016301//GO:0005488//GO:0035639//GO:0016773//GO:0032559//GO:0004672//GO:0043167//GO:0000166//GO:0032549//GO:0030554//GO:0001883//GO:0016772//GO:0005524//GO:0032553//GO:0032555//GO:0032550//GO:0036094//GO:0003674//GO:0003824//GO:0017076//GO:1901363//GO:1901265//GO:0097367	transferase activity//organic cyclic compound binding//protein binding//anion binding//nucleoside binding//kinase activity//binding//purine ribonucleoside triphosphate binding//phosphotransferase activity, alcohol group as acceptor//adenyl ribonucleotide binding//protein kinase activity//ion binding//nucleotide binding//ribonucleoside binding//adenyl nucleotide binding//purine nucleoside binding/…	no KO assigned | (RefSeq) leucine-rich repeat receptor-like protein kinase PEPR1	http://www.genome.jp/dbget-bin/www_bget?vvi:100245296	Protein kinase domain
CSA001788	DOWN	DOWN	GO:0031323//GO:0051171//GO:0006139//GO:0010468//GO:2001141//GO:0009058//GO:0006807//GO:0032774//GO:0097659//GO:0010556//GO:0009889//GO:0009059//GO:0080090//GO:0010467//GO:1901576//GO:0009987//GO:0044260//GO:0031326//GO:1901360//GO:0018130//GO:0044237//GO:0050789//GO:0006351//GO:0060255//GO:1901362//GO:0034654//GO:0034645//GO:0006355//GO:2000112//GO:0044238//GO:0008152//GO:0090304//GO:0046483//GO:…	regulation of cellular metabolic process//regulation of nitrogen compound metabolic process//nucleobase-containing compound metabolic process//regulation of gene expression//regulation of RNA biosynthetic process//biosynthetic process//nitrogen compound metabolic process//RNA biosynthetic process//nucleic acid-templated transcription//regulation of macromolecule biosynthetic process//regulation o…	--	--	GO:0097159//GO:0003677//GO:0005488//GO:0043565//GO:0003676//GO:0001071//GO:0003700//GO:0003674//GO:1901363	organic cyclic compound binding//DNA binding//binding//sequence-specific DNA binding//nucleic acid binding//nucleic acid binding transcription factor activity//transcription factor activity, sequence-specific DNA binding//molecular_function//heterocyclic compound binding	no KO assigned | (RefSeq) probable WRKY transcription factor 57	http://www.genome.jp/dbget-bin/www_bget?vvi:100262937	WRKY DNA -binding domain
CSA001799	UP	UP	--	--	--	--	GO:0046983//GO:0003674//GO:0005515//GO:0005488	protein dimerization activity//molecular_function//protein binding//binding	no KO assigned | (RefSeq) transcription factor bHLH93	http://www.genome.jp/dbget-bin/www_bget?vvi:100250635	Helix-loop-helix DNA-binding domain
CSA001803	DOWN	DOWN	GO:0006464//GO:0006796//GO:0016310//GO:0044267//GO:0006793//GO:0044260//GO:0009987//GO:0044237//GO:0036211//GO:0044238//GO:0008152//GO:0043412//GO:0043170//GO:0008150//GO:0071704//GO:0019538//GO:0006468	cellular protein modification process//phosphate-containing compound metabolic process//phosphorylation//cellular protein metabolic process//phosphorus metabolic process//cellular macromolecule metabolic process//cellular process//cellular metabolic process//protein modification process//primary metabolic process//metabolic process//macromolecule modification//macromolecule metabolic process//bio…	--	--	GO:0016301//GO:0001882//GO:0043168//GO:0016740//GO:0097159//GO:0004672//GO:0016773//GO:0032559//GO:0005488//GO:0035639//GO:0000166//GO:0032549//GO:0043167//GO:0003676//GO:0046914//GO:0016772//GO:0001883//GO:0005524//GO:0008270//GO:0030554//GO:0046872//GO:0036094//GO:0032550//GO:0032553//GO:0032555//GO:0003674//GO:0043169//GO:1901265//GO:0097367//GO:1901363//GO:0017076//GO:0003824	kinase activity//nucleoside binding//anion binding//transferase activity//organic cyclic compound binding//protein kinase activity//phosphotransferase activity, alcohol group as acceptor//adenyl ribonucleotide binding//binding//purine ribonucleoside triphosphate binding//nucleotide binding//ribonucleoside binding//ion binding//nucleic acid binding//transition metal ion binding//transferase activi…	no KO assigned | (RefSeq) probable leucine-rich repeat receptor-like protein kinase At1g35710	http://www.genome.jp/dbget-bin/www_bget?vvi:100265559	Zinc knuckle
CSA001808	DOWN	DOWN	GO:0044710//GO:0008150//GO:0055114//GO:0008152//GO:0044699	single-organism metabolic process//biological_process//oxidation-reduction process//metabolic process//single-organism process	--	--	GO:0016705//GO:0043167//GO:0005488//GO:0016491//GO:0046906//GO:0097159//GO:0020037//GO:0003824//GO:1901363//GO:0043169//GO:0003674//GO:0005506//GO:0046872//GO:0046914	oxidoreductase activity, acting on paired donors, with incorporation or reduction of molecular oxygen//ion binding//binding//oxidoreductase activity//tetrapyrrole binding//organic cyclic compound binding//heme binding//catalytic activity//heterocyclic compound binding//cation binding//molecular_function//iron ion binding//metal ion binding//transition metal ion binding	no KO assigned | (RefSeq) flavonoid 3'-monooxygenase	http://www.genome.jp/dbget-bin/www_bget?vvi:100253887	gag-polypeptide of LTR copia-type
CSA001836	DOWN	DOWN	--	--	--	--	GO:0005488//GO:0005515//GO:0003674	binding//protein binding//molecular_function	no KO assigned | (RefSeq) delta-latroinsectotoxin-Lt1a	http://www.genome.jp/dbget-bin/www_bget?vvi:100257639	Ankyrin repeats (3 copies)
CSA001934	DOWN	DOWN	--	--	--	--	--	--	no KO assigned | (RefSeq) uncharacterized protein At4g37920, chloroplastic	http://www.genome.jp/dbget-bin/www_bget?vvi:100265983	--
CSA001963	UP	UP	--	--	--	--	--	--	no KO assigned | (RefSeq) protein ABHD17C	http://www.genome.jp/dbget-bin/www_bget?vvi:100242080	Alpha/beta hydrolase family
CSA001988	DOWN	DOWN	--	--	--	--	--	--	no KO assigned | (RefSeq) IRK-interacting protein	http://www.genome.jp/dbget-bin/www_bget?vvi:100255640	Plant protein of unknown function (DUF641)
CSA001995	UP	UP	--	--	--	--	--	--	no KO assigned | (RefSeq) arp2/3 complex-activating protein rickA	http://www.genome.jp/dbget-bin/www_bget?vvi:100251777	Protein of unknown function (DUF1635)
CSA001997	UP	UP	--	--	GO:0016020//GO:0005575	membrane//cellular_component	--	--	K02221 YggT family protein | (RefSeq) uncharacterized LOC100244373	http://www.genome.jp/dbget-bin/www_bget?vvi:100244373	YGGT family
CSA002004	DOWN	DOWN	GO:0044710//GO:0008150//GO:0044699//GO:0055114//GO:0008152	single-organism metabolic process//biological_process//single-organism process//oxidation-reduction process//metabolic process	--	--	GO:0005488//GO:0016705//GO:0043167//GO:0097159//GO:0016491//GO:0046906//GO:0003674//GO:0043169//GO:1901363//GO:0020037//GO:0003824//GO:0046914//GO:0005506//GO:0046872	binding//oxidoreductase activity, acting on paired donors, with incorporation or reduction of molecular oxygen//ion binding//organic cyclic compound binding//oxidoreductase activity//tetrapyrrole binding//molecular_function//cation binding//heterocyclic compound binding//heme binding//catalytic activity//transition metal ion binding//iron ion binding//metal ion binding	--	--	Cytochrome P450
CSA002024	UP	UP	--	--	--	--	--	--	no KO assigned | (RefSeq) bax inhibitor 1-like	http://www.genome.jp/dbget-bin/www_bget?vvi:100241557	Inhibitor of apoptosis-promoting Bax1
CSA002026	UP	UP	GO:0042451//GO:1901293//GO:0055086//GO:0006139//GO:0046131//GO:0042455//GO:0009058//GO:0019637//GO:0006753//GO:1901137//GO:0006796//GO:0072522//GO:0016310//GO:0009147//GO:0046128//GO:0006807//GO:0006164//GO:1901566//GO:0009163//GO:0044711//GO:0044710//GO:0009142//GO:1901070//GO:0009260//GO:0046132//GO:0046036//GO:0006793//GO:1901068//GO:0006241//GO:0009987//GO:1901576//GO:0009199//GO:0009148//GO:…	purine nucleoside biosynthetic process//nucleoside phosphate biosynthetic process//nucleobase-containing small molecule metabolic process//nucleobase-containing compound metabolic process//pyrimidine ribonucleoside metabolic process//ribonucleoside biosynthetic process//biosynthetic process//organophosphate metabolic process//nucleoside phosphate metabolic process//carbohydrate derivative biosynt…	--	--	GO:0001882//GO:0016301//GO:0016740//GO:0097159//GO:0043168//GO:0005488//GO:0035639//GO:0032559//GO:0019205//GO:0043167//GO:0000166//GO:0032549//GO:0016772//GO:0001883//GO:0005524//GO:0030554//GO:0036094//GO:0032553//GO:0004550//GO:0032555//GO:0032550//GO:0003674//GO:0016776//GO:1901363//GO:1901265//GO:0097367//GO:0003824//GO:0017076	nucleoside binding//kinase activity//transferase activity//organic cyclic compound binding//anion binding//binding//purine ribonucleoside triphosphate binding//adenyl ribonucleotide binding//nucleobase-containing compound kinase activity//ion binding//nucleotide binding//ribonucleoside binding//transferase activity, transferring phosphorus-containing groups//purine nucleoside binding//ATP binding…	K00940 nucleoside-diphosphate kinase [EC:2.7.4.6] | (RefSeq) Ndpk; nucleoside diphosphate kinase B-like	http://www.genome.jp/dbget-bin/www_bget?vvi:100258184	Nucleoside diphosphate kinase
CSA002035	DOWN	DOWN	--	--	--	--	--	--	K03028 26S proteasome regulatory subunit N1 | (RefSeq) 26S proteasome regulatory subunit N1-like	http://www.genome.jp/dbget-bin/www_bget?vvi:100255701	--
CSA002039	DOWN	DOWN	--	--	--	--	--	--	--	--	--
CSA002044	UP	UP	GO:0009987//GO:1901360//GO:0044237//GO:0006807//GO:0006139//GO:0008150//GO:0071704//GO:0034641//GO:0006725//GO:0008152//GO:0046483//GO:0044238	cellular process//organic cyclic compound metabolic process//cellular metabolic process//nitrogen compound metabolic process//nucleobase-containing compound metabolic process//biological_process//organic substance metabolic process//cellular nitrogen compound metabolic process//cellular aromatic compound metabolic process//metabolic process//heterocycle metabolic process//primary metabolic process	--	--	GO:0008168//GO:0016741//GO:0016740//GO:0003824//GO:0003674	methyltransferase activity//transferase activity, transferring one-carbon groups//transferase activity//catalytic activity//molecular_function	no KO assigned | (RefSeq) methyltransferase-like protein 1	http://www.genome.jp/dbget-bin/www_bget?vvi:100254343	MT-A70
CSA002069	DOWN	DOWN	--	--	--	--	--	--	--	--	--
CSA002080	DOWN	DOWN	GO:0006796//GO:0006464//GO:0016310//GO:0006793//GO:0044267//GO:0044237//GO:0044260//GO:0009987//GO:0044238//GO:0036211//GO:0043412//GO:0008152//GO:0043170//GO:0008150//GO:0071704//GO:0006468//GO:0019538	phosphate-containing compound metabolic process//cellular protein modification process//phosphorylation//phosphorus metabolic process//cellular protein metabolic process//cellular metabolic process//cellular macromolecule metabolic process//cellular process//primary metabolic process//protein modification process//macromolecule modification//metabolic process//macromolecule metabolic process//bio…	--	--	GO:0043168//GO:0005515//GO:0016740//GO:0097159//GO:0016301//GO:0001882//GO:0032559//GO:0016773//GO:0005488//GO:0035639//GO:0004672//GO:0000166//GO:0032549//GO:0043167//GO:0030554//GO:0016772//GO:0001883//GO:0005524//GO:0032550//GO:0032555//GO:0032553//GO:0036094//GO:0003674//GO:0017076//GO:0003824//GO:1901265//GO:0097367//GO:1901363	anion binding//protein binding//transferase activity//organic cyclic compound binding//kinase activity//nucleoside binding//adenyl ribonucleotide binding//phosphotransferase activity, alcohol group as acceptor//binding//purine ribonucleoside triphosphate binding//protein kinase activity//nucleotide binding//ribonucleoside binding//ion binding//adenyl nucleotide binding//transferase activity, tran…	no KO assigned | (RefSeq) receptor-like protein kinase HAIKU2	http://www.genome.jp/dbget-bin/www_bget?vvi:100248069	Protein kinase domain
CSA002100	UP	UP	--	--	--	--	--	--	K09490 heat shock 70kDa protein 5 | (RefSeq) luminal-binding protein 5	http://www.genome.jp/dbget-bin/www_bget?vvi:100251379	Hsp70 protein
CSA002103	UP	UP	--	--	--	--	--	--	K03031 26S proteasome regulatory subunit N12 | (RefSeq) 26S proteasome non-ATPase regulatory subunit 8 homolog A	http://www.genome.jp/dbget-bin/www_bget?vvi:100258086	COP9 signalosome, subunit CSN8
CSA002140	DOWN	DOWN	--	--	--	--	GO:0016874//GO:0016879//GO:0016881//GO:0003824//GO:0003674//GO:0005515//GO:0005488	ligase activity//ligase activity, forming carbon-nitrogen bonds//acid-amino acid ligase activity//catalytic activity//molecular_function//protein binding//binding	no KO assigned | (RefSeq) protein ZINC INDUCED FACILITATOR-LIKE 1	http://www.genome.jp/dbget-bin/www_bget?vvi:100259102	WD domain, G-beta repeat
CSA002143	UP	UP	GO:0008150//GO:0071704//GO:0065007//GO:0050896//GO:0007154//GO:0050794//GO:0035556//GO:0051716//GO:0008152//GO:0044763//GO:0023052//GO:0044238//GO:0006629//GO:0044699//GO:0050789//GO:0009987//GO:0007165//GO:0044710//GO:0044700	biological_process//organic substance metabolic process//biological regulation//response to stimulus//cell communication//regulation of cellular process//intracellular signal transduction//cellular response to stimulus//metabolic process//single-organism cellular process//signaling//primary metabolic process//lipid metabolic process//single-organism process//regulation of biological process//cell…	--	--	GO:0003824//GO:0003674//GO:0016788//GO:0042578//GO:0004629//GO:0004435//GO:0008081//GO:0016298//GO:0004620//GO:0016787	catalytic activity//molecular_function//hydrolase activity, acting on ester bonds//phosphoric ester hydrolase activity//phospholipase C activity//phosphatidylinositol phospholipase C activity//phosphoric diester hydrolase activity//lipase activity//phospholipase activity//hydrolase activity	K05857 phosphatidylinositol phospholipase C, delta [EC:3.1.4.11] | (RefSeq) phosphoinositide phospholipase C 4	http://www.genome.jp/dbget-bin/www_bget?vvi:100255373	Phosphatidylinositol-specific phospholipase C, Y domain
CSA002147	UP	UP	--	--	--	--	--	--	no KO assigned | (RefSeq) LOB domain-containing protein 21	http://www.genome.jp/dbget-bin/www_bget?vvi:100243201	Protein of unknown function DUF260
CSA002162	UP	UP	--	--	--	--	--	--	K12593 M-phase phosphoprotein 6, animal type | (RefSeq) uncharacterized LOC100267367	http://www.genome.jp/dbget-bin/www_bget?vvi:100267367	--
CSA002173	UP	UP	--	--	--	--	--	--	no KO assigned | (RefSeq) protein DETOXIFICATION 45, chloroplastic	http://www.genome.jp/dbget-bin/www_bget?vvi:100267546	--
CSA002175	DOWN	DOWN	GO:0009059//GO:0043413//GO:0044267//GO:0044710//GO:0044237//GO:0006486//GO:1901576//GO:0009987//GO:0044260//GO:0044723//GO:0070085//GO:1901137//GO:0009058//GO:0009100//GO:0006464//GO:0043170//GO:1901135//GO:0019538//GO:0071704//GO:0008150//GO:0044249//GO:0005975//GO:0034645//GO:0044238//GO:0036211//GO:0044699//GO:0009101//GO:0043412//GO:0044763//GO:0008152	macromolecule biosynthetic process//macromolecule glycosylation//cellular protein metabolic process//single-organism metabolic process//cellular metabolic process//protein glycosylation//organic substance biosynthetic process//cellular process//cellular macromolecule metabolic process//single-organism carbohydrate metabolic process//glycosylation//carbohydrate derivative biosynthetic process//bio…	GO:0005623//GO:0005794//GO:0043227//GO:0044424//GO:0044446//GO:0044444//GO:0031090//GO:0043229//GO:0012505//GO:0043231//GO:0000139//GO:0016020//GO:0005737//GO:0098588//GO:0005622//GO:0044422//GO:0005575//GO:0044431//GO:0044464//GO:0043226	cell//Golgi apparatus//membrane-bounded organelle//intracellular part//intracellular organelle part//cytoplasmic part//organelle membrane//intracellular organelle//endomembrane system//intracellular membrane-bounded organelle//Golgi membrane//membrane//cytoplasm//bounding membrane of organelle//intracellular//organelle part//cellular_component//Golgi apparatus part//cell part//organelle	GO:0008194//GO:0016740//GO:0003674//GO:0003824//GO:0016757//GO:0016758//GO:0008375	UDP-glycosyltransferase activity//transferase activity//molecular_function//catalytic activity//transferase activity, transferring glycosyl groups//transferase activity, transferring hexosyl groups//acetylglucosaminyltransferase activity	K00726 alpha-1,3-mannosyl-glycoprotein beta-1,2-N-acetylglucosaminyltransferase [EC:2.4.1.101] | (RefSeq) alpha-1,3-mannosyl-glycoprotein 2-beta-N-acetylglucosaminyltransferase	http://www.genome.jp/dbget-bin/www_bget?vvi:100243059	GNT-I family
CSA002270	DOWN	DOWN	--	--	--	--	GO:0001883//GO:0030554//GO:0036094//GO:0032550//GO:0032553//GO:0032555//GO:0003674//GO:1901265//GO:0097367//GO:0043531//GO:1901363//GO:0017076//GO:0001882//GO:0043168//GO:0097159//GO:0032559//GO:0005488//GO:0000166//GO:0032549//GO:0043167	purine nucleoside binding//adenyl nucleotide binding//small molecule binding//purine ribonucleoside binding//ribonucleotide binding//purine ribonucleotide binding//molecular_function//nucleoside phosphate binding//carbohydrate derivative binding//ADP binding//heterocyclic compound binding//purine nucleotide binding//nucleoside binding//anion binding//organic cyclic compound binding//adenyl ribonu…	K13457 disease resistance protein RPM1 | (RefSeq) disease resistance protein RPM1	http://www.genome.jp/dbget-bin/www_bget?vvi:100854691	NB-ARC domain
CSA002291	UP	UP	--	--	--	--	--	--	K06889 uncharacterized protein | (RefSeq) protein bem46	http://www.genome.jp/dbget-bin/www_bget?vvi:100245712	--
CSA002306	DOWN	DOWN	GO:0016310//GO:0006796//GO:0006464//GO:0044237//GO:0044260//GO:0009987//GO:0006793//GO:0044267//GO:0043412//GO:0008152//GO:0044238//GO:0036211//GO:0019538//GO:0006468//GO:0071704//GO:0008150//GO:0043170	phosphorylation//phosphate-containing compound metabolic process//cellular protein modification process//cellular metabolic process//cellular macromolecule metabolic process//cellular process//phosphorus metabolic process//cellular protein metabolic process//macromolecule modification//metabolic process//primary metabolic process//protein modification process//protein metabolic process//protein p…	--	--	GO:0097159//GO:0016740//GO:0005515//GO:0043168//GO:0001882//GO:0016301//GO:0043167//GO:0032549//GO:0000166//GO:0035639//GO:0005488//GO:0016773//GO:0032559//GO:0004672//GO:0032553//GO:0032555//GO:0032550//GO:0036094//GO:0030554//GO:0005524//GO:0001883//GO:0016772//GO:0003824//GO:0017076//GO:1901363//GO:0097367//GO:1901265//GO:0003674	organic cyclic compound binding//transferase activity//protein binding//anion binding//nucleoside binding//kinase activity//ion binding//ribonucleoside binding//nucleotide binding//purine ribonucleoside triphosphate binding//binding//phosphotransferase activity, alcohol group as acceptor//adenyl ribonucleotide binding//protein kinase activity//ribonucleotide binding//purine ribonucleotide binding…	no KO assigned | (RefSeq) probable LRR receptor-like serine/threonine-protein kinase At3g47570	http://www.genome.jp/dbget-bin/www_bget?vvi:100241667	Protein kinase domain
CSA002358	DOWN	DOWN	--	--	GO:0044446//GO:0032991//GO:0043229//GO:0005623//GO:0043234//GO:0044430//GO:0043228//GO:0044424//GO:0005575//GO:0044464//GO:0043226//GO:0015629//GO:0043232//GO:0005856//GO:0016459//GO:0005622//GO:0044422	intracellular organelle part//macromolecular complex//intracellular organelle//cell//protein complex//cytoskeletal part//non-membrane-bounded organelle//intracellular part//cellular_component//cell part//organelle//actin cytoskeleton//intracellular non-membrane-bounded organelle//cytoskeleton//myosin complex//intracellular//organelle part	GO:0043168//GO:0097159//GO:0016787//GO:0001882//GO:0032559//GO:0017111//GO:0005488//GO:0035639//GO:0016462//GO:0003774//GO:0000166//GO:0032549//GO:0043167//GO:0030554//GO:0001883//GO:0005524//GO:0032550//GO:0032555//GO:0032553//GO:0036094//GO:0003674//GO:0017076//GO:0016817//GO:0003824//GO:1901265//GO:0097367//GO:0016818//GO:1901363	anion binding//organic cyclic compound binding//hydrolase activity//nucleoside binding//adenyl ribonucleotide binding//nucleoside-triphosphatase activity//binding//purine ribonucleoside triphosphate binding//pyrophosphatase activity//motor activity//nucleotide binding//ribonucleoside binding//ion binding//adenyl nucleotide binding//purine nucleoside binding//ATP binding//purine ribonucleoside bin…	K10357 myosin V | (RefSeq) myosin-2	http://www.genome.jp/dbget-bin/www_bget?vvi:100241905	Myosin head (motor domain)
CSA002379	DOWN	DOWN	GO:0036211//GO:0044238//GO:0008152//GO:0043412//GO:0043170//GO:0008150//GO:0071704//GO:0019538//GO:0006468//GO:0006464//GO:0006796//GO:0016310//GO:0044267//GO:0006793//GO:0009987//GO:0044260//GO:0044237	protein modification process//primary metabolic process//metabolic process//macromolecule modification//macromolecule metabolic process//biological_process//organic substance metabolic process//protein metabolic process//protein phosphorylation//cellular protein modification process//phosphate-containing compound metabolic process//phosphorylation//cellular protein metabolic process//phosphorus m…	--	--	GO:0016772//GO:0001883//GO:0005524//GO:0030554//GO:0036094//GO:0032550//GO:0032553//GO:0032555//GO:0003674//GO:1901265//GO:0097367//GO:1901363//GO:0017076//GO:0003824//GO:0016301//GO:0001882//GO:0043168//GO:0016740//GO:0097159//GO:0004672//GO:0016773//GO:0032559//GO:0005488//GO:0035639//GO:0000166//GO:0032549//GO:0043167	transferase activity, transferring phosphorus-containing groups//purine nucleoside binding//ATP binding//adenyl nucleotide binding//small molecule binding//purine ribonucleoside binding//ribonucleotide binding//purine ribonucleotide binding//molecular_function//nucleoside phosphate binding//carbohydrate derivative binding//heterocyclic compound binding//purine nucleotide binding//catalytic activi…	K04733 interleukin-1 receptor-associated kinase 4 [EC:2.7.11.1] | (RefSeq) lysM domain receptor-like kinase 4	http://www.genome.jp/dbget-bin/www_bget?vvi:100242712	Protein kinase domain
CSA002382	DOWN	DOWN	--	--	--	--	GO:0043167//GO:0005488//GO:0046872//GO:0008270//GO:0046914//GO:0043169//GO:0003674	ion binding//binding//metal ion binding//zinc ion binding//transition metal ion binding//cation binding//molecular_function	no KO assigned | (RefSeq) protein DA1-related 1	http://www.genome.jp/dbget-bin/www_bget?vvi:100258119	Protein of unknown function (DUF3633)
CSA002416	UP	UP	--	--	--	--	GO:0003674//GO:1901363//GO:0005488//GO:0003676//GO:0097159	molecular_function//heterocyclic compound binding//binding//nucleic acid binding//organic cyclic compound binding	K17569 G patch domain-containing protein 2 | (RefSeq) uncharacterized LOC100260114	http://www.genome.jp/dbget-bin/www_bget?vvi:100260114	G-patch domain
CSA002420	DOWN	DOWN	--	--	--	--	--	--	no KO assigned | (RefSeq) ankyrin repeat-containing protein ITN1	http://www.genome.jp/dbget-bin/www_bget?vvi:100265216	Ankyrin repeats (3 copies)
CSA002439	DOWN	DOWN	GO:1903506//GO:0044271//GO:0034641//GO:0043170//GO:0019222//GO:0006725//GO:0050794//GO:0065007//GO:0044249//GO:0019219//GO:0016070//GO:0051252//GO:0008150//GO:0071704//GO:1901362//GO:0044238//GO:2000112//GO:0006355//GO:0034645//GO:0034654//GO:0008152//GO:0046483//GO:0090304//GO:0019438//GO:0009889//GO:0010556//GO:0080090//GO:0009059//GO:0010467//GO:0031326//GO:0044260//GO:0009987//GO:1901576//GO:…	regulation of nucleic acid-templated transcription//cellular nitrogen compound biosynthetic process//cellular nitrogen compound metabolic process//macromolecule metabolic process//regulation of metabolic process//cellular aromatic compound metabolic process//regulation of cellular process//biological regulation//cellular biosynthetic process//regulation of nucleobase-containing compound metabolic…	GO:0005622//GO:0005575//GO:0043226//GO:0005634//GO:0044464//GO:0005623//GO:0044424//GO:0043227//GO:0043229//GO:0043231	intracellular//cellular_component//organelle//nucleus//cell part//cell//intracellular part//membrane-bounded organelle//intracellular organelle//intracellular membrane-bounded organelle	GO:0003700//GO:0003674//GO:1901363//GO:0001071//GO:0005488//GO:0003677//GO:0003676//GO:0043565//GO:0097159	transcription factor activity, sequence-specific DNA binding//molecular_function//heterocyclic compound binding//nucleic acid binding transcription factor activity//binding//DNA binding//nucleic acid binding//sequence-specific DNA binding//organic cyclic compound binding	K09419 heat shock transcription factor, other eukaryote | (RefSeq) heat stress transcription factor B-2b	http://www.genome.jp/dbget-bin/www_bget?vvi:100256486	HSF-type DNA-binding
CSA002491	UP	UP	--	--	--	--	--	--	K02975 small subunit ribosomal protein S25e | (RefSeq) 40S ribosomal protein S25	http://www.genome.jp/dbget-bin/www_bget?vvi:100249356	S25 ribosomal protein
CSA002560	UP	UP	--	--	--	--	--	--	K06927 diphthine-ammonia ligase [EC:6.3.1.14] | (RefSeq) diphthine--ammonia ligase	http://www.genome.jp/dbget-bin/www_bget?vvi:100244247	--
CSA002590	UP	UP	GO:0009987//GO:0044260//GO:0044237//GO:0044267//GO:0006793//GO:0016310//GO:0006464//GO:0006796//GO:0006468//GO:0019538//GO:0071704//GO:0008150//GO:0043170//GO:0008152//GO:0043412//GO:0036211//GO:0044238	cellular process//cellular macromolecule metabolic process//cellular metabolic process//cellular protein metabolic process//phosphorus metabolic process//phosphorylation//cellular protein modification process//phosphate-containing compound metabolic process//protein phosphorylation//protein metabolic process//organic substance metabolic process//biological_process//macromolecule metabolic process…	--	--	GO:0004672//GO:0016773//GO:0016301//GO:0016740//GO:0003824//GO:0003674//GO:0016772	protein kinase activity//phosphotransferase activity, alcohol group as acceptor//kinase activity//transferase activity//catalytic activity//molecular_function//transferase activity, transferring phosphorus-containing groups	no KO assigned | (RefSeq) serine/threonine-protein kinase HT1	http://www.genome.jp/dbget-bin/www_bget?vvi:100244957	Protein tyrosine kinase
CSA002602	DOWN	DOWN	GO:0044238//GO:0008152//GO:0043170//GO:0019538//GO:0071704//GO:0008150//GO:0044267//GO:0006457//GO:0044237//GO:0044260//GO:0009987	primary metabolic process//metabolic process//macromolecule metabolic process//protein metabolic process//organic substance metabolic process//biological_process//cellular protein metabolic process//protein folding//cellular metabolic process//cellular macromolecule metabolic process//cellular process	--	--	GO:0003755//GO:0016859//GO:0003674//GO:0003824//GO:0016853	peptidyl-prolyl cis-trans isomerase activity//cis-trans isomerase activity//molecular_function//catalytic activity//isomerase activity	K01802 peptidylprolyl isomerase [EC:5.2.1.8] | (RefSeq) peptidyl-prolyl cis-trans isomerase-like	http://www.genome.jp/dbget-bin/www_bget?vvi:100267506	Cyclophilin type peptidyl-prolyl cis-trans isomerase/CLD
CSA002639	DOWN	DOWN	GO:0006810//GO:0051234//GO:0044765//GO:0009987//GO:1902578//GO:0044763//GO:0044699//GO:0008150//GO:0051179//GO:0055085	transport//establishment of localization//single-organism transport//cellular process//single-organism localization//single-organism cellular process//single-organism process//biological_process//localization//transmembrane transport	GO:0016020//GO:0016021//GO:0044425//GO:0005575//GO:0031224	membrane//integral component of membrane//membrane part//cellular_component//intrinsic component of membrane	--	--	K13754 solute carrier family 24 (sodium/potassium/calcium exchanger), member 6 | (RefSeq) cation/calcium exchanger 5	http://www.genome.jp/dbget-bin/www_bget?vvi:100256252	Sodium/calcium exchanger protein
CSA002640	DOWN	DOWN	GO:0051179//GO:0008150//GO:0055085//GO:0044699//GO:1902578//GO:0044763//GO:0009987//GO:0044765//GO:0006810//GO:0051234	localization//biological_process//transmembrane transport//single-organism process//single-organism localization//single-organism cellular process//cellular process//single-organism transport//transport//establishment of localization	GO:0031224//GO:0005575//GO:0044425//GO:0016021//GO:0016020	intrinsic component of membrane//cellular_component//membrane part//integral component of membrane//membrane	--	--	K13754 solute carrier family 24 (sodium/potassium/calcium exchanger), member 6 | (RefSeq) cation/calcium exchanger 5	http://www.genome.jp/dbget-bin/www_bget?vvi:100256252	Sodium/calcium exchanger protein
CSA002692	UP	UP	GO:0008150//GO:0071704//GO:0008152//GO:0005975//GO:0044238	biological_process//organic substance metabolic process//metabolic process//carbohydrate metabolic process//primary metabolic process	--	--	GO:0016757//GO:0003824//GO:0008184//GO:0003674//GO:0016758//GO:0004645//GO:0016740	transferase activity, transferring glycosyl groups//catalytic activity//glycogen phosphorylase activity//molecular_function//transferase activity, transferring hexosyl groups//phosphorylase activity//transferase activity	K00688 glycogen phosphorylase [EC:2.4.1.1] | (RefSeq) alpha-glucan phosphorylase, H isozyme	http://www.genome.jp/dbget-bin/www_bget?vvi:100251865	Carbohydrate phosphorylase
CSA002697	UP	UP	--	--	--	--	GO:0000166//GO:0032549//GO:0043167//GO:0032559//GO:0005488//GO:0035639//GO:0043168//GO:0097159//GO:0001882//GO:0016787//GO:0017076//GO:0016817//GO:0003824//GO:1901265//GO:0097367//GO:1901363//GO:0016818//GO:0003674//GO:0032550//GO:0032553//GO:0032555//GO:0036094//GO:0030554//GO:0001883//GO:0005524	nucleotide binding//ribonucleoside binding//ion binding//adenyl ribonucleotide binding//binding//purine ribonucleoside triphosphate binding//anion binding//organic cyclic compound binding//nucleoside binding//hydrolase activity//purine nucleotide binding//hydrolase activity, acting on acid anhydrides//catalytic activity//nucleoside phosphate binding//carbohydrate derivative binding//heterocyclic …	K12599 antiviral helicase SKI2 [EC:3.6.4.-] | (RefSeq) DExH-box ATP-dependent RNA helicase DExH11	http://www.genome.jp/dbget-bin/www_bget?vvi:100253599	DSHCT (NUC185) domain
CSA002727	DOWN	DOWN	GO:0006796//GO:0006464//GO:0016310//GO:0006793//GO:0044267//GO:0044237//GO:0009987//GO:0044260//GO:0044238//GO:0036211//GO:0043412//GO:0008152//GO:0043170//GO:0006468//GO:0019538//GO:0008150//GO:0071704	phosphate-containing compound metabolic process//cellular protein modification process//phosphorylation//phosphorus metabolic process//cellular protein metabolic process//cellular metabolic process//cellular process//cellular macromolecule metabolic process//primary metabolic process//protein modification process//macromolecule modification//metabolic process//macromolecule metabolic process//pro…	--	--	GO:0016740//GO:0097159//GO:0043168//GO:0001882//GO:0016301//GO:0005488//GO:0035639//GO:0032559//GO:0016773//GO:0004672//GO:0030246//GO:0043167//GO:0000166//GO:0032549//GO:0030554//GO:0016772//GO:0001883//GO:0005524//GO:0032555//GO:0032553//GO:0032550//GO:0036094//GO:0003674//GO:0003824//GO:0017076//GO:1901363//GO:1901265//GO:0097367	transferase activity//organic cyclic compound binding//anion binding//nucleoside binding//kinase activity//binding//purine ribonucleoside triphosphate binding//adenyl ribonucleotide binding//phosphotransferase activity, alcohol group as acceptor//protein kinase activity//carbohydrate binding//ion binding//nucleotide binding//ribonucleoside binding//adenyl nucleotide binding//transferase activity,…	no KO assigned | (RefSeq) L-type lectin-domain containing receptor kinase IV.1	http://www.genome.jp/dbget-bin/www_bget?vvi:100854743	Protein kinase domain
CSA002747	UP	UP	GO:0006508//GO:0043170//GO:0019538//GO:0008150//GO:0071704//GO:0044238//GO:0008152	proteolysis//macromolecule metabolic process//protein metabolic process//biological_process//organic substance metabolic process//primary metabolic process//metabolic process	--	--	GO:0016787//GO:0003674//GO:0003824//GO:0008233	hydrolase activity//molecular_function//catalytic activity//peptidase activity	K04773 protease IV [EC:3.4.21.-] | (RefSeq) serine protease SPPA, chloroplastic	http://www.genome.jp/dbget-bin/www_bget?vvi:100262763	Peptidase family S49
CSA002755	UP	UP	--	--	--	--	GO:0005515//GO:0005488//GO:0046983//GO:0003674	protein binding//binding//protein dimerization activity//molecular_function	no KO assigned | (RefSeq) transcription factor bHLH71	http://www.genome.jp/dbget-bin/www_bget?vvi:100248894	Helix-loop-helix DNA-binding domain
CSA002759	UP	UP	GO:0046483//GO:0090304//GO:0019438//GO:0008152//GO:0044238//GO:2000112//GO:0006355//GO:0034654//GO:0034645//GO:1901362//GO:0016070//GO:0019219//GO:0051252//GO:0071704//GO:0008150//GO:0044249//GO:0065007//GO:0043170//GO:0019222//GO:0006725//GO:0050794//GO:1903506//GO:0044271//GO:0034641//GO:0032774//GO:0006807//GO:0097659//GO:0006139//GO:0009058//GO:0010468//GO:2001141//GO:0031323//GO:0051171//GO:…	heterocycle metabolic process//nucleic acid metabolic process//aromatic compound biosynthetic process//metabolic process//primary metabolic process//regulation of cellular macromolecule biosynthetic process//regulation of transcription, DNA-templated//nucleobase-containing compound biosynthetic process//cellular macromolecule biosynthetic process//organic cyclic compound biosynthetic process//RNA…	--	--	GO:1901363//GO:0003674//GO:0097159//GO:0003676//GO:0005488//GO:0003677	heterocyclic compound binding//molecular_function//organic cyclic compound binding//nucleic acid binding//binding//DNA binding	no KO assigned | (RefSeq) NAC domain-containing protein 72-like	http://www.genome.jp/dbget-bin/www_bget?vvi:100253566	No apical meristem (NAM) protein
CSA002762	UP	UP	--	--	--	--	--	--	K08506 syntaxin of plants SYP7 | (RefSeq) syntaxin-71	http://www.genome.jp/dbget-bin/www_bget?vvi:100258582	--
CSA002832	UP	UP	GO:0009116//GO:0009152//GO:0044249//GO:0034033//GO:0008150//GO:0071704//GO:0019693//GO:1901135//GO:0034641//GO:0046390//GO:0044271//GO:0051186//GO:0006725//GO:0072521//GO:0009165//GO:0044763//GO:0044281//GO:0008152//GO:0009150//GO:0009259//GO:0006163//GO:0046483//GO:0090407//GO:1901659//GO:0019438//GO:0044699//GO:1901362//GO:0046129//GO:0042278//GO:1901657//GO:0051188//GO:0034654//GO:0009117//GO:…	nucleoside metabolic process//purine ribonucleotide biosynthetic process//cellular biosynthetic process//purine nucleoside bisphosphate biosynthetic process//biological_process//organic substance metabolic process//ribose phosphate metabolic process//carbohydrate derivative metabolic process//cellular nitrogen compound metabolic process//ribose phosphate biosynthetic process//cellular nitrogen co…	--	--	GO:1901363//GO:0097367//GO:1901265//GO:0004594//GO:0003824//GO:0017076//GO:0003674//GO:0036094//GO:0032553//GO:0032555//GO:0032550//GO:0005524//GO:0016772//GO:0001883//GO:0030554//GO:0043167//GO:0032549//GO:0000166//GO:0035639//GO:0005488//GO:0016773//GO:0032559//GO:0001882//GO:0016301//GO:0097159//GO:0016740//GO:0043168	heterocyclic compound binding//carbohydrate derivative binding//nucleoside phosphate binding//pantothenate kinase activity//catalytic activity//purine nucleotide binding//molecular_function//small molecule binding//ribonucleotide binding//purine ribonucleotide binding//purine ribonucleoside binding//ATP binding//transferase activity, transferring phosphorus-containing groups//purine nucleoside bi…	K09680 type II pantothenate kinase [EC:2.7.1.33] | (RefSeq) pantothenate kinase 2	http://www.genome.jp/dbget-bin/www_bget?vvi:100255260	Protein of unknown function DUF89
CSA002842	UP	UP	GO:0043623//GO:0044085//GO:0017004//GO:0006461//GO:0008535//GO:0016043//GO:0022607//GO:0071840//GO:0043933//GO:0070271//GO:0008150//GO:0034622//GO:0065003//GO:0009987//GO:0071822	cellular protein complex assembly//cellular component biogenesis//cytochrome complex assembly//protein complex assembly//respiratory chain complex IV assembly//cellular component organization//cellular component assembly//cellular component organization or biogenesis//macromolecular complex subunit organization//protein complex biogenesis//biological_process//cellular macromolecular complex assem…	GO:0005575//GO:0016020	cellular_component//membrane	--	--	no KO assigned | (RefSeq) ccmC, ViviM_p055; cytochrome c biogenesis C	http://www.genome.jp/dbget-bin/www_bget?vvi:7498513	Cytochrome C assembly protein
CSA002881	UP	UP	--	--	--	--	--	--	no KO assigned | (RefSeq) uncharacterized LOC100249836	http://www.genome.jp/dbget-bin/www_bget?vvi:100249836	zinc-binding in reverse transcriptase
CSA002926	DOWN	DOWN	--	--	--	--	GO:0003674//GO:0043169//GO:0046872//GO:0005488//GO:0043167	molecular_function//cation binding//metal ion binding//binding//ion binding	no KO assigned | (RefSeq) uncharacterized LOC100250008	http://www.genome.jp/dbget-bin/www_bget?vvi:100250008	Regulator of chromosome condensation (RCC1) repeat
CSA002982	DOWN	DOWN	--	--	--	--	--	--	no KO assigned | (RefSeq) uncharacterized LOC100243857	http://www.genome.jp/dbget-bin/www_bget?vvi:100243857	Stress up-regulated Nod 19
CSA002990	DOWN	DOWN	--	--	--	--	--	--	--	--	--
CSA003026	UP	UP	--	--	--	--	--	--	--	--	--
CSA003037	UP	UP	--	--	--	--	GO:0097159//GO:0043168//GO:0001882//GO:0043167//GO:0000166//GO:0032549//GO:0005488//GO:0032559//GO:0032553//GO:0032555//GO:0032550//GO:0036094//GO:0030554//GO:0001883//GO:0017076//GO:0043531//GO:1901363//GO:1901265//GO:0097367//GO:0003674	organic cyclic compound binding//anion binding//nucleoside binding//ion binding//nucleotide binding//ribonucleoside binding//binding//adenyl ribonucleotide binding//ribonucleotide binding//purine ribonucleotide binding//purine ribonucleoside binding//small molecule binding//adenyl nucleotide binding//purine nucleoside binding//purine nucleotide binding//ADP binding//heterocyclic compound binding/…	no KO assigned | (RefSeq) putative disease resistance protein At1g50180	http://www.genome.jp/dbget-bin/www_bget?vvi:100246685	NB-ARC domain
CSA003045	DOWN	DOWN	--	--	--	--	--	--	--	--	--
CSA003060	DOWN	DOWN	GO:0008150//GO:0044699//GO:0008152//GO:0055114//GO:0044710	biological_process//single-organism process//metabolic process//oxidation-reduction process//single-organism metabolic process	--	--	GO:0043169//GO:0003674//GO:0003824//GO:0016702//GO:0046872//GO:0005488//GO:0016701//GO:0043167//GO:0051213//GO:0016491	cation binding//molecular_function//catalytic activity//oxidoreductase activity, acting on single donors with incorporation of molecular oxygen, incorporation of two atoms of oxygen//metal ion binding//binding//oxidoreductase activity, acting on single donors with incorporation of molecular oxygen//ion binding//dioxygenase activity//oxidoreductase activity	K00454 lipoxygenase [EC:1.13.11.12] | (RefSeq) linoleate 13S-lipoxygenase 2-1, chloroplastic	http://www.genome.jp/dbget-bin/www_bget?vvi:100257867	Lipoxygenase
CSA003110	DOWN	DOWN	--	--	--	--	GO:0097159//GO:0003676//GO:0043565//GO:0005488//GO:0003677//GO:1901363//GO:0003674	organic cyclic compound binding//nucleic acid binding//sequence-specific DNA binding//binding//DNA binding//heterocyclic compound binding//molecular_function	no KO assigned | (RefSeq) translin	http://www.genome.jp/dbget-bin/www_bget?vvi:100248220	Translin family
CSA003111	DOWN	DOWN	--	--	--	--	GO:0097159//GO:0043565//GO:0003676//GO:0003677//GO:0005488//GO:1901363//GO:0003674	organic cyclic compound binding//sequence-specific DNA binding//nucleic acid binding//DNA binding//binding//heterocyclic compound binding//molecular_function	no KO assigned | (RefSeq) translin	http://www.genome.jp/dbget-bin/www_bget?vvi:100248220	Translin family
CSA003153	UP	UP	--	--	--	--	--	--	--	--	--
CSA003190	DOWN	DOWN	GO:0010556//GO:0009889//GO:0009059//GO:0080090//GO:0010467//GO:0009987//GO:0044260//GO:1901576//GO:0031326//GO:0018130//GO:1901360//GO:0050789//GO:0060255//GO:0006351//GO:0044237//GO:0031323//GO:0051171//GO:0006139//GO:0009058//GO:0010468//GO:2001141//GO:0006807//GO:0032774//GO:0097659//GO:0034641//GO:1903506//GO:0044271//GO:0019222//GO:0043170//GO:0006725//GO:0050794//GO:0044249//GO:0065007//GO:…	regulation of macromolecule biosynthetic process//regulation of biosynthetic process//macromolecule biosynthetic process//regulation of primary metabolic process//gene expression//cellular process//cellular macromolecule metabolic process//organic substance biosynthetic process//regulation of cellular biosynthetic process//heterocycle biosynthetic process//organic cyclic compound metabolic proces…	GO:0005623//GO:0044424//GO:0043227//GO:0043229//GO:0043231//GO:0005622//GO:0005575//GO:0043226//GO:0005634//GO:0044464	cell//intracellular part//membrane-bounded organelle//intracellular organelle//intracellular membrane-bounded organelle//intracellular//cellular_component//organelle//nucleus//cell part	GO:0003677//GO:0005488//GO:0003676//GO:0097159//GO:0005515//GO:0003700//GO:0003674//GO:1901363//GO:0046983//GO:0001071	DNA binding//binding//nucleic acid binding//organic cyclic compound binding//protein binding//transcription factor activity, sequence-specific DNA binding//molecular_function//heterocyclic compound binding//protein dimerization activity//nucleic acid binding transcription factor activity	K09264 MADS-box transcription factor, plant | (RefSeq) MADS5; MADS-box protein 5	http://www.genome.jp/dbget-bin/www_bget?vvi:100232870	SRF-type transcription factor (DNA-binding and dimerisation domain)
CSA003191	UP	UP	--	--	--	--	--	--	no KO assigned | (RefSeq) DNA-binding protein SMUBP-2	http://www.genome.jp/dbget-bin/www_bget?vvi:100262429	AAA domain
CSA003221	DOWN	DOWN	GO:0044710//GO:0008150//GO:0044699//GO:0055114//GO:0008152	single-organism metabolic process//biological_process//single-organism process//oxidation-reduction process//metabolic process	--	--	GO:0016491//GO:0003674//GO:0003824	oxidoreductase activity//molecular_function//catalytic activity	no KO assigned | (RefSeq) clavaminate synthase-like protein At3g21360	http://www.genome.jp/dbget-bin/www_bget?vvi:100242926	Taurine catabolism dioxygenase TauD, TfdA family
CSA003223	DOWN	DOWN	GO:0044248//GO:0009056//GO:0016310//GO:0006796//GO:0006464//GO:0044237//GO:0009987//GO:0044260//GO:0006793//GO:0044267//GO:0043412//GO:0016998//GO:0008152//GO:0044238//GO:0071554//GO:0036211//GO:0044036//GO:0008150//GO:0071704//GO:0019538//GO:0006468//GO:0043170	cellular catabolic process//catabolic process//phosphorylation//phosphate-containing compound metabolic process//cellular protein modification process//cellular metabolic process//cellular process//cellular macromolecule metabolic process//phosphorus metabolic process//cellular protein metabolic process//macromolecule modification//cell wall macromolecule catabolic process//metabolic process//pri…	--	--	GO:0016740//GO:0016301//GO:0016773//GO:0004672//GO:0016772//GO:0003824//GO:0003674	transferase activity//kinase activity//phosphotransferase activity, alcohol group as acceptor//protein kinase activity//transferase activity, transferring phosphorus-containing groups//catalytic activity//molecular_function	no KO assigned | (RefSeq) lysM domain receptor-like kinase 3	http://www.genome.jp/dbget-bin/www_bget?vvi:100256626	Protein tyrosine kinase
CSA003270	UP	UP	--	--	--	--	--	--	no KO assigned | (RefSeq) Arv1-like protein	http://www.genome.jp/dbget-bin/www_bget?vvi:100254002	Arv1-like family
CSA003271	UP	UP	--	--	--	--	--	--	K01054 acylglycerol lipase [EC:3.1.1.23] | (RefSeq) caffeoylshikimate esterase-like	http://www.genome.jp/dbget-bin/www_bget?vvi:100245598	Putative lysophospholipase
CSA003279	UP	UP	GO:0006810//GO:0051234//GO:0003333//GO:0044765//GO:0015849//GO:0009987//GO:0006820//GO:0006811//GO:0098656//GO:0034220//GO:1902578//GO:1903825//GO:0071702//GO:0044763//GO:0015711//GO:0046942//GO:0071705//GO:0044699//GO:0051179//GO:0008150//GO:0055085//GO:0006865	transport//establishment of localization//amino acid transmembrane transport//single-organism transport//organic acid transport//cellular process//anion transport//ion transport//anion transmembrane transport//ion transmembrane transport//single-organism localization//organic acid transmembrane transport//organic substance transport//single-organism cellular process//organic anion transport//carb…	GO:0016020//GO:0005575	membrane//cellular_component	GO:0008509//GO:0046943//GO:0005342//GO:0015171//GO:0022857//GO:0022891//GO:0008514//GO:0015075//GO:0022892//GO:0005215//GO:0003674	anion transmembrane transporter activity//carboxylic acid transmembrane transporter activity//organic acid transmembrane transporter activity//amino acid transmembrane transporter activity//transmembrane transporter activity//substrate-specific transmembrane transporter activity//organic anion transmembrane transporter activity//ion transmembrane transporter activity//substrate-specific transport…	K03294 basic amino acid/polyamine antiporter, APA family | (RefSeq) cationic amino acid transporter 5	http://www.genome.jp/dbget-bin/www_bget?vvi:100254353	Amino acid permease
CSA003280	UP	UP	--	--	--	--	--	--	K03294 basic amino acid/polyamine antiporter, APA family | (RefSeq) cationic amino acid transporter 5	http://www.genome.jp/dbget-bin/www_bget?vvi:100254353	C-terminus of AA_permease
CSA003291	UP	UP	--	--	--	--	--	--	no KO assigned | (RefSeq) Di-glucose binding protein with Leucine-rich repeat domain-like	http://www.genome.jp/dbget-bin/www_bget?vvi:100267996	--
CSA003315	UP	UP	GO:0050896//GO:0008150//GO:0006979//GO:0044699//GO:0006950//GO:0008152//GO:0055114//GO:0044710	response to stimulus//biological_process//response to oxidative stress//single-organism process//response to stress//metabolic process//oxidation-reduction process//single-organism metabolic process	--	--	GO:0003674//GO:0004601//GO:0003824//GO:0020037//GO:1901363//GO:0016209//GO:0005488//GO:0097159//GO:0016491//GO:0046906//GO:0016684	molecular_function//peroxidase activity//catalytic activity//heme binding//heterocyclic compound binding//antioxidant activity//binding//organic cyclic compound binding//oxidoreductase activity//tetrapyrrole binding//oxidoreductase activity, acting on peroxide as acceptor	K00430 peroxidase [EC:1.11.1.7] | (RefSeq) peroxidase 42-like	http://www.genome.jp/dbget-bin/www_bget?vvi:100241814	Peroxidase
CSA003325	UP	UP	--	--	--	--	GO:0030234//GO:0003824//GO:0003674//GO:0004857//GO:0016788//GO:0052689//GO:0030599//GO:0098772//GO:0016787	enzyme regulator activity//catalytic activity//molecular_function//enzyme inhibitor activity//hydrolase activity, acting on ester bonds//carboxylic ester hydrolase activity//pectinesterase activity//molecular function regulator//hydrolase activity	no KO assigned | (RefSeq) putative pectinesterase/pectinesterase inhibitor 26	http://www.genome.jp/dbget-bin/www_bget?vvi:100265519	Plant invertase/pectin methylesterase inhibitor
CSA003351	DOWN	DOWN	--	--	--	--	--	--	no KO assigned | (RefSeq) uncharacterized protein At1g32220, chloroplastic	http://www.genome.jp/dbget-bin/www_bget?vvi:100263954	--
CSA003357	DOWN	DOWN	--	--	--	--	GO:0003824//GO:0003674//GO:0016787	catalytic activity//molecular_function//hydrolase activity	K06130 lysophospholipase II [EC:3.1.1.5] | (RefSeq) acyl-protein thioesterase 2	http://www.genome.jp/dbget-bin/www_bget?vvi:100259338	Phospholipase/Carboxylesterase
CSA003361	UP	UP	--	--	--	--	--	--	no KO assigned | (RefSeq) ER membrane protein complex subunit 6	http://www.genome.jp/dbget-bin/www_bget?vvi:100251751	--
CSA003404	UP	UP	--	--	--	--	--	--	K09840 9-cis-epoxycarotenoid dioxygenase [EC:1.13.11.51] | (RefSeq) CCD4a; probable carotenoid cleavage dioxygenase 4, chloroplastic	http://www.genome.jp/dbget-bin/www_bget?vvi:100251100	Retinal pigment epithelial membrane protein
CSA003405	UP	UP	--	--	--	--	--	--	K09840 9-cis-epoxycarotenoid dioxygenase [EC:1.13.11.51] | (RefSeq) CCD4a; probable carotenoid cleavage dioxygenase 4, chloroplastic	http://www.genome.jp/dbget-bin/www_bget?vvi:100251100	Retinal pigment epithelial membrane protein
CSA003406	UP	UP	--	--	--	--	--	--	K09840 9-cis-epoxycarotenoid dioxygenase [EC:1.13.11.51] | (RefSeq) CCD4a; probable carotenoid cleavage dioxygenase 4, chloroplastic	http://www.genome.jp/dbget-bin/www_bget?vvi:100251100	Retinal pigment epithelial membrane protein
CSA003447	UP	UP	--	--	--	--	--	--	no KO assigned | (RefSeq) protein ULTRAPETALA 1	http://www.genome.jp/dbget-bin/www_bget?vvi:100265316	--
CSA003471	DOWN	DOWN	--	--	--	--	GO:0003674//GO:0005515//GO:0005488	molecular_function//protein binding//binding	K00799 glutathione S-transferase [EC:2.5.1.18] | (RefSeq) GST5, GST5tr; glutathione S-transferase F9	http://www.genome.jp/dbget-bin/www_bget?vvi:100233043	Glutathione S-transferase, N-terminal domain
CSA003562	DOWN	DOWN	--	--	--	--	GO:0097159//GO:0001871//GO:0005488//GO:0003677//GO:0003697//GO:0003676//GO:0030246//GO:0003674//GO:1901363//GO:0043566//GO:0030247	organic cyclic compound binding//pattern binding//binding//DNA binding//single-stranded DNA binding//nucleic acid binding//carbohydrate binding//molecular_function//heterocyclic compound binding//structure-specific DNA binding//polysaccharide binding	no KO assigned | (RefSeq) single-stranded DNA-binding protein, mitochondrial	http://www.genome.jp/dbget-bin/www_bget?vvi:100259622	Wall-associated receptor kinase galacturonan-binding
CSA003564	UP	UP	--	--	--	--	--	--	--	--	--
CSA003581	DOWN	DOWN	--	--	--	--	--	--	K15923 alpha-L-fucosidase 2 [EC:3.2.1.51] | (RefSeq) alpha-L-fucosidase 2	http://www.genome.jp/dbget-bin/www_bget?vvi:100266190	--
CSA003587	UP	UP	--	--	--	--	GO:0016787//GO:0003824//GO:0003674	hydrolase activity//catalytic activity//molecular_function	no KO assigned | (RefSeq) 5-methylthioadenosine/S-adenosylhomocysteine deaminase	http://www.genome.jp/dbget-bin/www_bget?vvi:100265957	Amidohydrolase family
CSA003588	UP	UP	--	--	--	--	--	--	no KO assigned | (RefSeq) deoxynucleoside triphosphate triphosphohydrolase SAMHD1 homolog	http://www.genome.jp/dbget-bin/www_bget?vvi:100245722	--
CSA003590	DOWN	DOWN	--	--	--	--	--	--	K16280 E3 ubiquitin-protein ligase RGLG [EC:2.3.2.27] | (RefSeq) E3 ubiquitin-protein ligase RGLG2	http://www.genome.jp/dbget-bin/www_bget?vvi:100250108	--
CSA003594	DOWN	DOWN	--	--	--	--	--	--	--	--	No apical meristem-associated C-terminal domain
CSA003602	DOWN	DOWN	--	--	--	--	--	--	no KO assigned | (RefSeq) L10-interacting MYB domain-containing protein	http://www.genome.jp/dbget-bin/www_bget?vvi:100266462	Myb/SANT-like DNA-binding domain
CSA003605	DOWN	DOWN	GO:0008150//GO:0071704//GO:0006082//GO:0051186//GO:0006725//GO:0034641//GO:0043603//GO:0046483//GO:0006520//GO:0044763//GO:0044281//GO:0008152//GO:0044238//GO:0044699//GO:1901360//GO:0019752//GO:1901564//GO:0044237//GO:0006732//GO:0042558//GO:0009987//GO:1901605//GO:0006575//GO:0043436//GO:0044710//GO:0006760//GO:0006807	biological_process//organic substance metabolic process//organic acid metabolic process//cofactor metabolic process//cellular aromatic compound metabolic process//cellular nitrogen compound metabolic process//cellular amide metabolic process//heterocycle metabolic process//cellular amino acid metabolic process//single-organism cellular process//small molecule metabolic process//metabolic process/…	--	--	GO:0003824//GO:0016832//GO:0003674//GO:0016829//GO:0016830//GO:0004150	catalytic activity//aldehyde-lyase activity//molecular_function//lyase activity//carbon-carbon lyase activity//dihydroneopterin aldolase activity	K01633 dihydroneopterin aldolase / 7,8-dihydroneopterin epimerase [EC:4.1.2.25 5.1.99.8] | (RefSeq) dihydroneopterin aldolase 2	http://www.genome.jp/dbget-bin/www_bget?vvi:100263553	Dihydroneopterin aldolase
CSA003608	DOWN	DOWN	--	--	GO:0005575//GO:0016020	cellular_component//membrane	GO:0003674//GO:0003824//GO:0016798//GO:0016787	molecular_function//catalytic activity//hydrolase activity, acting on glycosyl bonds//hydrolase activity	K07964 heparanase [EC:3.2.1.166] | (RefSeq) heparanase-like protein 3	http://www.genome.jp/dbget-bin/www_bget?vvi:100255842	Glycosyl hydrolase family 79, N-terminal domain
CSA003670	DOWN	DOWN	GO:0044267//GO:0006793//GO:0044260//GO:0009987//GO:0044237//GO:0006464//GO:0006796//GO:0016310//GO:0043170//GO:0071704//GO:0008150//GO:0019538//GO:0006468//GO:0036211//GO:0044238//GO:0008152//GO:0043412	cellular protein metabolic process//phosphorus metabolic process//cellular macromolecule metabolic process//cellular process//cellular metabolic process//cellular protein modification process//phosphate-containing compound metabolic process//phosphorylation//macromolecule metabolic process//organic substance metabolic process//biological_process//protein metabolic process//protein phosphorylation…	--	--	GO:0004672//GO:0016773//GO:0032559//GO:0005488//GO:0035639//GO:0000166//GO:0032549//GO:0043167//GO:0016301//GO:0001882//GO:0043168//GO:0016740//GO:0097159//GO:0003674//GO:1901265//GO:0097367//GO:1901363//GO:0017076//GO:0003824//GO:0001883//GO:0016772//GO:0005524//GO:0030554//GO:0036094//GO:0032550//GO:0032553//GO:0032555	protein kinase activity//phosphotransferase activity, alcohol group as acceptor//adenyl ribonucleotide binding//binding//purine ribonucleoside triphosphate binding//nucleotide binding//ribonucleoside binding//ion binding//kinase activity//nucleoside binding//anion binding//transferase activity//organic cyclic compound binding//molecular_function//nucleoside phosphate binding//carbohydrate derivat…	no KO assigned | (RefSeq) LEAF RUST 10 DISEASE-RESISTANCE LOCUS RECEPTOR-LIKE PROTEIN KINASE-like 1.4	http://www.genome.jp/dbget-bin/www_bget?vvi:100853550	Protein kinase domain
CSA003687	DOWN	DOWN	--	--	--	--	--	--	no KO assigned | (RefSeq) probable ADP-ribosylation factor GTPase-activating protein AGD14	http://www.genome.jp/dbget-bin/www_bget?vvi:100266855	--
CSA003691	UP	UP	--	--	--	--	--	--	no KO assigned | (RefSeq) uncharacterized LOC100853222	http://www.genome.jp/dbget-bin/www_bget?vvi:100853222	--
CSA003726	DOWN	DOWN	GO:0006950//GO:0008150//GO:0050896	response to stress//biological_process//response to stimulus	--	--	--	--	no KO assigned | (RefSeq) indole-3-acetic acid-induced protein ARG2	http://www.genome.jp/dbget-bin/www_bget?vvi:100260685	Late embryogenesis abundant protein
CSA003745	DOWN	DOWN	--	--	--	--	--	--	K12669 oligosaccharyltransferase complex subunit gamma | (RefSeq) uncharacterized LOC100243455	http://www.genome.jp/dbget-bin/www_bget?vvi:100243455	OST3 / OST6 family
CSA003746	DOWN	DOWN	GO:0010496//GO:0009987//GO:0052192//GO:0006810//GO:0016032//GO:0051234//GO:0051701//GO:1902586//GO:0046739//GO:0008150//GO:0040011//GO:0051179//GO:0044419//GO:0044000//GO:0044766//GO:0046794//GO:1902579//GO:0046740//GO:0052126//GO:0044403//GO:0044764//GO:0051704//GO:0051814	intercellular transport//cellular process//movement in environment of other organism involved in symbiotic interaction//transport//viral process//establishment of localization//interaction with host//multi-organism intercellular transport//transport of virus in multicellular host//biological_process//locomotion//localization//interspecies interaction between organisms//movement in host//multi-org…	GO:0043657//GO:0044217//GO:0033644//GO:0018995//GO:0033643//GO:0044218//GO:0044216//GO:0044215//GO:0005575//GO:0044279	host cell//other organism part//host cell membrane//host//host cell part//other organism cell membrane//other organism cell//other organism//cellular_component//other organism membrane	GO:0003676//GO:0003677//GO:0005488//GO:0097159//GO:1901363//GO:0003674	nucleic acid binding//DNA binding//binding//organic cyclic compound binding//heterocyclic compound binding//molecular_function	--	--	Geminivirus BL1 movement protein
CSA003764	UP	UP	GO:0051179//GO:0008150//GO:0051234//GO:0006810	localization//biological_process//establishment of localization//transport	GO:0005575//GO:0016020	cellular_component//membrane	GO:0003674//GO:0005215	molecular_function//transporter activity	K14638 solute carrier family 15 (peptide/histidine transporter), member 3/4 | (RefSeq) protein NRT1/ PTR FAMILY 8.1	http://www.genome.jp/dbget-bin/www_bget?vvi:100262103	POT family
CSA003808	UP	UP	GO:0097659//GO:0032774//GO:0006807//GO:0010468//GO:2001141//GO:0009058//GO:0006139//GO:0051171//GO:0031323//GO:0044237//GO:0050789//GO:0006351//GO:0060255//GO:0018130//GO:1901360//GO:0031326//GO:0009987//GO:0044260//GO:1901576//GO:0010467//GO:0080090//GO:0009059//GO:0010556//GO:0009889//GO:0019438//GO:0046483//GO:0090304//GO:0008152//GO:2000112//GO:0044238//GO:0034654//GO:0034645//GO:0006355//GO:…	nucleic acid-templated transcription//RNA biosynthetic process//nitrogen compound metabolic process//regulation of gene expression//regulation of RNA biosynthetic process//biosynthetic process//nucleobase-containing compound metabolic process//regulation of nitrogen compound metabolic process//regulation of cellular metabolic process//cellular metabolic process//regulation of biological process//…	GO:0043231//GO:0043229//GO:0043227//GO:0044424//GO:0005623//GO:0044464//GO:0005634//GO:0043226//GO:0005575//GO:0005622	intracellular membrane-bounded organelle//intracellular organelle//membrane-bounded organelle//intracellular part//cell//cell part//nucleus//organelle//cellular_component//intracellular	GO:0097159//GO:0003676//GO:0043565//GO:0005488//GO:0003677//GO:0001071//GO:1901363//GO:0003674//GO:0003700	organic cyclic compound binding//nucleic acid binding//sequence-specific DNA binding//binding//DNA binding//nucleic acid binding transcription factor activity//heterocyclic compound binding//molecular_function//transcription factor activity, sequence-specific DNA binding	K09338 homeobox-leucine zipper protein | (RefSeq) homeobox-leucine zipper protein ATHB-13	http://www.genome.jp/dbget-bin/www_bget?vvi:100241332	Homeobox domain
CSA003817	UP	UP	GO:0008152//GO:0008150	metabolic process//biological_process	--	--	GO:0043168//GO:0016740//GO:0097159//GO:0033218//GO:0072341//GO:0019842//GO:0031406//GO:0043167//GO:0005542//GO:0005488//GO:0036094//GO:0003824//GO:0043177//GO:1901363//GO:0016597//GO:0003674	anion binding//transferase activity//organic cyclic compound binding//amide binding//modified amino acid binding//vitamin binding//carboxylic acid binding//ion binding//folic acid binding//binding//small molecule binding//catalytic activity//organic acid binding//heterocyclic compound binding//amino acid binding//molecular_function	no KO assigned | (RefSeq) formimidoyltransferase-cyclodeaminase	http://www.genome.jp/dbget-bin/www_bget?vvi:100251630	Formiminotransferase domain, N-terminal subdomain
CSA003878	DOWN	DOWN	GO:0008152//GO:0043412//GO:0036211//GO:0044238//GO:0006468//GO:0019538//GO:0008150//GO:0071704//GO:0043170//GO:0016310//GO:0006464//GO:0006796//GO:0009987//GO:0044260//GO:0044237//GO:0044267//GO:0006793	metabolic process//macromolecule modification//protein modification process//primary metabolic process//protein phosphorylation//protein metabolic process//biological_process//organic substance metabolic process//macromolecule metabolic process//phosphorylation//cellular protein modification process//phosphate-containing compound metabolic process//cellular process//cellular macromolecule metabol…	--	--	GO:0016772//GO:0003824//GO:0003674//GO:0016301//GO:0016740//GO:0004672//GO:0016773	transferase activity, transferring phosphorus-containing groups//catalytic activity//molecular_function//kinase activity//transferase activity//protein kinase activity//phosphotransferase activity, alcohol group as acceptor	no KO assigned | (RefSeq) receptor-like cytosolic serine/threonine-protein kinase RBK1	http://www.genome.jp/dbget-bin/www_bget?vvi:100855257	Protein tyrosine kinase
CSA003883	DOWN	DOWN	--	--	--	--	--	--	--	--	--
CSA003886	UP	UP	GO:0044710//GO:0055114//GO:0008152//GO:0006950//GO:0044699//GO:0006979//GO:0008150//GO:0050896	single-organism metabolic process//oxidation-reduction process//metabolic process//response to stress//single-organism process//response to oxidative stress//biological_process//response to stimulus	--	--	GO:0016491//GO:0016684//GO:0046906//GO:0097159//GO:0005488//GO:0016209//GO:1901363//GO:0003824//GO:0020037//GO:0003674//GO:0004601	oxidoreductase activity//oxidoreductase activity, acting on peroxide as acceptor//tetrapyrrole binding//organic cyclic compound binding//binding//antioxidant activity//heterocyclic compound binding//catalytic activity//heme binding//molecular_function//peroxidase activity	K00430 peroxidase [EC:1.11.1.7] | (RefSeq) peroxidase 27	http://www.genome.jp/dbget-bin/www_bget?vvi:100260202	Peroxidase
CSA003942	DOWN	DOWN	GO:0055085//GO:0051179//GO:0008150//GO:0044763//GO:1902578//GO:0044699//GO:0009987//GO:0051234//GO:0006810//GO:0044765	transmembrane transport//localization//biological_process//single-organism cellular process//single-organism localization//single-organism process//cellular process//establishment of localization//transport//single-organism transport	--	--	--	--	K15275 solute carrier family 35 (UDP-galactose transporter), member B1 | (RefSeq) UDP-galactose transporter 3-like	http://www.genome.jp/dbget-bin/www_bget?vvi:100258453	UAA transporter family
CSA003958	UP	UP	--	--	--	--	--	--	no KO assigned | (RefSeq) uncharacterized LOC100259078	http://www.genome.jp/dbget-bin/www_bget?vvi:100259078	--
CSA003998	DOWN	DOWN	--	--	--	--	--	--	no KO assigned | (RefSeq) protein ECERIFERUM 3	http://www.genome.jp/dbget-bin/www_bget?vvi:100248411	WAX2 C-terminal domain
CSA003999	DOWN	DOWN	GO:0009058//GO:0006631//GO:0044283//GO:0046394//GO:0044710//GO:0044255//GO:0043436//GO:0044711//GO:0044237//GO:0019752//GO:0009987//GO:1901576//GO:0072330//GO:0044238//GO:0006629//GO:0044699//GO:0055114//GO:0008152//GO:0044281//GO:0044763//GO:0032787//GO:0071704//GO:0008150//GO:0016053//GO:0044249//GO:0006633//GO:0006082//GO:0008610	biosynthetic process//fatty acid metabolic process//small molecule biosynthetic process//carboxylic acid biosynthetic process//single-organism metabolic process//cellular lipid metabolic process//oxoacid metabolic process//single-organism biosynthetic process//cellular metabolic process//carboxylic acid metabolic process//cellular process//organic substance biosynthetic process//monocarboxylic ac…	--	--	GO:0016491//GO:0005488//GO:0043167//GO:0046914//GO:0005506//GO:0046872//GO:0043169//GO:0003674//GO:0003824	oxidoreductase activity//binding//ion binding//transition metal ion binding//iron ion binding//metal ion binding//cation binding//molecular_function//catalytic activity	no KO assigned | (RefSeq) protein ECERIFERUM 3	http://www.genome.jp/dbget-bin/www_bget?vvi:100248411	Fatty acid hydroxylase superfamily
CSA004020	DOWN	DOWN	GO:0044699//GO:0008152//GO:0055114//GO:0008150//GO:0044710	single-organism process//metabolic process//oxidation-reduction process//biological_process//single-organism metabolic process	GO:0005575//GO:0031224//GO:0044425//GO:0016020//GO:0016021	cellular_component//intrinsic component of membrane//membrane part//membrane//integral component of membrane	GO:0050660//GO:0036094//GO:0004506//GO:0003674//GO:0048037//GO:0016709//GO:1901265//GO:1901363//GO:0003824//GO:0050662//GO:0043168//GO:0097159//GO:0016491//GO:0004497//GO:0005488//GO:0000166//GO:0016705//GO:0043167	flavin adenine dinucleotide binding//small molecule binding//squalene monooxygenase activity//molecular_function//cofactor binding//oxidoreductase activity, acting on paired donors, with incorporation or reduction of molecular oxygen, NAD(P)H as one donor, and incorporation of one atom of oxygen//nucleoside phosphate binding//heterocyclic compound binding//catalytic activity//coenzyme binding//an…	K00511 squalene monooxygenase [EC:1.14.14.17] | (RefSeq) squalene monooxygenase	http://www.genome.jp/dbget-bin/www_bget?vvi:100265235	Squalene epoxidase
CSA004029	DOWN	DOWN	--	--	--	--	GO:0097159//GO:0043168//GO:0005488//GO:0043167//GO:0030170//GO:0003674//GO:0048037//GO:1901363	organic cyclic compound binding//anion binding//binding//ion binding//pyridoxal phosphate binding//molecular_function//cofactor binding//heterocyclic compound binding	K01761 methionine-gamma-lyase [EC:4.4.1.11] | (RefSeq) methionine gamma-lyase	http://www.genome.jp/dbget-bin/www_bget?vvi:100253026	Cys/Met metabolism PLP-dependent enzyme
CSA004108	DOWN	DOWN	GO:0044699//GO:0015672//GO:0044763//GO:1902578//GO:0006814//GO:0055085//GO:0051179//GO:0008150//GO:0006812//GO:0044765//GO:0051234//GO:0006810//GO:0006811//GO:0030001//GO:0009987	single-organism process//monovalent inorganic cation transport//single-organism cellular process//single-organism localization//sodium ion transport//transmembrane transport//localization//biological_process//cation transport//single-organism transport//establishment of localization//transport//ion transport//metal ion transport//cellular process	GO:0005575//GO:0016020	cellular_component//membrane	GO:0003674//GO:0005215	molecular_function//transporter activity	K14445 solute carrier family 13 (sodium-dependent dicarboxylate transporter), member 2/3/5 | (RefSeq) tonoplast dicarboxylate transporter	http://www.genome.jp/dbget-bin/www_bget?vvi:100854531	Sodium:sulfate symporter transmembrane region
CSA004109	DOWN	DOWN	--	--	--	--	--	--	no KO assigned | (RefSeq) uncharacterized LOC100248895	http://www.genome.jp/dbget-bin/www_bget?vvi:100248895	Protein of unknown function (DUF506)
CSA004110	UP	UP	--	--	--	--	--	--	K20729 protein EPIDERMAL PATTERNING FACTOR 1/2 | (RefSeq) protein EPIDERMAL PATTERNING FACTOR 1	http://www.genome.jp/dbget-bin/www_bget?vvi:100265926	--
CSA004133	UP	UP	GO:0016310//GO:0006464//GO:0006796//GO:0044260//GO:0009987//GO:0044237//GO:0044267//GO:0006793//GO:0008152//GO:0043412//GO:0036211//GO:0044238//GO:0008150//GO:0071704//GO:0019538//GO:0006468//GO:0043170	phosphorylation//cellular protein modification process//phosphate-containing compound metabolic process//cellular macromolecule metabolic process//cellular process//cellular metabolic process//cellular protein metabolic process//phosphorus metabolic process//metabolic process//macromolecule modification//protein modification process//primary metabolic process//biological_process//organic substanc…	--	--	GO:0016301//GO:0001882//GO:0005515//GO:0043168//GO:0097159//GO:0016740//GO:0032549//GO:0000166//GO:0043167//GO:0004672//GO:0016773//GO:0032559//GO:0035639//GO:0005488//GO:0036094//GO:0032550//GO:0032553//GO:0032555//GO:0005524//GO:0016772//GO:0001883//GO:0030554//GO:0097367//GO:1901265//GO:1901363//GO:0017076//GO:0003824//GO:0003674	kinase activity//nucleoside binding//protein binding//anion binding//organic cyclic compound binding//transferase activity//ribonucleoside binding//nucleotide binding//ion binding//protein kinase activity//phosphotransferase activity, alcohol group as acceptor//adenyl ribonucleotide binding//purine ribonucleoside triphosphate binding//binding//small molecule binding//purine ribonucleoside binding…	no KO assigned | (RefSeq) MDIS1-interacting receptor like kinase 2	http://www.genome.jp/dbget-bin/www_bget?vvi:100265667	Protein kinase domain
CSA004134	UP	UP	GO:0043412//GO:0008152//GO:0044238//GO:0036211//GO:0071704//GO:0008150//GO:0019538//GO:0006468//GO:0043170//GO:0016310//GO:0006796//GO:0006464//GO:0044237//GO:0044260//GO:0009987//GO:0006793//GO:0044267	macromolecule modification//metabolic process//primary metabolic process//protein modification process//organic substance metabolic process//biological_process//protein metabolic process//protein phosphorylation//macromolecule metabolic process//phosphorylation//phosphate-containing compound metabolic process//cellular protein modification process//cellular metabolic process//cellular macromolecu…	--	--	GO:0032550//GO:0032553//GO:0032555//GO:0036094//GO:0030554//GO:0005524//GO:0001883//GO:0016772//GO:0017076//GO:0003824//GO:0097367//GO:1901265//GO:1901363//GO:0003674//GO:0043168//GO:0097159//GO:0016740//GO:0016301//GO:0001882//GO:0032549//GO:0000166//GO:0043167//GO:0016773//GO:0032559//GO:0035639//GO:0005488//GO:0004672	purine ribonucleoside binding//ribonucleotide binding//purine ribonucleotide binding//small molecule binding//adenyl nucleotide binding//ATP binding//purine nucleoside binding//transferase activity, transferring phosphorus-containing groups//purine nucleotide binding//catalytic activity//carbohydrate derivative binding//nucleoside phosphate binding//heterocyclic compound binding//molecular_functi…	--	--	Protein kinase domain
CSA004227	UP	UP	--	--	--	--	GO:1901363//GO:0043531//GO:0097367//GO:1901265//GO:0017076//GO:0003674//GO:0036094//GO:0032555//GO:0032553//GO:0032550//GO:0001883//GO:0030554//GO:0043167//GO:0032549//GO:0000166//GO:0005488//GO:0032559//GO:0001882//GO:0097159//GO:0043168	heterocyclic compound binding//ADP binding//carbohydrate derivative binding//nucleoside phosphate binding//purine nucleotide binding//molecular_function//small molecule binding//purine ribonucleotide binding//ribonucleotide binding//purine ribonucleoside binding//purine nucleoside binding//adenyl nucleotide binding//ion binding//ribonucleoside binding//nucleotide binding//binding//adenyl ribonucl…	--	--	NB-ARC domain
CSA004230	UP	UP	--	--	--	--	--	--	no KO assigned | (RefSeq) uncharacterized LOC100245762	http://www.genome.jp/dbget-bin/www_bget?vvi:100245762	--
CSA004241	DOWN	DOWN	GO:0008152//GO:0008150	metabolic process//biological_process	--	--	GO:0016746//GO:0003824//GO:0003674//GO:0016740//GO:0016747	transferase activity, transferring acyl groups//catalytic activity//molecular_function//transferase activity//transferase activity, transferring acyl groups other than amino-acyl groups	K00626 acetyl-CoA C-acetyltransferase [EC:2.3.1.9] | (RefSeq) acetyl-CoA acetyltransferase, cytosolic 1	http://www.genome.jp/dbget-bin/www_bget?vvi:100855181	Thiolase, N-terminal domain
CSA004242	DOWN	DOWN	GO:0008152//GO:0008150	metabolic process//biological_process	--	--	GO:0016747//GO:0016740//GO:0016746//GO:0003674//GO:0003824	transferase activity, transferring acyl groups other than amino-acyl groups//transferase activity//transferase activity, transferring acyl groups//molecular_function//catalytic activity	K00626 acetyl-CoA C-acetyltransferase [EC:2.3.1.9] | (RefSeq) acetyl-CoA acetyltransferase, cytosolic 1	http://www.genome.jp/dbget-bin/www_bget?vvi:100855181	Thiolase, N-terminal domain
CSA004243	DOWN	DOWN	GO:0008152//GO:0008150	metabolic process//biological_process	--	--	GO:0016747//GO:0016740//GO:0016746//GO:0003674//GO:0003824	transferase activity, transferring acyl groups other than amino-acyl groups//transferase activity//transferase activity, transferring acyl groups//molecular_function//catalytic activity	K00626 acetyl-CoA C-acetyltransferase [EC:2.3.1.9] | (RefSeq) acetyl-CoA acetyltransferase, cytosolic 1	http://www.genome.jp/dbget-bin/www_bget?vvi:100240809	Thiolase, C-terminal domain
CSA004245	UP	UP	--	--	--	--	--	--	no KO assigned | (RefSeq) cellulose synthase-like protein E6	http://www.genome.jp/dbget-bin/www_bget?vvi:100853510	--
CSA004251	DOWN	DOWN	--	--	--	--	GO:0016491//GO:0016620//GO:0016903//GO:0080019//GO:0003674//GO:0003824	oxidoreductase activity//oxidoreductase activity, acting on the aldehyde or oxo group of donors, NAD or NADP as acceptor//oxidoreductase activity, acting on the aldehyde or oxo group of donors//fatty-acyl-CoA reductase (alcohol-forming) activity//molecular_function//catalytic activity	K13356 alcohol-forming fatty acyl-CoA reductase [EC:1.2.1.84] | (RefSeq) fatty acyl-CoA reductase 3	http://www.genome.jp/dbget-bin/www_bget?vvi:100259719	Male sterility protein
CSA004254	DOWN	DOWN	--	--	--	--	--	--	K01104 protein-tyrosine phosphatase [EC:3.1.3.48] | (RefSeq) putative low molecular weight protein-tyrosine-phosphatase slr0328	http://www.genome.jp/dbget-bin/www_bget?vvi:100253402	Low molecular weight phosphotyrosine protein phosphatase
CSA004255	DOWN	DOWN	--	--	GO:0005743//GO:0019866//GO:0044424//GO:0043227//GO:0005739//GO:0031975//GO:0005623//GO:0005737//GO:0016020//GO:0005746//GO:0043231//GO:0005740//GO:0044455//GO:0043229//GO:0031090//GO:0044429//GO:0044444//GO:0044446//GO:0044425//GO:0031967//GO:0044422//GO:0005622//GO:0043226//GO:0070469//GO:0044464//GO:0005575//GO:0031966	mitochondrial inner membrane//organelle inner membrane//intracellular part//membrane-bounded organelle//mitochondrion//envelope//cell//cytoplasm//membrane//mitochondrial respiratory chain//intracellular membrane-bounded organelle//mitochondrial envelope//mitochondrial membrane part//intracellular organelle//organelle membrane//mitochondrial part//cytoplasmic part//intracellular organelle part//me…	GO:0016675//GO:0009055//GO:0004129//GO:0022890//GO:0016491//GO:0022891//GO:0022857//GO:0015077//GO:0008324//GO:0003824//GO:0003674//GO:0015002//GO:0005215//GO:0016676//GO:0022892//GO:0015075//GO:0015078	oxidoreductase activity, acting on a heme group of donors//electron carrier activity//cytochrome-c oxidase activity//inorganic cation transmembrane transporter activity//oxidoreductase activity//substrate-specific transmembrane transporter activity//transmembrane transporter activity//monovalent inorganic cation transmembrane transporter activity//cation transmembrane transporter activity//cataly…	no KO assigned | (RefSeq) uncharacterized LOC100853182	http://www.genome.jp/dbget-bin/www_bget?vvi:100853182	Cytochrome c oxidase subunit VIIa
CSA004256	UP	UP	--	--	--	--	GO:0004553//GO:0016787//GO:0003674//GO:0003824//GO:0016798//GO:0033926	hydrolase activity, hydrolyzing O-glycosyl compounds//hydrolase activity//molecular_function//catalytic activity//hydrolase activity, acting on glycosyl bonds//glycopeptide alpha-N-acetylgalactosaminidase activity	no KO assigned | (RefSeq) neutral/alkaline invertase 3, chloroplastic	http://www.genome.jp/dbget-bin/www_bget?vvi:100854602	Alkaline and neutral invertase
CSA004260	UP	UP	--	--	--	--	--	--	no KO assigned | (RefSeq) uncharacterized LOC100243242	http://www.genome.jp/dbget-bin/www_bget?vvi:100243242	Plant mobile domain
CSA004336	DOWN	DOWN	GO:0008150//GO:0044699//GO:0055114//GO:0008152//GO:0044710	biological_process//single-organism process//oxidation-reduction process//metabolic process//single-organism metabolic process	--	--	GO:0043169//GO:0003674//GO:0003824//GO:0008270//GO:0046914//GO:0046872//GO:0005488//GO:0043167//GO:0016491	cation binding//molecular_function//catalytic activity//zinc ion binding//transition metal ion binding//metal ion binding//binding//ion binding//oxidoreductase activity	K00083 cinnamyl-alcohol dehydrogenase [EC:1.1.1.195] | (RefSeq) probable mannitol dehydrogenase	http://www.genome.jp/dbget-bin/www_bget?vvi:100252642	Zinc-binding dehydrogenase
CSA004370	UP	UP	--	--	--	--	GO:0003674//GO:0005515//GO:0005488	molecular_function//protein binding//binding	K17275 plastin-1 | (RefSeq) fimbrin-2	http://www.genome.jp/dbget-bin/www_bget?vvi:100260224	Calponin homology (CH) domain
CSA004375	UP	UP	GO:0051234//GO:0006810//GO:0051179//GO:0008150	establishment of localization//transport//localization//biological_process	GO:0016020//GO:0005575	membrane//cellular_component	GO:0003674//GO:0005215	molecular_function//transporter activity	no KO assigned | (RefSeq) protein NRT1/ PTR FAMILY 3.1	http://www.genome.jp/dbget-bin/www_bget?vvi:100250961	POT family
CSA004385	UP	UP	GO:0043170//GO:0008150//GO:0071704//GO:0006468//GO:0019538//GO:0044238//GO:0036211//GO:0043412//GO:0008152//GO:0006793//GO:0044267//GO:0044237//GO:0044260//GO:0009987//GO:0006796//GO:0006464//GO:0016310	macromolecule metabolic process//biological_process//organic substance metabolic process//protein phosphorylation//protein metabolic process//primary metabolic process//protein modification process//macromolecule modification//metabolic process//phosphorus metabolic process//cellular protein metabolic process//cellular metabolic process//cellular macromolecule metabolic process//cellular process/…	--	--	GO:0003674//GO:0003824//GO:0016772//GO:0016773//GO:0004672//GO:0016740//GO:0016301	molecular_function//catalytic activity//transferase activity, transferring phosphorus-containing groups//phosphotransferase activity, alcohol group as acceptor//protein kinase activity//transferase activity//kinase activity	K04733 interleukin-1 receptor-associated kinase 4 [EC:2.7.11.1] | (RefSeq) probable receptor-like protein kinase At5g15080	http://www.genome.jp/dbget-bin/www_bget?vvi:100853083	Protein tyrosine kinase
CSA004403	DOWN	DOWN	GO:0009628//GO:0006950//GO:0009415//GO:0010035//GO:0050896//GO:0001101//GO:0008150//GO:0042221//GO:1901700	response to abiotic stimulus//response to stress//response to water//response to inorganic substance//response to stimulus//response to acid chemical//biological_process//response to chemical//response to oxygen-containing compound	--	--	--	--	no KO assigned | (RefSeq) dehydrin ERD14	http://www.genome.jp/dbget-bin/www_bget?vvi:100254126	Dehydrin
CSA004410	UP	UP	--	--	--	--	--	--	no KO assigned | (RefSeq) uncharacterized RNA pseudouridine synthase aq_1464	http://www.genome.jp/dbget-bin/www_bget?vvi:100247893	--
CSA004413	DOWN	DOWN	GO:0044699//GO:0006629//GO:0044238//GO:0008152//GO:0044763//GO:0044249//GO:0008610//GO:0008150//GO:0071704//GO:0009058//GO:0044255//GO:0044710//GO:0044711//GO:0046486//GO:0045017//GO:1901576//GO:0009987//GO:0044237	single-organism process//lipid metabolic process//primary metabolic process//metabolic process//single-organism cellular process//cellular biosynthetic process//lipid biosynthetic process//biological_process//organic substance metabolic process//biosynthetic process//cellular lipid metabolic process//single-organism metabolic process//single-organism biosynthetic process//glycerolipid metabolic p…	--	--	GO:0008374//GO:0016746//GO:0003674//GO:0004144//GO:0003824//GO:0016747//GO:0016740//GO:0016411	O-acyltransferase activity//transferase activity, transferring acyl groups//molecular_function//diacylglycerol O-acyltransferase activity//catalytic activity//transferase activity, transferring acyl groups other than amino-acyl groups//transferase activity//acylglycerol O-acyltransferase activity	no KO assigned | (RefSeq) O-acyltransferase WSD1	http://www.genome.jp/dbget-bin/www_bget?vvi:100252375	Wax ester synthase-like Acyl-CoA acyltransferase domain
CSA004428	UP	UP	GO:0008150//GO:0051179//GO:0006810//GO:0051234	biological_process//localization//transport//establishment of localization	GO:0005575//GO:0016020	cellular_component//membrane	GO:0005215//GO:0003674	transporter activity//molecular_function	K09872 aquaporin PIP | (RefSeq) PIP2;2; aquaporin PIP2;2	http://www.genome.jp/dbget-bin/www_bget?vvi:100233027	Major intrinsic protein
CSA004431	DOWN	DOWN	GO:0008152//GO:0055114//GO:0006950//GO:0044699//GO:0006979//GO:0008150//GO:0050896//GO:0044710	metabolic process//oxidation-reduction process//response to stress//single-organism process//response to oxidative stress//biological_process//response to stimulus//single-organism metabolic process	--	--	GO:0016209//GO:1901363//GO:0020037//GO:0003824//GO:0004601//GO:0003674//GO:0046906//GO:0016684//GO:0016491//GO:0097159//GO:0005488	antioxidant activity//heterocyclic compound binding//heme binding//catalytic activity//peroxidase activity//molecular_function//tetrapyrrole binding//oxidoreductase activity, acting on peroxide as acceptor//oxidoreductase activity//organic cyclic compound binding//binding	K00430 peroxidase [EC:1.11.1.7] | (RefSeq) peroxidase 64	http://www.genome.jp/dbget-bin/www_bget?vvi:100267732	Peroxidase
CSA004436	DOWN	DOWN	--	--	--	--	--	--	--	--	Myb/SANT-like DNA-binding domain
CSA004475	UP	UP	--	--	--	--	--	--	K10290 F-box protein 3 | (RefSeq) F-box protein SKIP16	http://www.genome.jp/dbget-bin/www_bget?vvi:100261191	Protein of unknown function (DUF525)
CSA004490	DOWN	DOWN	GO:0051234//GO:0006810//GO:0044765//GO:0006812//GO:0009987//GO:0006811//GO:0044763//GO:1902578//GO:0044699//GO:0055085//GO:0008150//GO:0051179	establishment of localization//transport//single-organism transport//cation transport//cellular process//ion transport//single-organism cellular process//single-organism localization//single-organism process//transmembrane transport//biological_process//localization	GO:0016020//GO:0016021//GO:0044425//GO:0005575//GO:0031224	membrane//integral component of membrane//membrane part//cellular_component//intrinsic component of membrane	GO:0022891//GO:0022857//GO:0022892//GO:0015075//GO:0008324//GO:0003674//GO:0005215	substrate-specific transmembrane transporter activity//transmembrane transporter activity//substrate-specific transporter activity//ion transmembrane transporter activity//cation transmembrane transporter activity//molecular_function//transporter activity	K14689 solute carrier family 30 (zinc transporter), member 2 | (RefSeq) metal tolerance protein B	http://www.genome.jp/dbget-bin/www_bget?vvi:100255391	Cation efflux family
CSA004520	DOWN	DOWN	GO:0044238//GO:0008152//GO:0043170//GO:0019538//GO:0071704//GO:0008150//GO:0006508	primary metabolic process//metabolic process//macromolecule metabolic process//protein metabolic process//organic substance metabolic process//biological_process//proteolysis	--	--	GO:0070011//GO:0008236//GO:0008233//GO:0004185//GO:0008238//GO:0003674//GO:0003824//GO:0070008//GO:0004180//GO:0016787//GO:0017171	peptidase activity, acting on L-amino acid peptides//serine-type peptidase activity//peptidase activity//serine-type carboxypeptidase activity//exopeptidase activity//molecular_function//catalytic activity//serine-type exopeptidase activity//carboxypeptidase activity//hydrolase activity//serine hydrolase activity	K16296 serine carboxypeptidase-like clade I [EC:3.4.16.-] | (RefSeq) serine carboxypeptidase-like 2	http://www.genome.jp/dbget-bin/www_bget?vvi:100255717	Serine carboxypeptidase
CSA004527	UP	UP	--	--	--	--	--	--	no KO assigned | (RefSeq) LRR receptor-like serine/threonine-protein kinase GSO2	http://www.genome.jp/dbget-bin/www_bget?vvi:100256005	Leucine rich repeat
CSA004537	UP	UP	--	--	--	--	--	--	K11099 small nuclear ribonucleoprotein G | (RefSeq) probable small nuclear ribonucleoprotein G	http://www.genome.jp/dbget-bin/www_bget?vvi:100247783	LSM domain
CSA004539	DOWN	DOWN	--	--	--	--	--	--	--	--	--
CSA004543	UP	UP	--	--	--	--	GO:0043167//GO:0000166//GO:0005488//GO:0097159//GO:0043168//GO:0050662//GO:0003824//GO:1901363//GO:1901265//GO:0048037//GO:0003674//GO:0050660//GO:0036094	ion binding//nucleotide binding//binding//organic cyclic compound binding//anion binding//coenzyme binding//catalytic activity//heterocyclic compound binding//nucleoside phosphate binding//cofactor binding//molecular_function//flavin adenine dinucleotide binding//small molecule binding	K00102 D-lactate dehydrogenase (cytochrome) [EC:1.1.2.4] | (RefSeq) D-lactate dehydrogenase [cytochrome], mitochondrial	http://www.genome.jp/dbget-bin/www_bget?vvi:100242784	FAD linked oxidases, C-terminal domain
CSA004544	UP	UP	GO:0044699//GO:0055114//GO:0008152//GO:0008150//GO:0044710	single-organism process//oxidation-reduction process//metabolic process//biological_process//single-organism metabolic process	--	--	GO:0036094//GO:0008762//GO:0050660//GO:0003674//GO:0048037//GO:1901363//GO:1901265//GO:0003824//GO:0016614//GO:0050662//GO:0097159//GO:0043168//GO:0016491//GO:0005488//GO:0016616//GO:0043167//GO:0000166	small molecule binding//UDP-N-acetylmuramate dehydrogenase activity//flavin adenine dinucleotide binding//molecular_function//cofactor binding//heterocyclic compound binding//nucleoside phosphate binding//catalytic activity//oxidoreductase activity, acting on CH-OH group of donors//coenzyme binding//organic cyclic compound binding//anion binding//oxidoreductase activity//binding//oxidoreductase a…	K00102 D-lactate dehydrogenase (cytochrome) [EC:1.1.2.4] | (RefSeq) D-lactate dehydrogenase [cytochrome], mitochondrial	http://www.genome.jp/dbget-bin/www_bget?vvi:100242784	FAD binding domain
CSA004552	DOWN	DOWN	GO:0008152//GO:0043412//GO:0036211//GO:0044238//GO:0006468//GO:0019538//GO:0008150//GO:0071704//GO:0043170//GO:0016310//GO:0006464//GO:0006796//GO:0044260//GO:0009987//GO:0044237//GO:0044267//GO:0006793	metabolic process//macromolecule modification//protein modification process//primary metabolic process//protein phosphorylation//protein metabolic process//biological_process//organic substance metabolic process//macromolecule metabolic process//phosphorylation//cellular protein modification process//phosphate-containing compound metabolic process//cellular macromolecule metabolic process//cellul…	--	--	GO:0036094//GO:0032555//GO:0032553//GO:0032550//GO:0005524//GO:0016772//GO:0001883//GO:0030554//GO:1901363//GO:0097367//GO:1901265//GO:0003824//GO:0017076//GO:0003674//GO:0001882//GO:0016301//GO:0097159//GO:0016740//GO:0043168//GO:0043167//GO:0032549//GO:0000166//GO:0004672//GO:0035639//GO:0005488//GO:0032559//GO:0016773	small molecule binding//purine ribonucleotide binding//ribonucleotide binding//purine ribonucleoside binding//ATP binding//transferase activity, transferring phosphorus-containing groups//purine nucleoside binding//adenyl nucleotide binding//heterocyclic compound binding//carbohydrate derivative binding//nucleoside phosphate binding//catalytic activity//purine nucleotide binding//molecular_functi…	--	--	Protein kinase domain
CSA004592	UP	UP	--	--	--	--	--	--	no KO assigned | (RefSeq) N-acetyltransferase 9-like protein	http://www.genome.jp/dbget-bin/www_bget?vvi:100240921	--
CSA004603	DOWN	DOWN	--	--	--	--	--	--	no KO assigned | (RefSeq) uncharacterized LOC100256554	http://www.genome.jp/dbget-bin/www_bget?vvi:100256554	Protein of unknown function (DUF1677)
CSA004630	DOWN	DOWN	--	--	--	--	--	--	no KO assigned | (RefSeq) uncharacterized LOC100264819	http://www.genome.jp/dbget-bin/www_bget?vvi:100264819	Domain of unknown function (DUF4487)
CSA004632	UP	UP	--	--	--	--	--	--	no KO assigned | (RefSeq) ycf3-interacting protein 1, chloroplastic	http://www.genome.jp/dbget-bin/www_bget?vvi:100267182	--
CSA004633	DOWN	DOWN	--	--	--	--	--	--	no KO assigned | (RefSeq) galactan beta-1,4-galactosyltransferase GALS3	http://www.genome.jp/dbget-bin/www_bget?vvi:100251363	--
CSA004684	UP	UP	--	--	--	--	GO:0005488//GO:0044877//GO:0003682//GO:0003674	binding//macromolecular complex binding//chromatin binding//molecular_function	no KO assigned | (RefSeq) transcription factor MYB1R1	http://www.genome.jp/dbget-bin/www_bget?vvi:100253576	Myb-like DNA-binding domain
CSA004693	DOWN	DOWN	GO:0008150//GO:0071704//GO:0044249//GO:0051273//GO:0009250//GO:0043170//GO:0044264//GO:0016051//GO:0034637//GO:0008152//GO:0044763//GO:0044262//GO:0044238//GO:0034645//GO:0005975//GO:0044042//GO:0044699//GO:0044237//GO:0044723//GO:0044260//GO:0009987//GO:1901576//GO:0000271//GO:0009059//GO:0044710//GO:0044711//GO:0051274//GO:0030244//GO:0006073//GO:0009058//GO:0033692//GO:0030243//GO:0005976	biological_process//organic substance metabolic process//cellular biosynthetic process//beta-glucan metabolic process//glucan biosynthetic process//macromolecule metabolic process//cellular polysaccharide metabolic process//carbohydrate biosynthetic process//cellular carbohydrate biosynthetic process//metabolic process//single-organism cellular process//cellular carbohydrate metabolic process//pr…	GO:0005575//GO:0016020	cellular_component//membrane	GO:0003824//GO:0016757//GO:0003674//GO:0016759//GO:0016758//GO:0035251//GO:0016760//GO:0008194//GO:0016740//GO:0046527	catalytic activity//transferase activity, transferring glycosyl groups//molecular_function//cellulose synthase activity//transferase activity, transferring hexosyl groups//UDP-glucosyltransferase activity//cellulose synthase (UDP-forming) activity//UDP-glycosyltransferase activity//transferase activity//glucosyltransferase activity	K10999 cellulose synthase A [EC:2.4.1.12] | (RefSeq) cellulose synthase A catalytic subunit 7 [UDP-forming]	http://www.genome.jp/dbget-bin/www_bget?vvi:100248512	Cellulose synthase
CSA004699	UP	UP	--	--	--	--	--	--	no KO assigned | (RefSeq) enolase-phosphatase E1	http://www.genome.jp/dbget-bin/www_bget?vvi:100245309	--
CSA004710	DOWN	DOWN	--	--	--	--	--	--	no KO assigned | (RefSeq) pentatricopeptide repeat-containing protein At1g77405	http://www.genome.jp/dbget-bin/www_bget?vvi:100261059	PPR repeat family
CSA004735	DOWN	DOWN	--	--	--	--	--	--	no KO assigned | (RefSeq) PI-PLC X domain-containing protein At5g67130	http://www.genome.jp/dbget-bin/www_bget?vvi:100246342	--
CSA004748	DOWN	DOWN	--	--	--	--	--	--	--	--	Myb/SANT-like DNA-binding domain
CSA004753	UP	UP	--	--	--	--	--	--	K01103 6-phosphofructo-2-kinase / fructose-2,6-biphosphatase 3&#160; [EC:2.7.1.105 3.1.3.46] | (RefSeq) 6-phosphofructo-2-kinase/fructose-2,6-bisphosphatase	http://www.genome.jp/dbget-bin/www_bget?vvi:100244966	--
CSA004756	DOWN	DOWN	--	--	--	--	--	--	no KO assigned | (RefSeq) actin cytoskeleton-regulatory complex protein PAN1	http://www.genome.jp/dbget-bin/www_bget?vvi:100854676	--
CSA004757	UP	UP	--	--	--	--	--	--	no KO assigned | (RefSeq) NAC domain-containing protein 53	http://www.genome.jp/dbget-bin/www_bget?vvi:100242836	--
CSA004797	DOWN	DOWN	--	--	GO:0016020//GO:0005575	membrane//cellular_component	--	--	no KO assigned | (RefSeq) pleiotropic drug resistance protein 3	http://www.genome.jp/dbget-bin/www_bget?vvi:100256323	ABC-2 type transporter
CSA004798	DOWN	DOWN	--	--	GO:0016020//GO:0005575	membrane//cellular_component	--	--	no KO assigned | (RefSeq) pleiotropic drug resistance protein 3	http://www.genome.jp/dbget-bin/www_bget?vvi:100256323	ABC-2 type transporter
CSA004799	DOWN	DOWN	--	--	GO:0005575//GO:0016020	cellular_component//membrane	GO:0001883//GO:0005524//GO:0030554//GO:0036094//GO:0032550//GO:0032553//GO:0032555//GO:0003674//GO:1901265//GO:0097367//GO:1901363//GO:0016818//GO:0017076//GO:0016817//GO:0003824//GO:0001882//GO:0016787//GO:0043168//GO:0097159//GO:0016462//GO:0032559//GO:0017111//GO:0005488//GO:0035639//GO:0016887//GO:0000166//GO:0032549//GO:0043167	purine nucleoside binding//ATP binding//adenyl nucleotide binding//small molecule binding//purine ribonucleoside binding//ribonucleotide binding//purine ribonucleotide binding//molecular_function//nucleoside phosphate binding//carbohydrate derivative binding//heterocyclic compound binding//hydrolase activity, acting on acid anhydrides, in phosphorus-containing anhydrides//purine nucleotide bindin…	no KO assigned | (RefSeq) pleiotropic drug resistance protein 3	http://www.genome.jp/dbget-bin/www_bget?vvi:100256323	Reverse transcriptase-like
CSA004878	UP	UP	--	--	--	--	--	--	K08244 alpha-glucan, water dikinase [EC:2.7.9.4] | (RefSeq) alpha-glucan water dikinase, chloroplastic	http://www.genome.jp/dbget-bin/www_bget?vvi:100246568	--
CSA004907	UP	UP	GO:0016310//GO:0006796//GO:0006464//GO:0044237//GO:0044260//GO:0009987//GO:0006793//GO:0044267//GO:0043412//GO:0008152//GO:0044238//GO:0036211//GO:0071704//GO:0008150//GO:0006468//GO:0019538//GO:0043170	phosphorylation//phosphate-containing compound metabolic process//cellular protein modification process//cellular metabolic process//cellular macromolecule metabolic process//cellular process//phosphorus metabolic process//cellular protein metabolic process//macromolecule modification//metabolic process//primary metabolic process//protein modification process//organic substance metabolic process/…	--	--	GO:0043168//GO:0016740//GO:0097159//GO:0016301//GO:0001882//GO:0000166//GO:0032549//GO:0043167//GO:0032559//GO:0016773//GO:0005488//GO:0035639//GO:0004672//GO:0032550//GO:0032555//GO:0032553//GO:0036094//GO:0030554//GO:0001883//GO:0016772//GO:0005524//GO:0017076//GO:0003824//GO:1901265//GO:0097367//GO:1901363//GO:0003674	anion binding//transferase activity//organic cyclic compound binding//kinase activity//nucleoside binding//nucleotide binding//ribonucleoside binding//ion binding//adenyl ribonucleotide binding//phosphotransferase activity, alcohol group as acceptor//binding//purine ribonucleoside triphosphate binding//protein kinase activity//purine ribonucleoside binding//purine ribonucleotide binding//ribonucl…	no KO assigned | (RefSeq) putative serine/threonine-protein kinase	http://www.genome.jp/dbget-bin/www_bget?vvi:100259465	Protein kinase domain
CSA004915	UP	UP	GO:0046907//GO:0044765//GO:0051234//GO:0006810//GO:0048193//GO:1902582//GO:0044699//GO:0016192//GO:0051649//GO:1902578//GO:0006891//GO:0051641//GO:0051179//GO:0008150	intracellular transport//single-organism transport//establishment of localization//transport//Golgi vesicle transport//single-organism intracellular transport//single-organism process//vesicle-mediated transport//establishment of localization in cell//single-organism localization//intra-Golgi vesicle-mediated transport//cellular localization//localization//biological_process	GO:0043229//GO:0032991//GO:0012505//GO:0044446//GO:0044444//GO:0005737//GO:0043231//GO:0005623//GO:0044424//GO:0005794//GO:0043227//GO:0043234//GO:0005575//GO:0043226//GO:0044431//GO:0044464//GO:0017119//GO:0044422//GO:0005622	intracellular organelle//macromolecular complex//endomembrane system//intracellular organelle part//cytoplasmic part//cytoplasm//intracellular membrane-bounded organelle//cell//intracellular part//Golgi apparatus//membrane-bounded organelle//protein complex//cellular_component//organelle//Golgi apparatus part//cell part//Golgi transport complex//organelle part//intracellular	--	--	K20292 conserved oligomeric Golgi complex subunit 5 | (RefSeq) Golgi transport complex-related-like	http://www.genome.jp/dbget-bin/www_bget?vvi:100247220	Golgi transport complex subunit 5
CSA004916	DOWN	DOWN	--	--	--	--	--	--	K20292 conserved oligomeric Golgi complex subunit 5 | (RefSeq) Golgi transport complex-related-like	http://www.genome.jp/dbget-bin/www_bget?vvi:100247220	--
CSA004932	DOWN	DOWN	GO:0008150//GO:0071704//GO:0019538//GO:0006468//GO:0043170//GO:0008152//GO:0043412//GO:0036211//GO:0044238//GO:0044260//GO:0009987//GO:0044237//GO:0044267//GO:0006793//GO:0016310//GO:0006464//GO:0006796	biological_process//organic substance metabolic process//protein metabolic process//protein phosphorylation//macromolecule metabolic process//metabolic process//macromolecule modification//protein modification process//primary metabolic process//cellular macromolecule metabolic process//cellular process//cellular metabolic process//cellular protein metabolic process//phosphorus metabolic process/…	--	--	GO:0003824//GO:0003674//GO:0016772//GO:0004672//GO:0016773//GO:0005488//GO:0016301//GO:0005515//GO:0016740	catalytic activity//molecular_function//transferase activity, transferring phosphorus-containing groups//protein kinase activity//phosphotransferase activity, alcohol group as acceptor//binding//kinase activity//protein binding//transferase activity	no KO assigned | (RefSeq) probable LRR receptor-like serine/threonine-protein kinase At1g05700	http://www.genome.jp/dbget-bin/www_bget?vvi:100251452	Protein tyrosine kinase
CSA004933	DOWN	DOWN	GO:0071704//GO:0008150//GO:0006468//GO:0019538//GO:0043170//GO:0043412//GO:0008152//GO:0044238//GO:0036211//GO:0044237//GO:0044260//GO:0009987//GO:0006793//GO:0044267//GO:0016310//GO:0006796//GO:0006464	organic substance metabolic process//biological_process//protein phosphorylation//protein metabolic process//macromolecule metabolic process//macromolecule modification//metabolic process//primary metabolic process//protein modification process//cellular metabolic process//cellular macromolecule metabolic process//cellular process//phosphorus metabolic process//cellular protein metabolic process/…	--	--	GO:0017076//GO:0003824//GO:0097367//GO:1901265//GO:1901363//GO:0003674//GO:0032550//GO:0032555//GO:0032553//GO:0036094//GO:0030554//GO:0005524//GO:0001883//GO:0016772//GO:0032549//GO:0000166//GO:0043167//GO:0032559//GO:0016773//GO:0035639//GO:0005488//GO:0004672//GO:0043168//GO:0097159//GO:0016740//GO:0016301//GO:0001882	purine nucleotide binding//catalytic activity//carbohydrate derivative binding//nucleoside phosphate binding//heterocyclic compound binding//molecular_function//purine ribonucleoside binding//purine ribonucleotide binding//ribonucleotide binding//small molecule binding//adenyl nucleotide binding//ATP binding//purine nucleoside binding//transferase activity, transferring phosphorus-containing grou…	no KO assigned | (RefSeq) putative leucine-rich repeat receptor-like protein kinase At2g19210	http://www.genome.jp/dbget-bin/www_bget?vvi:100242932	Protein kinase domain
CSA004958	DOWN	DOWN	--	--	--	--	--	--	--	--	--
CSA004962	UP	UP	--	--	--	--	--	--	no KO assigned | (RefSeq) uncharacterized LOC100243242	http://www.genome.jp/dbget-bin/www_bget?vvi:100243242	Plant mobile domain
CSA004982	DOWN	DOWN	GO:0044260//GO:0009987//GO:0044237//GO:0044267//GO:0006457//GO:0019538//GO:0008150//GO:0071704//GO:0043170//GO:0008152//GO:0044238	cellular macromolecule metabolic process//cellular process//cellular metabolic process//cellular protein metabolic process//protein folding//protein metabolic process//biological_process//organic substance metabolic process//macromolecule metabolic process//metabolic process//primary metabolic process	--	--	GO:0016853//GO:0003824//GO:0016859//GO:0003674//GO:0003755	isomerase activity//catalytic activity//cis-trans isomerase activity//molecular_function//peptidyl-prolyl cis-trans isomerase activity	K05864 peptidyl-prolyl isomerase D [EC:5.2.1.8] | (RefSeq) peptidyl-prolyl cis-trans isomerase CYP40	http://www.genome.jp/dbget-bin/www_bget?vvi:100262316	TPR repeat
CSA004986	DOWN	DOWN	GO:0044765//GO:0006810//GO:0051234//GO:0009987//GO:0044699//GO:1902578//GO:0044763//GO:0051179//GO:0008150//GO:0055085	single-organism transport//transport//establishment of localization//cellular process//single-organism process//single-organism localization//single-organism cellular process//localization//biological_process//transmembrane transport	GO:0044425//GO:0016021//GO:0016020//GO:0031224//GO:0005575	membrane part//integral component of membrane//membrane//intrinsic component of membrane//cellular_component	--	--	K13947 auxin efflux carrier family | (RefSeq) auxin efflux carrier component 3	http://www.genome.jp/dbget-bin/www_bget?vvi:100268124	Membrane transport protein
CSA004989	UP	UP	GO:0008150//GO:0044699//GO:0008152//GO:0055114//GO:0044710	biological_process//single-organism process//metabolic process//oxidation-reduction process//single-organism metabolic process	--	--	GO:0003674//GO:0048037//GO:1901265//GO:1901363//GO:0016614//GO:0003824//GO:0036094//GO:0051287//GO:0016616//GO:0005488//GO:0000166//GO:0050662//GO:0097159//GO:0016491	molecular_function//cofactor binding//nucleoside phosphate binding//heterocyclic compound binding//oxidoreductase activity, acting on CH-OH group of donors//catalytic activity//small molecule binding//NAD binding//oxidoreductase activity, acting on the CH-OH group of donors, NAD or NADP as acceptor//binding//nucleotide binding//coenzyme binding//organic cyclic compound binding//oxidoreductase act…	K15919 hydroxypyruvate reductase 2 | (RefSeq) glyoxylate reductase-like	http://www.genome.jp/dbget-bin/www_bget?vvi:100251492	D-isomer specific 2-hydroxyacid dehydrogenase, NAD binding domain
CSA005005	DOWN	DOWN	--	--	--	--	--	--	no KO assigned | (RefSeq) protein trichome berefringence-like 7	http://www.genome.jp/dbget-bin/www_bget?vvi:100252383	GDSL/SGNH-like Acyl-Esterase family found in Pmr5 and Cas1p
CSA005038	UP	UP	--	--	--	--	--	--	--	--	--
CSA005084	UP	UP	--	--	--	--	GO:0003674//GO:0003824	molecular_function//catalytic activity	no KO assigned | (RefSeq) probable protein phosphatase 2C 34	http://www.genome.jp/dbget-bin/www_bget?vvi:100251160	Protein phosphatase 2C
CSA005087	UP	UP	GO:0008150//GO:0008152//GO:0009058	biological_process//metabolic process//biosynthetic process	--	--	--	--	K00696 sucrose-phosphate synthase [EC:2.4.1.14] | (RefSeq) probable sucrose-phosphate synthase 3	http://www.genome.jp/dbget-bin/www_bget?vvi:100262385	Sucrose-6F-phosphate phosphohydrolase
CSA005151	UP	UP	--	--	--	--	--	--	K15813 beta-amyrin synthase [EC:5.4.99.39] | (RefSeq) beta-amyrin synthase	http://www.genome.jp/dbget-bin/www_bget?vvi:100259856	Prenyltransferase-like
CSA005181	DOWN	DOWN	--	--	--	--	GO:0043167//GO:0005488//GO:0009055//GO:0046872//GO:0046914//GO:0005507//GO:0003674//GO:0043169	ion binding//binding//electron carrier activity//metal ion binding//transition metal ion binding//copper ion binding//molecular_function//cation binding	no KO assigned | (RefSeq) early nodulin-like protein 1	http://www.genome.jp/dbget-bin/www_bget?vvi:100246223	Plastocyanin-like domain
CSA005203	DOWN	DOWN	--	--	--	--	--	--	no KO assigned | (RefSeq) uncharacterized LOC100260766	http://www.genome.jp/dbget-bin/www_bget?vvi:100260766	--
CSA005217	DOWN	DOWN	--	--	--	--	--	--	no KO assigned | (RefSeq) trihelix transcription factor GT-3b	http://www.genome.jp/dbget-bin/www_bget?vvi:100259062	Myb/SANT-like DNA-binding domain
CSA005223	UP	UP	--	--	--	--	--	--	K06207 GTP-binding protein | (RefSeq) GTP-binding protein TypA/BipA homolog	http://www.genome.jp/dbget-bin/www_bget?vvi:100264026	--
CSA005246	DOWN	DOWN	--	--	--	--	--	--	--	--	--
CSA005248	DOWN	DOWN	--	--	--	--	--	--	no KO assigned | (RefSeq) putative S-adenosylmethionine-dependent methyltransferase RcsF	http://www.genome.jp/dbget-bin/www_bget?vvi:100261628	--
CSA005259	UP	UP	--	--	GO:0016020//GO:0005575	membrane//cellular_component	GO:0016787//GO:0004559//GO:0005509//GO:0015924//GO:0004553//GO:0005488//GO:0043167//GO:0015923//GO:0004571//GO:0016798//GO:0046872//GO:0003674//GO:0043169//GO:0003824	hydrolase activity//alpha-mannosidase activity//calcium ion binding//mannosyl-oligosaccharide mannosidase activity//hydrolase activity, hydrolyzing O-glycosyl compounds//binding//ion binding//mannosidase activity//mannosyl-oligosaccharide 1,2-alpha-mannosidase activity//hydrolase activity, acting on glycosyl bonds//metal ion binding//molecular_function//cation binding//catalytic activity	K10084 ER degradation enhancer, mannosidase alpha-like 1 | (RefSeq) alpha-mannosidase I MNS5	http://www.genome.jp/dbget-bin/www_bget?vvi:100245051	Glycosyl hydrolase family 47
CSA005277	DOWN	DOWN	GO:0043170//GO:0008150//GO:0071704//GO:0019538//GO:0006468//GO:0044238//GO:0036211//GO:0043412//GO:0008152//GO:0006793//GO:0044267//GO:0044237//GO:0009987//GO:0044260//GO:0006796//GO:0006464//GO:0016310	macromolecule metabolic process//biological_process//organic substance metabolic process//protein metabolic process//protein phosphorylation//primary metabolic process//protein modification process//macromolecule modification//metabolic process//phosphorus metabolic process//cellular protein metabolic process//cellular metabolic process//cellular process//cellular macromolecule metabolic process/…	--	--	GO:0003674//GO:0017076//GO:0003824//GO:0097367//GO:1901265//GO:1901363//GO:0030554//GO:0005524//GO:0016772//GO:0001883//GO:0032550//GO:0032553//GO:0032555//GO:0036094//GO:0016773//GO:0032559//GO:0035639//GO:0005488//GO:0004672//GO:0032549//GO:0000166//GO:0043167//GO:0043168//GO:0097159//GO:0016740//GO:0016301//GO:0001882	molecular_function//purine nucleotide binding//catalytic activity//carbohydrate derivative binding//nucleoside phosphate binding//heterocyclic compound binding//adenyl nucleotide binding//ATP binding//transferase activity, transferring phosphorus-containing groups//purine nucleoside binding//purine ribonucleoside binding//ribonucleotide binding//purine ribonucleotide binding//small molecule bindi…	K14498 serine/threonine-protein kinase SRK2 [EC:2.7.11.1] | (RefSeq) serine/threonine-protein kinase SAPK10	http://www.genome.jp/dbget-bin/www_bget?vvi:100245171	Protein kinase domain
CSA005286	UP	UP	GO:0044710//GO:0008150//GO:0044699//GO:0008152//GO:0055114	single-organism metabolic process//biological_process//single-organism process//metabolic process//oxidation-reduction process	--	--	GO:0005488//GO:0043167//GO:0016491//GO:0003674//GO:0043169//GO:0003824//GO:0046914//GO:0005507//GO:0046872	binding//ion binding//oxidoreductase activity//molecular_function//cation binding//catalytic activity//transition metal ion binding//copper ion binding//metal ion binding	K05909 laccase [EC:1.10.3.2] | (RefSeq) putative laccase-9	http://www.genome.jp/dbget-bin/www_bget?vvi:100262116	Multicopper oxidase
CSA005340	DOWN	DOWN	--	--	--	--	--	--	--	--	Replication factor-A C terminal domain
CSA005341	DOWN	DOWN	--	--	--	--	--	--	K07466 replication factor A1 | (RefSeq) replication protein A 70 kDa DNA-binding subunit B	http://www.genome.jp/dbget-bin/www_bget?vvi:100255412	--
CSA005369	UP	UP	GO:0008152//GO:0008150	metabolic process//biological_process	--	--	GO:0016835//GO:0016838//GO:0003824//GO:0003674//GO:0016829//GO:0010333	carbon-oxygen lyase activity//carbon-oxygen lyase activity, acting on phosphates//catalytic activity//molecular_function//lyase activity//terpene synthase activity	no KO assigned | (RefSeq) LinNer; (3S,6E)-nerolidol synthase 1	http://www.genome.jp/dbget-bin/www_bget?vvi:100266449	Terpene synthase, N-terminal domain
CSA005374	DOWN	DOWN	--	--	--	--	--	--	K12826 splicing factor 3A subunit 2 | (RefSeq) splicing factor 3A subunit 2	http://www.genome.jp/dbget-bin/www_bget?vvi:100245136	Zinc-finger of C2H2 type
CSA005385	DOWN	DOWN	--	--	--	--	--	--	K15622 myeloid leukemia factor 1 | (RefSeq) myeloid leukemia factor 1	http://www.genome.jp/dbget-bin/www_bget?vvi:100243132	--
CSA005395	DOWN	DOWN	--	--	--	--	--	--	--	--	--
CSA005424	UP	UP	--	--	--	--	--	--	no KO assigned | (RefSeq) receptor-like protein 12	http://www.genome.jp/dbget-bin/www_bget?vvi:100257781	Reverse transcriptase (RNA-dependent DNA polymerase)
CSA005425	UP	UP	GO:1901360//GO:0044237//GO:0009987//GO:0044260//GO:0006807//GO:0006139//GO:0008150//GO:0071704//GO:0043170//GO:0006725//GO:0034641//GO:0090304//GO:0046483//GO:0008152//GO:0044238//GO:0015074//GO:0006259	organic cyclic compound metabolic process//cellular metabolic process//cellular process//cellular macromolecule metabolic process//nitrogen compound metabolic process//nucleobase-containing compound metabolic process//biological_process//organic substance metabolic process//macromolecule metabolic process//cellular aromatic compound metabolic process//cellular nitrogen compound metabolic process/…	--	--	--	--	K01514 exopolyphosphatase [EC:3.6.1.11] | (RefSeq) protein prune homolog	http://www.genome.jp/dbget-bin/www_bget?vvi:100854333	Integrase core domain
CSA005436	DOWN	DOWN	GO:0016310//GO:0006796//GO:0006464//GO:0044237//GO:0044260//GO:0009987//GO:0006793//GO:0044267//GO:0016567//GO:0043412//GO:0070647//GO:0008152//GO:0044238//GO:0036211//GO:0071704//GO:0008150//GO:0006468//GO:0019538//GO:0032446//GO:0043170	phosphorylation//phosphate-containing compound metabolic process//cellular protein modification process//cellular metabolic process//cellular macromolecule metabolic process//cellular process//phosphorus metabolic process//cellular protein metabolic process//protein ubiquitination//macromolecule modification//protein modification by small protein conjugation or removal//metabolic process//primary…	GO:1990234//GO:0032991//GO:0043234//GO:0044424//GO:0005623//GO:0044464//GO:0000151//GO:1902494//GO:0005575//GO:0005622	transferase complex//macromolecular complex//protein complex//intracellular part//cell//cell part//ubiquitin ligase complex//catalytic complex//cellular_component//intracellular	GO:0004842//GO:0043168//GO:0016740//GO:0097159//GO:0016301//GO:0001882//GO:0000166//GO:0032549//GO:0043167//GO:0032559//GO:0016773//GO:0005488//GO:0035639//GO:0004672//GO:0019787//GO:0032550//GO:0032555//GO:0032553//GO:0036094//GO:0030554//GO:0001883//GO:0016772//GO:0005524//GO:0017076//GO:0003824//GO:1901265//GO:0097367//GO:1901363//GO:0003674	ubiquitin-protein transferase activity//anion binding//transferase activity//organic cyclic compound binding//kinase activity//nucleoside binding//nucleotide binding//ribonucleoside binding//ion binding//adenyl ribonucleotide binding//phosphotransferase activity, alcohol group as acceptor//binding//purine ribonucleoside triphosphate binding//protein kinase activity//ubiquitin-like protein transfe…	no KO assigned | (RefSeq) U-box domain-containing protein 33	http://www.genome.jp/dbget-bin/www_bget?vvi:100243070	U-box domain
CSA005448	UP	UP	--	--	--	--	--	--	K01885 glutamyl-tRNA synthetase [EC:6.1.1.17] | (RefSeq) glutamate--tRNA ligase, chloroplastic/mitochondrial	http://www.genome.jp/dbget-bin/www_bget?vvi:100250310	--
CSA005454	UP	UP	GO:0044260//GO:0009987//GO:0044237//GO:0044267//GO:0006793//GO:0016310//GO:0006464//GO:0006796//GO:0071704//GO:0008150//GO:0019538//GO:0006468//GO:0043170//GO:0008152//GO:0043412//GO:0036211//GO:0044238	cellular macromolecule metabolic process//cellular process//cellular metabolic process//cellular protein metabolic process//phosphorus metabolic process//phosphorylation//cellular protein modification process//phosphate-containing compound metabolic process//organic substance metabolic process//biological_process//protein metabolic process//protein phosphorylation//macromolecule metabolic process…	--	--	GO:0000166//GO:0032549//GO:0043167//GO:0004672//GO:0016773//GO:0032559//GO:0005488//GO:0035639//GO:0016301//GO:0001882//GO:0043168//GO:0016740//GO:0097159//GO:1901265//GO:0097367//GO:1901363//GO:0017076//GO:0003824//GO:0003674//GO:0036094//GO:0032550//GO:0032553//GO:0032555//GO:0001883//GO:0016772//GO:0005524//GO:0030554	nucleotide binding//ribonucleoside binding//ion binding//protein kinase activity//phosphotransferase activity, alcohol group as acceptor//adenyl ribonucleotide binding//binding//purine ribonucleoside triphosphate binding//kinase activity//nucleoside binding//anion binding//transferase activity//organic cyclic compound binding//nucleoside phosphate binding//carbohydrate derivative binding//heteroc…	no KO assigned | (RefSeq) CIPK12; CBL-interacting protein kinase 12	http://www.genome.jp/dbget-bin/www_bget?vvi:100254007	Protein kinase domain
CSA005472	DOWN	DOWN	GO:0044238//GO:0005975//GO:0008152//GO:0071704//GO:0008150	primary metabolic process//carbohydrate metabolic process//metabolic process//organic substance metabolic process//biological_process	--	--	GO:0016798//GO:0003674//GO:0003824//GO:0016787//GO:0004553	hydrolase activity, acting on glycosyl bonds//molecular_function//catalytic activity//hydrolase activity//hydrolase activity, hydrolyzing O-glycosyl compounds	K19893 glucan endo-1,3-beta-glucosidase 5/6 [EC:3.2.1.39] | (RefSeq) glucan endo-1,3-beta-glucosidase 6	http://www.genome.jp/dbget-bin/www_bget?vvi:100251609	X8 domain
CSA005526	DOWN	DOWN	--	--	--	--	GO:0016818//GO:0003824//GO:0016817//GO:0003674//GO:0016787//GO:0004386//GO:0016462//GO:0017111	hydrolase activity, acting on acid anhydrides, in phosphorus-containing anhydrides//catalytic activity//hydrolase activity, acting on acid anhydrides//molecular_function//hydrolase activity//helicase activity//pyrophosphatase activity//nucleoside-triphosphatase activity	K14442 ATP-dependent RNA helicase DHX36 [EC:3.6.4.13] | (RefSeq) DExH-box ATP-dependent RNA helicase DExH3	http://www.genome.jp/dbget-bin/www_bget?vvi:100251493	Helicase associated domain (HA2)
CSA005576	UP	UP	--	--	--	--	--	--	K01376 UFM1-specific protease 2 [EC:3.4.22.-] | (RefSeq) probable Ufm1-specific protease	http://www.genome.jp/dbget-bin/www_bget?vvi:100263796	Peptidase family C78
CSA005597	DOWN	DOWN	GO:0006796//GO:0006464//GO:0016310//GO:0006793//GO:0044267//GO:0044237//GO:0044260//GO:0009987//GO:0044238//GO:0036211//GO:0043412//GO:0008152//GO:0043170//GO:0071704//GO:0008150//GO:0006468//GO:0019538	phosphate-containing compound metabolic process//cellular protein modification process//phosphorylation//phosphorus metabolic process//cellular protein metabolic process//cellular metabolic process//cellular macromolecule metabolic process//cellular process//primary metabolic process//protein modification process//macromolecule modification//metabolic process//macromolecule metabolic process//org…	--	--	GO:0043168//GO:0097159//GO:0016740//GO:0016301//GO:0001882//GO:0032559//GO:0016773//GO:0035639//GO:0005488//GO:0004672//GO:0032549//GO:0000166//GO:0043167//GO:0030554//GO:0005524//GO:0001883//GO:0016772//GO:0032550//GO:0032555//GO:0032553//GO:0036094//GO:0003674//GO:0017076//GO:0003824//GO:0097367//GO:1901265//GO:1901363	anion binding//organic cyclic compound binding//transferase activity//kinase activity//nucleoside binding//adenyl ribonucleotide binding//phosphotransferase activity, alcohol group as acceptor//purine ribonucleoside triphosphate binding//binding//protein kinase activity//ribonucleoside binding//nucleotide binding//ion binding//adenyl nucleotide binding//ATP binding//purine nucleoside binding//tra…	no KO assigned | (RefSeq) receptor-like protein kinase ANXUR1	http://www.genome.jp/dbget-bin/www_bget?vvi:100260108	Protein kinase domain
CSA005640	DOWN	DOWN	--	--	--	--	--	--	no KO assigned | (RefSeq) uncharacterized LOC100242886	http://www.genome.jp/dbget-bin/www_bget?vvi:100242886	Tumour suppressing sub-chromosomal transferable candidate 4
CSA005651	DOWN	DOWN	GO:0008150//GO:0008152	biological_process//metabolic process	--	--	GO:0003824//GO:0003674	catalytic activity//molecular_function	K05605 3-hydroxyisobutyryl-CoA hydrolase [EC:3.1.2.4] | (RefSeq) 3-hydroxyisobutyryl-CoA hydrolase 1	http://www.genome.jp/dbget-bin/www_bget?vvi:100263739	Enoyl-CoA hydratase/isomerase family
CSA005670	DOWN	DOWN	--	--	--	--	--	--	no KO assigned | (RefSeq) stress-related protein	http://www.genome.jp/dbget-bin/www_bget?vvi:100240929	Rubber elongation factor protein (REF)
CSA005671	DOWN	DOWN	GO:0043170//GO:0019222//GO:0006725//GO:0050794//GO:1903506//GO:0044271//GO:0034641//GO:0019219//GO:0016070//GO:0051252//GO:0008150//GO:0071704//GO:0065007//GO:0044249//GO:0044238//GO:2000112//GO:0006355//GO:0034645//GO:0034654//GO:1901362//GO:0046483//GO:0090304//GO:0019438//GO:0008152//GO:0080090//GO:0009059//GO:0009889//GO:0010556//GO:1901360//GO:0018130//GO:0060255//GO:0006351//GO:0050789//GO:…	macromolecule metabolic process//regulation of metabolic process//cellular aromatic compound metabolic process//regulation of cellular process//regulation of nucleic acid-templated transcription//cellular nitrogen compound biosynthetic process//cellular nitrogen compound metabolic process//regulation of nucleobase-containing compound metabolic process//RNA metabolic process//regulation of RNA met…	--	--	GO:0003674//GO:1901363//GO:0005488//GO:0003677//GO:0003676//GO:0097159	molecular_function//heterocyclic compound binding//binding//DNA binding//nucleic acid binding//organic cyclic compound binding	no KO assigned | (RefSeq) NAC domain-containing protein 43	http://www.genome.jp/dbget-bin/www_bget?vvi:100244394	No apical meristem (NAM) protein
CSA005704	UP	UP	--	--	--	--	GO:0003674//GO:0003824	molecular_function//catalytic activity	no KO assigned | (RefSeq) probable protein phosphatase 2C 52-like	http://www.genome.jp/dbget-bin/www_bget?vvi:100258592	Protein phosphatase 2C
CSA005742	UP	UP	--	--	--	--	GO:0003676//GO:0005488//GO:0097159//GO:1901363//GO:0003674	nucleic acid binding//binding//organic cyclic compound binding//heterocyclic compound binding//molecular_function	no KO assigned | (RefSeq) protein EXECUTER 2, chloroplastic	http://www.genome.jp/dbget-bin/www_bget?vvi:100262100	RNA recognition motif. (a.k.a. RRM, RBD, or RNP domain)
CSA005743	DOWN	DOWN	--	--	--	--	--	--	K03681 exosome complex component RRP40 | (RefSeq) putative exosome complex component rrp40	http://www.genome.jp/dbget-bin/www_bget?vvi:100241656	--
CSA005755	DOWN	DOWN	--	--	--	--	--	--	no KO assigned | (RefSeq) nucleoporin GLE1	http://www.genome.jp/dbget-bin/www_bget?vvi:100260598	--
CSA005786	DOWN	DOWN	--	--	--	--	--	--	K14508 regulatory protein NPR1 | (RefSeq) BTB/POZ domain and ankyrin repeat-containing protein NPR2	http://www.genome.jp/dbget-bin/www_bget?vvi:100247744	Reverse transcriptase (RNA-dependent DNA polymerase)
CSA005787	DOWN	DOWN	--	--	--	--	GO:0003674//GO:0005515//GO:0005488	molecular_function//protein binding//binding	K14508 regulatory protein NPR1 | (RefSeq) BTB/POZ domain and ankyrin repeat-containing protein NPR2	http://www.genome.jp/dbget-bin/www_bget?vvi:100247744	BTB/POZ domain
CSA005816	DOWN	DOWN	GO:0006508//GO:0043170//GO:0008150//GO:0071704//GO:0019538//GO:0044238//GO:0008152	proteolysis//macromolecule metabolic process//biological_process//organic substance metabolic process//protein metabolic process//primary metabolic process//metabolic process	--	--	GO:0004175//GO:0070001//GO:0016787//GO:0003674//GO:0003824//GO:0070011//GO:0004190//GO:0008233	endopeptidase activity//aspartic-type peptidase activity//hydrolase activity//molecular_function//catalytic activity//peptidase activity, acting on L-amino acid peptides//aspartic-type endopeptidase activity//peptidase activity	no KO assigned | (RefSeq) aspartic proteinase-like protein 2	http://www.genome.jp/dbget-bin/www_bget?vvi:100255070	Eukaryotic aspartyl protease
CSA005822	DOWN	DOWN	--	--	--	--	GO:0003674//GO:0017076//GO:0097367//GO:1901265//GO:1901363//GO:0043531//GO:0030554//GO:0001883//GO:0032550//GO:0032555//GO:0032553//GO:0036094//GO:0032559//GO:0005488//GO:0032549//GO:0000166//GO:0043167//GO:0043168//GO:0097159//GO:0001882	molecular_function//purine nucleotide binding//carbohydrate derivative binding//nucleoside phosphate binding//heterocyclic compound binding//ADP binding//adenyl nucleotide binding//purine nucleoside binding//purine ribonucleoside binding//purine ribonucleotide binding//ribonucleotide binding//small molecule binding//adenyl ribonucleotide binding//binding//ribonucleoside binding//nucleotide bindin…	K13457 disease resistance protein RPM1 | (RefSeq) disease resistance protein RPM1	http://www.genome.jp/dbget-bin/www_bget?vvi:100246045	NB-ARC domain
CSA005823	DOWN	DOWN	--	--	--	--	GO:0005488//GO:0032559//GO:0043167//GO:0032549//GO:0000166//GO:0097159//GO:0043168//GO:0001882//GO:0003674//GO:0017076//GO:1901363//GO:0043531//GO:0097367//GO:1901265//GO:0030554//GO:0001883//GO:0032555//GO:0032553//GO:0032550//GO:0036094	binding//adenyl ribonucleotide binding//ion binding//ribonucleoside binding//nucleotide binding//organic cyclic compound binding//anion binding//nucleoside binding//molecular_function//purine nucleotide binding//heterocyclic compound binding//ADP binding//carbohydrate derivative binding//nucleoside phosphate binding//adenyl nucleotide binding//purine nucleoside binding//purine ribonucleotide bind…	K13457 disease resistance protein RPM1 | (RefSeq) disease resistance protein RPM1	http://www.genome.jp/dbget-bin/www_bget?vvi:100854691	NB-ARC domain
CSA005834	DOWN	DOWN	GO:0006928//GO:0007017//GO:0009987//GO:0044699//GO:0044763//GO:0007018//GO:0008150	movement of cell or subcellular component//microtubule-based process//cellular process//single-organism process//single-organism cellular process//microtubule-based movement//biological_process	--	--	GO:0003777//GO:0044877//GO:0016787//GO:0001882//GO:0097159//GO:0005515//GO:0008092//GO:0043168//GO:0003774//GO:0016462//GO:0035639//GO:0005488//GO:0017111//GO:0032559//GO:0043167//GO:0032549//GO:0000166//GO:0032403//GO:0005524//GO:0001883//GO:0030554//GO:0036094//GO:0032553//GO:0032555//GO:0032550//GO:0003674//GO:0015631//GO:1901363//GO:0016818//GO:0097367//GO:0008017//GO:1901265//GO:0003824//GO:…	microtubule motor activity//macromolecular complex binding//hydrolase activity//nucleoside binding//organic cyclic compound binding//protein binding//cytoskeletal protein binding//anion binding//motor activity//pyrophosphatase activity//purine ribonucleoside triphosphate binding//binding//nucleoside-triphosphatase activity//adenyl ribonucleotide binding//ion binding//ribonucleoside binding//nucle…	K10406 kinesin family member C2/C3 | (RefSeq) kinesin-like protein KIN-14P	http://www.genome.jp/dbget-bin/www_bget?vvi:100254382	Kinesin motor domain
CSA005845	UP	UP	--	--	--	--	GO:0043167//GO:0005488//GO:0005509//GO:0005515//GO:0043169//GO:0003674//GO:0046872	ion binding//binding//calcium ion binding//protein binding//cation binding//molecular_function//metal ion binding	K14962 COMPASS component SWD2 | (RefSeq) WD repeat-containing protein 82-B	http://www.genome.jp/dbget-bin/www_bget?vvi:100255744	WD domain, G-beta repeat
CSA005914	UP	UP	--	--	--	--	GO:1901363//GO:1901265//GO:0097367//GO:0017076//GO:0003674//GO:0036094//GO:0032553//GO:0032555//GO:0032550//GO:0001883//GO:0005524//GO:0030554//GO:0043167//GO:0000166//GO:0032549//GO:0005488//GO:0035639//GO:0032559//GO:0001882//GO:0097159//GO:0043168	heterocyclic compound binding//nucleoside phosphate binding//carbohydrate derivative binding//purine nucleotide binding//molecular_function//small molecule binding//ribonucleotide binding//purine ribonucleotide binding//purine ribonucleoside binding//purine nucleoside binding//ATP binding//adenyl nucleotide binding//ion binding//nucleotide binding//ribonucleoside binding//binding//purine ribonucl…	K08900 mitochondrial chaperone BCS1 | (RefSeq) AAA-ATPase At4g25835	http://www.genome.jp/dbget-bin/www_bget?vvi:100263212	ATPase family associated with various cellular activities (AAA)
CSA005931	UP	UP	--	--	--	--	--	--	--	--	--
CSA005943	UP	UP	GO:0044765//GO:0051234//GO:0006810//GO:0009987//GO:0044699//GO:0044763//GO:1902578//GO:0055085//GO:0051179//GO:0008150	single-organism transport//establishment of localization//transport//cellular process//single-organism process//single-organism cellular process//single-organism localization//transmembrane transport//localization//biological_process	GO:0016020//GO:0005575	membrane//cellular_component	GO:0003674//GO:0005215	molecular_function//transporter activity	K20989 urea-proton symporter | (RefSeq) urea-proton symporter DUR3	http://www.genome.jp/dbget-bin/www_bget?vvi:100242634	Sodium:solute symporter family
CSA005946	UP	UP	--	--	--	--	--	--	no KO assigned | (RefSeq) uncharacterized LOC100251105	http://www.genome.jp/dbget-bin/www_bget?vvi:100251105	--
CSA005954	UP	UP	--	--	--	--	GO:0036094//GO:0032555//GO:0032553//GO:0032550//GO:0001883//GO:0005524//GO:0030554//GO:0008026//GO:0016818//GO:1901363//GO:1901265//GO:0097367//GO:0016817//GO:0003824//GO:0017076//GO:0003674//GO:0001882//GO:0016787//GO:0042623//GO:0097159//GO:0043168//GO:0043167//GO:0000166//GO:0032549//GO:0004386//GO:0003676//GO:0016462//GO:0005488//GO:0035639//GO:0016887//GO:0032559//GO:0070035//GO:0017111	small molecule binding//purine ribonucleotide binding//ribonucleotide binding//purine ribonucleoside binding//purine nucleoside binding//ATP binding//adenyl nucleotide binding//ATP-dependent helicase activity//hydrolase activity, acting on acid anhydrides, in phosphorus-containing anhydrides//heterocyclic compound binding//nucleoside phosphate binding//carbohydrate derivative binding//hydrolase a…	K12858 ATP-dependent RNA helicase DDX23/PRP28 [EC:3.6.4.13] | (RefSeq) DEAD-box ATP-dependent RNA helicase 21	http://www.genome.jp/dbget-bin/www_bget?vvi:100241918	Helicase conserved C-terminal domain
CSA005955	DOWN	DOWN	--	--	--	--	--	--	--	--	--
CSA005966	DOWN	DOWN	--	--	--	--	--	--	no KO assigned | (RefSeq) uncharacterized LOC100259535	http://www.genome.jp/dbget-bin/www_bget?vvi:100259535	Peptidase of plants and bacteria
CSA005980	UP	UP	--	--	--	--	--	--	no KO assigned | (RefSeq) uncharacterized LOC100243800	http://www.genome.jp/dbget-bin/www_bget?vvi:100243800	--
CSA005986	UP	UP	--	--	--	--	--	--	no KO assigned | (RefSeq) uncharacterized LOC100247359	http://www.genome.jp/dbget-bin/www_bget?vvi:100247359	Domain of unknown function (DUF4408)
CSA006037	UP	UP	--	--	GO:0005575//GO:0016020	cellular_component//membrane	GO:0016798//GO:0003674//GO:0003824//GO:0016787	hydrolase activity, acting on glycosyl bonds//molecular_function//catalytic activity//hydrolase activity	K07964 heparanase [EC:3.2.1.166] | (RefSeq) heparanase-like protein 3	http://www.genome.jp/dbget-bin/www_bget?vvi:100264535	Glycosyl hydrolase family 79, N-terminal domain
CSA006049	DOWN	DOWN	GO:0006810//GO:0051234//GO:0044765//GO:0009987//GO:1902578//GO:0044763//GO:0044699//GO:0051179//GO:0008150//GO:0055085	transport//establishment of localization//single-organism transport//cellular process//single-organism localization//single-organism cellular process//single-organism process//localization//biological_process//transmembrane transport	GO:0016021//GO:0016020//GO:0044425//GO:0031224//GO:0005575	integral component of membrane//membrane//membrane part//intrinsic component of membrane//cellular_component	GO:0022857//GO:0005215//GO:0003674	transmembrane transporter activity//transporter activity//molecular_function	K08150 MFS transporter, SP family, solute carrier family 2 (myo-inositol transporter), member 13 | (RefSeq) INT2; probable inositol transporter 2	http://www.genome.jp/dbget-bin/www_bget?vvi:100246301	Sugar (and other) transporter
CSA006076	UP	UP	--	--	--	--	--	--	K17888 ubiquitin-like-conjugating enzyme ATG10 | (RefSeq) ubiquitin-like-conjugating enzyme ATG10	http://www.genome.jp/dbget-bin/www_bget?vvi:100265221	Autophagocytosis associated protein, active-site domain
CSA006083	UP	UP	--	--	--	--	--	--	no KO assigned | (RefSeq) uncharacterized LOC100854465	http://www.genome.jp/dbget-bin/www_bget?vvi:100854465	Senescence regulator
CSA006089	DOWN	DOWN	--	--	--	--	--	--	no KO assigned | (RefSeq) uncharacterized LOC100264638	http://www.genome.jp/dbget-bin/www_bget?vvi:100264638	--
CSA006112	UP	UP	GO:0044700//GO:0050789//GO:0009987//GO:0007165//GO:0044763//GO:0000160//GO:0023052//GO:0044699//GO:0008150//GO:0065007//GO:0035556//GO:0050794//GO:0007154//GO:0050896//GO:0051716	single organism signaling//regulation of biological process//cellular process//signal transduction//single-organism cellular process//phosphorelay signal transduction system//signaling//single-organism process//biological_process//biological regulation//intracellular signal transduction//regulation of cellular process//cell communication//response to stimulus//cellular response to stimulus	--	--	GO:0060089//GO:0005515//GO:0005057//GO:0005488//GO:0004871//GO:0000156//GO:0003674	molecular transducer activity//protein binding//receptor signaling protein activity//binding//signal transducer activity//phosphorelay response regulator activity//molecular_function	K14509 ethylene receptor [EC:2.7.13.-] | (RefSeq) ethylene receptor 2	http://www.genome.jp/dbget-bin/www_bget?vvi:100267285	Response regulator receiver domain
CSA006125	UP	UP	GO:0044238//GO:0036211//GO:0043412//GO:0008152//GO:0043170//GO:0008150//GO:0071704//GO:0006468//GO:0019538//GO:0006796//GO:0006464//GO:0016310//GO:0006793//GO:0044267//GO:0044237//GO:0009987//GO:0044260	primary metabolic process//protein modification process//macromolecule modification//metabolic process//macromolecule metabolic process//biological_process//organic substance metabolic process//protein phosphorylation//protein metabolic process//phosphate-containing compound metabolic process//cellular protein modification process//phosphorylation//phosphorus metabolic process//cellular protein m…	--	--	GO:0030554//GO:0005524//GO:0016772//GO:0001883//GO:0032550//GO:0032555//GO:0032553//GO:0036094//GO:0003674//GO:0017076//GO:0003824//GO:0097367//GO:1901265//GO:1901363//GO:0043168//GO:0005515//GO:0097159//GO:0016740//GO:0016301//GO:0001882//GO:0032559//GO:0016773//GO:0035639//GO:0005488//GO:0004672//GO:0032549//GO:0000166//GO:0043167	adenyl nucleotide binding//ATP binding//transferase activity, transferring phosphorus-containing groups//purine nucleoside binding//purine ribonucleoside binding//purine ribonucleotide binding//ribonucleotide binding//small molecule binding//molecular_function//purine nucleotide binding//catalytic activity//carbohydrate derivative binding//nucleoside phosphate binding//heterocyclic compound bindi…	no KO assigned | (RefSeq) probable leucine-rich repeat receptor-like protein kinase At1g35710	http://www.genome.jp/dbget-bin/www_bget?vvi:100254590	Protein kinase domain
CSA006128	DOWN	DOWN	GO:0006810//GO:0051234//GO:0051179//GO:0008150	transport//establishment of localization//localization//biological_process	GO:0016020//GO:0005575	membrane//cellular_component	GO:0005215//GO:0003674	transporter activity//molecular_function	K09874 aquaporin NIP | (RefSeq) aquaporin NIP2-1	http://www.genome.jp/dbget-bin/www_bget?vvi:100265406	Major intrinsic protein
CSA006133	UP	UP	--	--	--	--	--	--	no KO assigned | (RefSeq) fasciclin-like arabinogalactan protein 4	http://www.genome.jp/dbget-bin/www_bget?vvi:100262095	--
CSA006185	UP	UP	--	--	--	--	GO:0005488//GO:0003677//GO:0003676//GO:0097159//GO:0003674//GO:1901363	binding//DNA binding//nucleic acid binding//organic cyclic compound binding//molecular_function//heterocyclic compound binding	no KO assigned | (RefSeq) putative B3 domain-containing protein Os03g0621600	http://www.genome.jp/dbget-bin/www_bget?vvi:100267202	B3 DNA binding domain
CSA006188	DOWN	DOWN	GO:0008150//GO:0051179//GO:0051234//GO:0006810	biological_process//localization//establishment of localization//transport	GO:0005575//GO:0016020	cellular_component//membrane	GO:0005216//GO:0022892//GO:0015075//GO:0004872//GO:0004970//GO:0003674//GO:0022834//GO:0005215//GO:0004888//GO:0004871//GO:0022836//GO:0022891//GO:0022857//GO:0008066//GO:0038023//GO:0022803//GO:0005231//GO:0060089//GO:0015267//GO:0005230//GO:0005234//GO:0015276//GO:0022838	ion channel activity//substrate-specific transporter activity//ion transmembrane transporter activity//receptor activity//ionotropic glutamate receptor activity//molecular_function//ligand-gated channel activity//transporter activity//transmembrane signaling receptor activity//signal transducer activity//gated channel activity//substrate-specific transmembrane transporter activity//transmembrane …	K05387 glutamate receptor, ionotropic, plant | (RefSeq) glutamate receptor 2.7-like	http://www.genome.jp/dbget-bin/www_bget?vvi:100265839	Receptor family ligand binding region
CSA006261	DOWN	DOWN	GO:0044260//GO:0009987//GO:0044237//GO:0044267//GO:0006793//GO:0016310//GO:0006464//GO:0006796//GO:0019538//GO:0006468//GO:0071704//GO:0008150//GO:0043170//GO:0008152//GO:0043412//GO:0036211//GO:0044238	cellular macromolecule metabolic process//cellular process//cellular metabolic process//cellular protein metabolic process//phosphorus metabolic process//phosphorylation//cellular protein modification process//phosphate-containing compound metabolic process//protein metabolic process//protein phosphorylation//organic substance metabolic process//biological_process//macromolecule metabolic process…	--	--	GO:0004672//GO:0016773//GO:0016301//GO:0016740//GO:0003824//GO:0003674//GO:0016772	protein kinase activity//phosphotransferase activity, alcohol group as acceptor//kinase activity//transferase activity//catalytic activity//molecular_function//transferase activity, transferring phosphorus-containing groups	no KO assigned | (RefSeq) receptor-like protein kinase FERONIA	http://www.genome.jp/dbget-bin/www_bget?vvi:100244676	Protein tyrosine kinase
CSA006267	UP	UP	--	--	--	--	GO:0003674//GO:0005515//GO:0005488	molecular_function//protein binding//binding	no KO assigned | (RefSeq) upstream activation factor subunit spp27	http://www.genome.jp/dbget-bin/www_bget?vvi:100242279	SWIB/MDM2 domain
CSA006296	UP	UP	GO:0044237//GO:0019752//GO:1901576//GO:0009987//GO:0072330//GO:0046394//GO:0044255//GO:0044710//GO:0043436//GO:0044711//GO:0009058//GO:0006631//GO:0044283//GO:0016053//GO:0071704//GO:0008150//GO:0044249//GO:0006633//GO:0008610//GO:0006082//GO:0032787//GO:0008152//GO:0044281//GO:0044763//GO:0044238//GO:0006629//GO:0044699	cellular metabolic process//carboxylic acid metabolic process//organic substance biosynthetic process//cellular process//monocarboxylic acid biosynthetic process//carboxylic acid biosynthetic process//cellular lipid metabolic process//single-organism metabolic process//oxoacid metabolic process//single-organism biosynthetic process//biosynthetic process//fatty acid metabolic process//small molecu…	--	--	GO:0016829//GO:0016830//GO:0003824//GO:0003674//GO:0050080//GO:0016831	lyase activity//carbon-carbon lyase activity//catalytic activity//molecular_function//malonyl-CoA decarboxylase activity//carboxy-lyase activity	K01578 malonyl-CoA decarboxylase [EC:4.1.1.9] | (RefSeq) malonyl-CoA decarboxylase, mitochondrial	http://www.genome.jp/dbget-bin/www_bget?vvi:100246958	Malonyl-CoA decarboxylase (MCD)
CSA006299	UP	UP	GO:0043412//GO:0008152//GO:0044238//GO:0036211//GO:0019538//GO:0006468//GO:0071704//GO:0008150//GO:0043170//GO:0016310//GO:0006796//GO:0006464//GO:0044237//GO:0009987//GO:0044260//GO:0006793//GO:0044267	macromolecule modification//metabolic process//primary metabolic process//protein modification process//protein metabolic process//protein phosphorylation//organic substance metabolic process//biological_process//macromolecule metabolic process//phosphorylation//phosphate-containing compound metabolic process//cellular protein modification process//cellular metabolic process//cellular process//ce…	--	--	GO:0032553//GO:0032555//GO:0032550//GO:0036094//GO:0030554//GO:0005524//GO:0001883//GO:0016772//GO:0003824//GO:0017076//GO:1901363//GO:0097367//GO:1901265//GO:0003674//GO:0097159//GO:0016740//GO:0043168//GO:0001882//GO:0016301//GO:0043167//GO:0032549//GO:0000166//GO:0035639//GO:0005488//GO:0016773//GO:0032559//GO:0004672	ribonucleotide binding//purine ribonucleotide binding//purine ribonucleoside binding//small molecule binding//adenyl nucleotide binding//ATP binding//purine nucleoside binding//transferase activity, transferring phosphorus-containing groups//catalytic activity//purine nucleotide binding//heterocyclic compound binding//carbohydrate derivative binding//nucleoside phosphate binding//molecular_functi…	no KO assigned | (RefSeq) serine/threonine-protein kinase UCNL	http://www.genome.jp/dbget-bin/www_bget?vvi:100241690	Protein kinase domain
CSA006331	UP	UP	--	--	--	--	--	--	no KO assigned | (RefSeq) SPX domain-containing protein 4	http://www.genome.jp/dbget-bin/www_bget?vvi:100262730	SPX domain
CSA006338	DOWN	DOWN	GO:0009312//GO:0044699//GO:0044238//GO:0005975//GO:0008152//GO:0016051//GO:0008150//GO:0071704//GO:0009058//GO:0009311//GO:0044710//GO:0044711//GO:1901576//GO:0044723	oligosaccharide biosynthetic process//single-organism process//primary metabolic process//carbohydrate metabolic process//metabolic process//carbohydrate biosynthetic process//biological_process//organic substance metabolic process//biosynthetic process//oligosaccharide metabolic process//single-organism metabolic process//single-organism biosynthetic process//organic substance biosynthetic proce…	GO:0005575//GO:0031224//GO:0043226//GO:0044464//GO:0044431//GO:0098791//GO:0044422//GO:0005795//GO:0005622//GO:0012505//GO:0043229//GO:0044425//GO:0044446//GO:0044444//GO:0005737//GO:0016020//GO:0016021//GO:0043231//GO:0031984//GO:0005623//GO:0044424//GO:0005794//GO:0043227	cellular_component//intrinsic component of membrane//organelle//cell part//Golgi apparatus part//Golgi subcompartment//organelle part//Golgi stack//intracellular//endomembrane system//intracellular organelle//membrane part//intracellular organelle part//cytoplasmic part//cytoplasm//membrane//integral component of membrane//intracellular membrane-bounded organelle//organelle subcompartment//cell//…	GO:0008455//GO:0008375//GO:0016758//GO:0003674//GO:0016757//GO:0003824//GO:0016740//GO:0008194	alpha-1,6-mannosylglycoprotein 2-beta-N-acetylglucosaminyltransferase activity//acetylglucosaminyltransferase activity//transferase activity, transferring hexosyl groups//molecular_function//transferase activity, transferring glycosyl groups//catalytic activity//transferase activity//UDP-glycosyltransferase activity	K00736 alpha-1,6-mannosyl-glycoprotein beta-1,2-N-acetylglucosaminyltransferase [EC:2.4.1.143] | (RefSeq) alpha-1,6-mannosyl-glycoprotein 2-beta-N-acetylglucosaminyltransferase	http://www.genome.jp/dbget-bin/www_bget?vvi:100240895	N-acetylglucosaminyltransferase II (MGAT2)
CSA006350	UP	UP	--	--	--	--	GO:0097159//GO:0003676//GO:0005488//GO:1901363//GO:0003674	organic cyclic compound binding//nucleic acid binding//binding//heterocyclic compound binding//molecular_function	no KO assigned | (RefSeq) glycine-rich RNA-binding protein 2, mitochondrial-like	http://www.genome.jp/dbget-bin/www_bget?vvi:100247038	RNA recognition motif. (a.k.a. RRM, RBD, or RNP domain)
CSA006357	DOWN	DOWN	--	--	--	--	--	--	K00759 adenine phosphoribosyltransferase [EC:2.4.2.7] | (RefSeq) adenine phosphoribosyltransferase 5	http://www.genome.jp/dbget-bin/www_bget?vvi:100245840	--
CSA006422	DOWN	DOWN	--	--	--	--	GO:0005515//GO:0005488//GO:0003674	protein binding//binding//molecular_function	K00799 glutathione S-transferase [EC:2.5.1.18] | (RefSeq) probable glutathione S-transferase	http://www.genome.jp/dbget-bin/www_bget?vvi:100262772	Glutathione S-transferase, N-terminal domain
CSA006431	DOWN	DOWN	GO:0016052//GO:0044275//GO:0044248//GO:1901575//GO:0009056//GO:0006020//GO:0044712//GO:0044710//GO:0044237//GO:0046174//GO:0009987//GO:0044723//GO:0044282//GO:0019751//GO:0005975//GO:0046164//GO:0044238//GO:1901615//GO:0044699//GO:0019310//GO:0044262//GO:0044763//GO:0044281//GO:0055114//GO:0008152//GO:0044724//GO:1901616//GO:0006066//GO:0008150//GO:0071704	carbohydrate catabolic process//cellular carbohydrate catabolic process//cellular catabolic process//organic substance catabolic process//catabolic process//inositol metabolic process//single-organism catabolic process//single-organism metabolic process//cellular metabolic process//polyol catabolic process//cellular process//single-organism carbohydrate metabolic process//small molecule catabolic…	GO:0005737//GO:0005623//GO:0044424//GO:0005575//GO:0044464//GO:0005622	cytoplasm//cell//intracellular part//cellular_component//cell part//intracellular	GO:0016491//GO:0005488//GO:0050113//GO:0016701//GO:0043167//GO:0046914//GO:0046872//GO:0005506//GO:0043169//GO:0003674//GO:0003824	oxidoreductase activity//binding//inositol oxygenase activity//oxidoreductase activity, acting on single donors with incorporation of molecular oxygen//ion binding//transition metal ion binding//metal ion binding//iron ion binding//cation binding//molecular_function//catalytic activity	K00469 inositol oxygenase [EC:1.13.99.1] | (RefSeq) probable inositol oxygenase	http://www.genome.jp/dbget-bin/www_bget?vvi:100254212	Family of unknown function (DUF706)
CSA006445	UP	UP	--	--	--	--	--	--	K06207 GTP-binding protein | (RefSeq) GTP-binding protein TypA/BipA homolog	http://www.genome.jp/dbget-bin/www_bget?vvi:100264026	Elongation factor G C-terminus
CSA006474	UP	UP	GO:0008152//GO:0043412//GO:0036211//GO:0044238//GO:0006468//GO:0019538//GO:0071704//GO:0008150//GO:0043170//GO:0016310//GO:0006464//GO:0006796//GO:0009987//GO:0044260//GO:0044237//GO:0044267//GO:0006793	metabolic process//macromolecule modification//protein modification process//primary metabolic process//protein phosphorylation//protein metabolic process//organic substance metabolic process//biological_process//macromolecule metabolic process//phosphorylation//cellular protein modification process//phosphate-containing compound metabolic process//cellular process//cellular macromolecule metabol…	--	--	GO:0036094//GO:0032555//GO:0032553//GO:0032550//GO:0001883//GO:0016772//GO:0005524//GO:0030554//GO:1901363//GO:1901265//GO:0097367//GO:0003824//GO:0017076//GO:0003674//GO:0001882//GO:0016301//GO:0016740//GO:0097159//GO:0043168//GO:0005515//GO:0043167//GO:0000166//GO:0032549//GO:0004672//GO:0005488//GO:0035639//GO:0032559//GO:0016773	small molecule binding//purine ribonucleotide binding//ribonucleotide binding//purine ribonucleoside binding//purine nucleoside binding//transferase activity, transferring phosphorus-containing groups//ATP binding//adenyl nucleotide binding//heterocyclic compound binding//nucleoside phosphate binding//carbohydrate derivative binding//catalytic activity//purine nucleotide binding//molecular_functi…	no KO assigned | (RefSeq) probable LRR receptor-like serine/threonine-protein kinase At1g34110	http://www.genome.jp/dbget-bin/www_bget?vvi:100261126	Protein kinase domain
CSA006501	DOWN	DOWN	--	--	--	--	--	--	K07056 16S rRNA (cytidine1402-2'-O)-methyltransferase [EC:2.1.1.198] | (RefSeq) ribosomal RNA small subunit methyltransferase I	http://www.genome.jp/dbget-bin/www_bget?vvi:100262613	--
CSA006503	DOWN	DOWN	--	--	--	--	GO:0003674//GO:1901363//GO:0016818//GO:1901265//GO:0097367//GO:0016817//GO:0003824//GO:0017076//GO:0001883//GO:0005524//GO:0030554//GO:0036094//GO:0032553//GO:0032555//GO:0032550//GO:0016462//GO:0005488//GO:0035639//GO:0032559//GO:0017111//GO:0043167//GO:0000166//GO:0004386//GO:0032549//GO:0003676//GO:0001882//GO:0016787//GO:0097159//GO:0043168	molecular_function//heterocyclic compound binding//hydrolase activity, acting on acid anhydrides, in phosphorus-containing anhydrides//nucleoside phosphate binding//carbohydrate derivative binding//hydrolase activity, acting on acid anhydrides//catalytic activity//purine nucleotide binding//purine nucleoside binding//ATP binding//adenyl nucleotide binding//small molecule binding//ribonucleotide b…	K10730 ATP-dependent DNA helicase Q4 [EC:3.6.4.12] | (RefSeq) ATP-dependent DNA helicase Q-like 5	http://www.genome.jp/dbget-bin/www_bget?vvi:100256355	Helicase conserved C-terminal domain
CSA006510	UP	UP	GO:0051707//GO:0050896//GO:0008150//GO:0006952//GO:0009617//GO:0051704//GO:0006950//GO:0043207//GO:0050832//GO:0098542//GO:0009605//GO:0009607//GO:0009620//GO:0042742	response to other organism//response to stimulus//biological_process//defense response//response to bacterium//multi-organism process//response to stress//response to external biotic stimulus//defense response to fungus//defense response to other organism//response to external stimulus//response to biotic stimulus//response to fungus//defense response to bacterium	--	--	--	--	no KO assigned | (RefSeq) pathogenesis-related protein PR-4	http://www.genome.jp/dbget-bin/www_bget?vvi:100255405	Barwin family
CSA006519	UP	UP	GO:0032501//GO:0008037//GO:0007154//GO:0008150//GO:0044699//GO:0044763//GO:0051704//GO:0048544//GO:0009987//GO:0044703//GO:0009875//GO:0044706//GO:0009856//GO:0022414	multicellular organismal process//cell recognition//cell communication//biological_process//single-organism process//single-organism cellular process//multi-organism process//recognition of pollen//cellular process//multi-organism reproductive process//pollen-pistil interaction//multi-multicellular organism process//pollination//reproductive process	--	--	--	--	no KO assigned | (RefSeq) uncharacterized LOC100260654	http://www.genome.jp/dbget-bin/www_bget?vvi:100260654	S-locus glycoprotein family
CSA006547	UP	UP	--	--	--	--	--	--	no KO assigned | (RefSeq) glucose-induced degradation protein 4 homolog	http://www.genome.jp/dbget-bin/www_bget?vvi:100246019	Vacuolar import and degradation protein
CSA006564	DOWN	DOWN	--	--	--	--	--	--	K15115 solute carrier family 25 (mitochondrial folate transporter), member 32 | (RefSeq) nicotinamide adenine dinucleotide transporter 1, chloroplastic	http://www.genome.jp/dbget-bin/www_bget?vvi:100264527	Mitochondrial carrier protein
CSA006568	DOWN	DOWN	--	--	--	--	--	--	no KO assigned | (RefSeq) nudix hydrolase 15, mitochondrial	http://www.genome.jp/dbget-bin/www_bget?vvi:100241801	--
CSA006582	DOWN	DOWN	--	--	--	--	--	--	--	--	--
CSA006584	DOWN	DOWN	--	--	--	--	--	--	no KO assigned | (RefSeq) uncharacterized LOC100247818	http://www.genome.jp/dbget-bin/www_bget?vvi:100247818	Cupin-like domain
CSA006585	DOWN	DOWN	--	--	--	--	--	--	no KO assigned | (RefSeq) uncharacterized LOC100247818	http://www.genome.jp/dbget-bin/www_bget?vvi:100247818	--
CSA006593	DOWN	DOWN	--	--	--	--	--	--	no KO assigned | (RefSeq) probable mediator of RNA polymerase II transcription subunit 26b	http://www.genome.jp/dbget-bin/www_bget?vvi:100250012	--
CSA006594	DOWN	DOWN	--	--	--	--	--	--	no KO assigned | (RefSeq) probable mediator of RNA polymerase II transcription subunit 26b	http://www.genome.jp/dbget-bin/www_bget?vvi:100250012	--
CSA006596	DOWN	DOWN	--	--	--	--	--	--	no KO assigned | (RefSeq) FAD-dependent urate hydroxylase	http://www.genome.jp/dbget-bin/www_bget?vvi:100259199	FAD binding domain
CSA006605	DOWN	DOWN	--	--	--	--	--	--	K05853 Ca2+ transporting ATPase, sarcoplasmic/endoplasmic reticulum [EC:3.6.3.8] | (RefSeq) calcium-transporting ATPase 3, endoplasmic reticulum-type	http://www.genome.jp/dbget-bin/www_bget?vvi:100266003	Cation transporting ATPase, C-terminus
CSA006609	DOWN	DOWN	--	--	--	--	--	--	K05853 Ca2+ transporting ATPase, sarcoplasmic/endoplasmic reticulum [EC:3.6.3.8] | (RefSeq) calcium-transporting ATPase 3, endoplasmic reticulum-type	http://www.genome.jp/dbget-bin/www_bget?vvi:100266003	haloacid dehalogenase-like hydrolase
CSA006630	DOWN	DOWN	--	--	--	--	--	--	--	--	--
CSA006636	DOWN	DOWN	--	--	--	--	GO:0005488//GO:0044877//GO:0003674//GO:0003682	binding//macromolecular complex binding//molecular_function//chromatin binding	no KO assigned | (RefSeq) myb family transcription factor PHL8	http://www.genome.jp/dbget-bin/www_bget?vvi:100255052	Myb-like DNA-binding domain
CSA006652	DOWN	DOWN	--	--	--	--	--	--	K11838 ubiquitin carboxyl-terminal hydrolase 7 [EC:3.4.19.12] | (RefSeq) ubiquitin carboxyl-terminal hydrolase 12	http://www.genome.jp/dbget-bin/www_bget?vvi:100266796	Ubiquitin-specific protease C-terminal
CSA006672	UP	UP	--	--	--	--	--	--	no KO assigned | (RefSeq) uncharacterized LOC100255782	http://www.genome.jp/dbget-bin/www_bget?vvi:100255782	Protein of unknown function (DUF 659)
CSA006709	UP	UP	--	--	--	--	--	--	no KO assigned | (RefSeq) protein ALWAYS EARLY 2	http://www.genome.jp/dbget-bin/www_bget?vvi:100266555	gag-polypeptide of LTR copia-type
CSA006758	UP	UP	--	--	--	--	--	--	K17046 protein DEK | (RefSeq) protein DEK	http://www.genome.jp/dbget-bin/www_bget?vvi:100245819	--
CSA006771	UP	UP	GO:0006793//GO:0044267//GO:0044237//GO:0044260//GO:0009987//GO:0006796//GO:0006464//GO:0016310//GO:0043170//GO:0019538//GO:0006468//GO:0008150//GO:0071704//GO:0044238//GO:0036211//GO:0043412//GO:0008152	phosphorus metabolic process//cellular protein metabolic process//cellular metabolic process//cellular macromolecule metabolic process//cellular process//phosphate-containing compound metabolic process//cellular protein modification process//phosphorylation//macromolecule metabolic process//protein metabolic process//protein phosphorylation//biological_process//organic substance metabolic process…	--	--	GO:0035639//GO:0005488//GO:0016773//GO:0032559//GO:0004672//GO:0043167//GO:0032549//GO:0000166//GO:0097159//GO:0016740//GO:0043168//GO:0001882//GO:0016301//GO:0003674//GO:0003824//GO:0017076//GO:1901363//GO:0097367//GO:1901265//GO:0030554//GO:0005524//GO:0016772//GO:0001883//GO:0032553//GO:0032555//GO:0032550//GO:0036094	purine ribonucleoside triphosphate binding//binding//phosphotransferase activity, alcohol group as acceptor//adenyl ribonucleotide binding//protein kinase activity//ion binding//ribonucleoside binding//nucleotide binding//organic cyclic compound binding//transferase activity//anion binding//nucleoside binding//kinase activity//molecular_function//catalytic activity//purine nucleotide binding//het…	K08867 WNK lysine deficient protein kinase [EC:2.7.11.1] | (RefSeq) probable serine/threonine-protein kinase WNK9	http://www.genome.jp/dbget-bin/www_bget?vvi:100854301	Protein kinase domain
CSA006772	DOWN	DOWN	GO:0008152//GO:0008150	metabolic process//biological_process	--	--	GO:0016835//GO:0046872//GO:0003674//GO:0043169//GO:0016838//GO:0003824//GO:0000287//GO:0005488//GO:0010333//GO:0016829//GO:0043167	carbon-oxygen lyase activity//metal ion binding//molecular_function//cation binding//carbon-oxygen lyase activity, acting on phosphates//catalytic activity//magnesium ion binding//binding//terpene synthase activity//lyase activity//ion binding	K15803 (-)-germacrene D synthase [EC:4.2.3.22 4.2.3.75] | (RefSeq) (-)-germacrene D synthase	http://www.genome.jp/dbget-bin/www_bget?vvi:100232954	Terpene synthase, N-terminal domain
CSA006801	UP	UP	--	--	--	--	--	--	no KO assigned | (RefSeq) transcription factor bHLH113	http://www.genome.jp/dbget-bin/www_bget?vvi:100243890	--
CSA006803	UP	UP	--	--	--	--	--	--	no KO assigned | (RefSeq) uncharacterized LOC100263053	http://www.genome.jp/dbget-bin/www_bget?vvi:100263053	--
CSA006838	DOWN	DOWN	--	--	--	--	--	--	no KO assigned | (RefSeq) uncharacterized LOC100853134	http://www.genome.jp/dbget-bin/www_bget?vvi:100853134	Probable lipid transfer
CSA006845	DOWN	DOWN	--	--	--	--	--	--	no KO assigned | (RefSeq) uncharacterized LOC100263649	http://www.genome.jp/dbget-bin/www_bget?vvi:100263649	F-box-like
CSA006869	UP	UP	--	--	--	--	GO:0005488//GO:0035639//GO:0000166//GO:0032549//GO:0043167//GO:0005525//GO:0001882//GO:0043168//GO:0097159//GO:0019001//GO:0003674//GO:1901265//GO:0097367//GO:1901363//GO:0032561//GO:0017076//GO:0001883//GO:0036094//GO:0032550//GO:0032555//GO:0032553	binding//purine ribonucleoside triphosphate binding//nucleotide binding//ribonucleoside binding//ion binding//GTP binding//nucleoside binding//anion binding//organic cyclic compound binding//guanyl nucleotide binding//molecular_function//nucleoside phosphate binding//carbohydrate derivative binding//heterocyclic compound binding//guanyl ribonucleotide binding//purine nucleotide binding//purine nu…	K07953 GTP-binding protein SAR1 [EC:3.6.5.-] | (RefSeq) GTP-binding protein SAR1A	http://www.genome.jp/dbget-bin/www_bget?vvi:100248702	ADP-ribosylation factor family
CSA006879	DOWN	DOWN	--	--	--	--	--	--	no KO assigned | (RefSeq) F-box protein SKIP23-like	http://www.genome.jp/dbget-bin/www_bget?vvi:100255655	Protein of unknown function (DUF295)
CSA006881	DOWN	DOWN	GO:0009059//GO:0043039//GO:0043436//GO:0044267//GO:0006518//GO:0006418//GO:0044710//GO:0034660//GO:1901564//GO:0019752//GO:1901360//GO:0044237//GO:0010467//GO:0009987//GO:0044260//GO:1901576//GO:0006139//GO:0009058//GO:0006412//GO:0043604//GO:1901566//GO:0006807//GO:0043170//GO:0006725//GO:0044271//GO:0034641//GO:0016070//GO:0019538//GO:0006399//GO:0043043//GO:0071704//GO:0008150//GO:0006082//GO:…	macromolecule biosynthetic process//tRNA aminoacylation//oxoacid metabolic process//cellular protein metabolic process//peptide metabolic process//tRNA aminoacylation for protein translation//single-organism metabolic process//ncRNA metabolic process//organonitrogen compound metabolic process//carboxylic acid metabolic process//organic cyclic compound metabolic process//cellular metabolic process…	--	--	GO:0005488//GO:0035639//GO:0032559//GO:0003676//GO:0043167//GO:0000166//GO:0032549//GO:0097159//GO:0043168//GO:0001882//GO:0003674//GO:0003824//GO:0017076//GO:1901363//GO:1901265//GO:0097367//GO:0004812//GO:0030554//GO:0016875//GO:0016876//GO:0001883//GO:0005524//GO:0032553//GO:0032555//GO:0032550//GO:0036094//GO:0016874	binding//purine ribonucleoside triphosphate binding//adenyl ribonucleotide binding//nucleic acid binding//ion binding//nucleotide binding//ribonucleoside binding//organic cyclic compound binding//anion binding//nucleoside binding//molecular_function//catalytic activity//purine nucleotide binding//heterocyclic compound binding//nucleoside phosphate binding//carbohydrate derivative binding//aminoac…	K04567 lysyl-tRNA synthetase, class II [EC:6.1.1.6] | (RefSeq) lysine--tRNA ligase, cytoplasmic	http://www.genome.jp/dbget-bin/www_bget?vvi:100262532	tRNA synthetases class II (D, K and N)
CSA006893	UP	UP	--	--	--	--	--	--	no KO assigned | (RefSeq) subtilisin-like protease SBT5.6	http://www.genome.jp/dbget-bin/www_bget?vvi:100252070	--
CSA006896	UP	UP	--	--	--	--	--	--	no KO assigned | (RefSeq) protein ABHD17B	http://www.genome.jp/dbget-bin/www_bget?vvi:100246614	Alpha/beta hydrolase family
CSA006898	UP	UP	--	--	--	--	--	--	no KO assigned | (RefSeq) protein DEFECTIVE IN MERISTEM SILENCING 3	http://www.genome.jp/dbget-bin/www_bget?vvi:100257134	--
CSA006899	UP	UP	--	--	--	--	--	--	no KO assigned | (RefSeq) cinnamoyl-CoA reductase 1	http://www.genome.jp/dbget-bin/www_bget?vvi:100855275	--
CSA006941	UP	UP	GO:0043170//GO:1901135//GO:0008150//GO:0071704//GO:0019538//GO:0044249//GO:0044238//GO:0034645//GO:0005975//GO:0044699//GO:0036211//GO:0043412//GO:0009101//GO:0008152//GO:0044763//GO:0043413//GO:0009059//GO:0044710//GO:0044267//GO:0044237//GO:0044723//GO:0006486//GO:0009987//GO:1901576//GO:0044260//GO:0009058//GO:1901137//GO:0070085//GO:0006464//GO:0009100	macromolecule metabolic process//carbohydrate derivative metabolic process//biological_process//organic substance metabolic process//protein metabolic process//cellular biosynthetic process//primary metabolic process//cellular macromolecule biosynthetic process//carbohydrate metabolic process//single-organism process//protein modification process//macromolecule modification//glycoprotein biosynth…	GO:0005622//GO:0005575//GO:0044464//GO:0005634//GO:0043226//GO:0005623//GO:0043227//GO:0044424//GO:0043229//GO:0016020//GO:0043231	intracellular//cellular_component//cell part//nucleus//organelle//cell//membrane-bounded organelle//intracellular part//intracellular organelle//membrane//intracellular membrane-bounded organelle	GO:0003674//GO:0003824//GO:0016757//GO:1901363//GO:0016758//GO:0005488//GO:0003677//GO:0003676//GO:0016740//GO:0097159//GO:0008378	molecular_function//catalytic activity//transferase activity, transferring glycosyl groups//heterocyclic compound binding//transferase activity, transferring hexosyl groups//binding//DNA binding//nucleic acid binding//transferase activity//organic cyclic compound binding//galactosyltransferase activity	K20855 beta-1,3-galactosyltransferase 1/2/3/4/5/7/8 [EC:2.4.1.-] | (RefSeq) beta-1,3-galactosyltransferase 7	http://www.genome.jp/dbget-bin/www_bget?vvi:100257428	Galactosyltransferase
CSA006969	DOWN	DOWN	--	--	--	--	--	--	K00938 phosphomevalonate kinase [EC:2.7.4.2] | (RefSeq) phosphomevalonate kinase	http://www.genome.jp/dbget-bin/www_bget?vvi:100242124	--
CSA006996	DOWN	DOWN	--	--	--	--	GO:0003674//GO:0097367//GO:1901265//GO:1901363//GO:0017076//GO:0005524//GO:0001883//GO:0030554//GO:0036094//GO:0032550//GO:0032555//GO:0032553//GO:0032559//GO:0035639//GO:0005488//GO:0032549//GO:0000166//GO:0043167//GO:0001882//GO:0043168//GO:0097159	molecular_function//carbohydrate derivative binding//nucleoside phosphate binding//heterocyclic compound binding//purine nucleotide binding//ATP binding//purine nucleoside binding//adenyl nucleotide binding//small molecule binding//purine ribonucleoside binding//purine ribonucleotide binding//ribonucleotide binding//adenyl ribonucleotide binding//purine ribonucleoside triphosphate binding//bindin…	K14571 ribosome biogenesis ATPase | (RefSeq) cell division control protein 48 homolog C	http://www.genome.jp/dbget-bin/www_bget?vvi:100261441	ATPase family associated with various cellular activities (AAA)
CSA007042	UP	UP	--	--	--	--	--	--	K15121 solute carrier family 25, member 44 | (RefSeq) solute carrier family 25 member 44	http://www.genome.jp/dbget-bin/www_bget?vvi:100254860	Mitochondrial carrier protein
CSA007044	UP	UP	--	--	--	--	--	--	K10875 DNA repair and recombination protein RAD54 and RAD54-like protein [EC:3.6.4.-] | (RefSeq) protein CHROMATIN REMODELING 35	http://www.genome.jp/dbget-bin/www_bget?vvi:100260281	--
CSA007045	UP	UP	GO:0044267//GO:0006793//GO:0009987//GO:0044260//GO:0044237//GO:0006464//GO:0006796//GO:0016310//GO:0043170//GO:0071704//GO:0008150//GO:0006468//GO:0019538//GO:0036211//GO:0044238//GO:0008152//GO:0043412	cellular protein metabolic process//phosphorus metabolic process//cellular process//cellular macromolecule metabolic process//cellular metabolic process//cellular protein modification process//phosphate-containing compound metabolic process//phosphorylation//macromolecule metabolic process//organic substance metabolic process//biological_process//protein phosphorylation//protein metabolic process…	--	--	GO:0004672//GO:0032559//GO:0016773//GO:0035639//GO:0005488//GO:0032549//GO:0000166//GO:0043167//GO:0016301//GO:0001882//GO:0043168//GO:0097159//GO:0016740//GO:0003674//GO:0097367//GO:1901265//GO:1901363//GO:0017076//GO:0003824//GO:0005524//GO:0001883//GO:0016772//GO:0030554//GO:0036094//GO:0032550//GO:0032555//GO:0032553	protein kinase activity//adenyl ribonucleotide binding//phosphotransferase activity, alcohol group as acceptor//purine ribonucleoside triphosphate binding//binding//ribonucleoside binding//nucleotide binding//ion binding//kinase activity//nucleoside binding//anion binding//organic cyclic compound binding//transferase activity//molecular_function//carbohydrate derivative binding//nucleoside phosph…	no KO assigned | (RefSeq) receptor-like protein kinase FERONIA	http://www.genome.jp/dbget-bin/www_bget?vvi:100261909	Protein kinase domain
CSA007047	DOWN	DOWN	--	--	--	--	--	--	K10891 fanconi anemia group D2 protein | (RefSeq) Fanconi anemia group D2 protein homolog	http://www.genome.jp/dbget-bin/www_bget?vvi:100248975	Fanconi anaemia protein FancD2 nuclease
CSA007053	DOWN	DOWN	--	--	--	--	--	--	K01889 phenylalanyl-tRNA synthetase alpha chain [EC:6.1.1.20] | (RefSeq) phenylalanine--tRNA ligase alpha subunit, cytoplasmic	http://www.genome.jp/dbget-bin/www_bget?vvi:100853559	--
CSA007058	DOWN	DOWN	--	--	--	--	--	--	K13832 3-dehydroquinate dehydratase / shikimate dehydrogenase [EC:4.2.1.10 1.1.1.25] | (RefSeq) SDH2; bifunctional 3-dehydroquinate dehydratase/shikimate dehydrogenase, chloroplastic	http://www.genome.jp/dbget-bin/www_bget?vvi:100253776	Shikimate / quinate 5-dehydrogenase
CSA007075	UP	UP	--	--	--	--	GO:0032559//GO:0017111//GO:0005488//GO:0035639//GO:0016887//GO:0016462//GO:0000166//GO:0032549//GO:0043167//GO:0043168//GO:0097159//GO:0001882//GO:0016787//GO:0003674//GO:0017076//GO:0016817//GO:0003824//GO:1901265//GO:0097367//GO:1901363//GO:0016818//GO:0030554//GO:0001883//GO:0005524//GO:0032550//GO:0032553//GO:0032555//GO:0036094	adenyl ribonucleotide binding//nucleoside-triphosphatase activity//binding//purine ribonucleoside triphosphate binding//ATPase activity//pyrophosphatase activity//nucleotide binding//ribonucleoside binding//ion binding//anion binding//organic cyclic compound binding//nucleoside binding//hydrolase activity//molecular_function//purine nucleotide binding//hydrolase activity, acting on acid anhydride…	no KO assigned | (RefSeq) ABC transporter I family member 11, chloroplastic	http://www.genome.jp/dbget-bin/www_bget?vvi:100242979	ABC transporter
CSA007078	DOWN	DOWN	--	--	--	--	--	--	K18588 coenzyme Q-binding protein COQ10 | (RefSeq) coenzyme Q-binding protein COQ10 homolog, mitochondrial	http://www.genome.jp/dbget-bin/www_bget?vvi:100262583	Polyketide cyclase / dehydrase and lipid transport
CSA007104	UP	UP	--	--	--	--	--	--	no KO assigned | (RefSeq) mediator of RNA polymerase II transcription subunit 16	http://www.genome.jp/dbget-bin/www_bget?vvi:100265327	--
CSA007148	DOWN	DOWN	--	--	--	--	--	--	K15271 ATP-dependent DNA helicase HFM1/MER3 [EC:3.6.4.12] | (RefSeq) DExH-box ATP-dependent RNA helicase DExH17	http://www.genome.jp/dbget-bin/www_bget?vvi:100245824	PPR repeat family
CSA007240	UP	UP	--	--	--	--	--	--	K19951 TBC1 domain family member 8/9 | (RefSeq) TBC domain-containing protein C215.01	http://www.genome.jp/dbget-bin/www_bget?vvi:100248309	--
CSA007255	DOWN	DOWN	--	--	--	--	--	--	K02987 small subunit ribosomal protein S4e | (RefSeq) 40S ribosomal protein S4	http://www.genome.jp/dbget-bin/www_bget?vvi:100263779	RS4NT (NUC023) domain
CSA007256	DOWN	DOWN	GO:0044699//GO:0044238//GO:0006629//GO:0044763//GO:0008152//GO:0008150//GO:0071704//GO:0006807//GO:0006643//GO:0044710//GO:0044255//GO:0006665//GO:0009987//GO:1901564//GO:0044237	single-organism process//primary metabolic process//lipid metabolic process//single-organism cellular process//metabolic process//biological_process//organic substance metabolic process//nitrogen compound metabolic process//membrane lipid metabolic process//single-organism metabolic process//cellular lipid metabolic process//sphingolipid metabolic process//cellular process//organonitrogen compoun…	GO:0031224//GO:0005575//GO:0044425//GO:0016021//GO:0016020	intrinsic component of membrane//cellular_component//membrane part//integral component of membrane//membrane	GO:0016798//GO:0003674//GO:0003824//GO:0016787//GO:0004553//GO:0004348	hydrolase activity, acting on glycosyl bonds//molecular_function//catalytic activity//hydrolase activity//hydrolase activity, hydrolyzing O-glycosyl compounds//glucosylceramidase activity	K17108 non-lysosomal glucosylceramidase [EC:3.2.1.45] | (RefSeq) non-lysosomal glucosylceramidase	http://www.genome.jp/dbget-bin/www_bget?vvi:100249401	Protein of unknown function, DUF608
CSA007320	UP	UP	GO:0006928//GO:0007017//GO:0009987//GO:0044699//GO:0044763//GO:0007018//GO:0008150	movement of cell or subcellular component//microtubule-based process//cellular process//single-organism process//single-organism cellular process//microtubule-based movement//biological_process	--	--	GO:0003777//GO:0001882//GO:0016787//GO:0044877//GO:0008092//GO:0043168//GO:0005515//GO:0097159//GO:0003774//GO:0016462//GO:0017111//GO:0032559//GO:0035639//GO:0005488//GO:0032549//GO:0000166//GO:0043167//GO:0032403//GO:0005524//GO:0001883//GO:0030554//GO:0036094//GO:0032550//GO:0032555//GO:0032553//GO:0003674//GO:0015631//GO:0097367//GO:1901265//GO:0008017//GO:0016818//GO:1901363//GO:0017076//GO:…	microtubule motor activity//nucleoside binding//hydrolase activity//macromolecular complex binding//cytoskeletal protein binding//anion binding//protein binding//organic cyclic compound binding//motor activity//pyrophosphatase activity//nucleoside-triphosphatase activity//adenyl ribonucleotide binding//purine ribonucleoside triphosphate binding//binding//ribonucleoside binding//nucleotide binding…	K11498 centromeric protein E | (RefSeq) kinesin-like protein KIN-7F	http://www.genome.jp/dbget-bin/www_bget?vvi:100854194	Kinesin motor domain
CSA007349	DOWN	DOWN	--	--	--	--	GO:0003674//GO:0003824//GO:0016884//GO:0016879//GO:0016874	molecular_function//catalytic activity//carbon-nitrogen ligase activity, with glutamine as amido-N-donor//ligase activity, forming carbon-nitrogen bonds//ligase activity	K01426 amidase [EC:3.5.1.4] | (RefSeq) putative amidase C869.01	http://www.genome.jp/dbget-bin/www_bget?vvi:100245248	Amidase
CSA007353	DOWN	DOWN	--	--	--	--	--	--	no KO assigned | (RefSeq) hypothetical protein	http://www.genome.jp/dbget-bin/www_bget?vvi:100244942	Protein of unknown function (DUF1635)
CSA007359	UP	UP	--	--	--	--	--	--	no KO assigned | (RefSeq) pentatricopeptide repeat-containing protein At3g53170	http://www.genome.jp/dbget-bin/www_bget?vvi:100251669	PPR repeat family
CSA007360	DOWN	DOWN	--	--	--	--	--	--	--	--	--
CSA007386	UP	UP	--	--	--	--	--	--	no KO assigned | (RefSeq) uncharacterized LOC100261604	http://www.genome.jp/dbget-bin/www_bget?vvi:100261604	--
CSA007394	UP	UP	GO:0008150//GO:0008152	biological_process//metabolic process	--	--	GO:0016740//GO:0003824//GO:0016757//GO:0003674//GO:0016758	transferase activity//catalytic activity//transferase activity, transferring glycosyl groups//molecular_function//transferase activity, transferring hexosyl groups	K21354 beta-D-glucosyl crocetin beta-1,6-glucosyltransferase [EC:2.4.1.330] | (RefSeq) beta-D-glucosyl crocetin beta-1,6-glucosyltransferase-like	http://www.genome.jp/dbget-bin/www_bget?vvi:100257356	UDP-glucoronosyl and UDP-glucosyl transferase
CSA007410	DOWN	DOWN	--	--	--	--	--	--	no KO assigned | (RefSeq) armadillo repeat-containing protein 6	http://www.genome.jp/dbget-bin/www_bget?vvi:100253702	--
CSA007454	UP	UP	--	--	--	--	--	--	no KO assigned | (RefSeq) uncharacterized LOC100261641	http://www.genome.jp/dbget-bin/www_bget?vvi:100261641	Regulator of chromosome condensation (RCC1) repeat
CSA007462	DOWN	DOWN	--	--	--	--	GO:0005488//GO:0005515//GO:0003674//GO:0046983	binding//protein binding//molecular_function//protein dimerization activity	no KO assigned | (RefSeq) transcription factor bHLH18	http://www.genome.jp/dbget-bin/www_bget?vvi:100251406	Helix-loop-helix DNA-binding domain
CSA007465	DOWN	DOWN	GO:0008150//GO:0065007//GO:0019222//GO:0044092//GO:0008152//GO:0009892//GO:0048519//GO:0050789//GO:0065009//GO:0050790//GO:0043086	biological_process//biological regulation//regulation of metabolic process//negative regulation of molecular function//metabolic process//negative regulation of metabolic process//negative regulation of biological process//regulation of biological process//regulation of molecular function//regulation of catalytic activity//negative regulation of catalytic activity	--	--	GO:0004252//GO:0003824//GO:0003674//GO:0008233//GO:0042802//GO:0070011//GO:0008236//GO:0004175//GO:0005488//GO:0017171//GO:0005515//GO:0016787	serine-type endopeptidase activity//catalytic activity//molecular_function//peptidase activity//identical protein binding//peptidase activity, acting on L-amino acid peptides//serine-type peptidase activity//endopeptidase activity//binding//serine hydrolase activity//protein binding//hydrolase activity	no KO assigned | (RefSeq) subtilisin-like protease SBT3.6	http://www.genome.jp/dbget-bin/www_bget?vvi:100240925	Peptidase inhibitor I9
CSA007477	UP	UP	--	--	--	--	GO:0043167//GO:0005488//GO:0005515//GO:0043169//GO:0003674//GO:0046872//GO:0008270//GO:0046914	ion binding//binding//protein binding//cation binding//molecular_function//metal ion binding//zinc ion binding//transition metal ion binding	K10664 E3 ubiquitin-protein ligase ATL6/9/15/31/42/55 [EC:2.3.2.27] | (RefSeq) E3 ubiquitin-protein ligase ATL6-like	http://www.genome.jp/dbget-bin/www_bget?vvi:100242654	Ring finger domain
CSA007481	DOWN	DOWN	--	--	--	--	--	--	no KO assigned | (RefSeq) uncharacterized LOC100256501	http://www.genome.jp/dbget-bin/www_bget?vvi:100256501	NADH(P)-binding
CSA007517	UP	UP	--	--	--	--	--	--	no KO assigned | (RefSeq) paramyosin-related protein-like	http://www.genome.jp/dbget-bin/www_bget?vvi:100262733	--
CSA007554	UP	UP	--	--	--	--	GO:0005515//GO:0005488//GO:0046983//GO:0003674	protein binding//binding//protein dimerization activity//molecular_function	--	--	hAT family C-terminal dimerisation region
CSA007567	UP	UP	GO:0044710//GO:0044699//GO:0055114//GO:0008152//GO:0008150	single-organism metabolic process//single-organism process//oxidation-reduction process//metabolic process//biological_process	--	--	GO:0016491//GO:0016679//GO:0009916//GO:0016682//GO:0003674//GO:0003824	oxidoreductase activity//oxidoreductase activity, acting on diphenols and related substances as donors//alternative oxidase activity//oxidoreductase activity, acting on diphenols and related substances as donors, oxygen as acceptor//molecular_function//catalytic activity	K17893 ubiquinol oxidase [EC:1.10.3.11] | (RefSeq) Aox1a; ubiquinol oxidase 2, mitochondrial	http://www.genome.jp/dbget-bin/www_bget?vvi:100252878	Alternative oxidase
CSA007568	UP	UP	--	--	--	--	--	--	no KO assigned | (RefSeq) alpha-glucosidase 2	http://www.genome.jp/dbget-bin/www_bget?vvi:100254505	--
CSA007569	UP	UP	GO:0008152//GO:0005975//GO:0044238//GO:0008150//GO:0071704	metabolic process//carbohydrate metabolic process//primary metabolic process//biological_process//organic substance metabolic process	--	--	GO:0016787//GO:0004553//GO:0016798//GO:0003824//GO:0003674	hydrolase activity//hydrolase activity, hydrolyzing O-glycosyl compounds//hydrolase activity, acting on glycosyl bonds//catalytic activity//molecular_function	no KO assigned | (RefSeq) alpha-glucosidase 2	http://www.genome.jp/dbget-bin/www_bget?vvi:100254505	Glycosyl hydrolases family 31
CSA007570	DOWN	DOWN	--	--	--	--	--	--	no KO assigned | (RefSeq) uncharacterized LOC100241481	http://www.genome.jp/dbget-bin/www_bget?vvi:100241481	Protein of unknown function (DUF789)
CSA007571	UP	UP	--	--	--	--	--	--	K01738 cysteine synthase A [EC:2.5.1.47] | (RefSeq) cysteine synthase	http://www.genome.jp/dbget-bin/www_bget?vvi:100264196	Pyridoxal-phosphate dependent enzyme
CSA007572	UP	UP	--	--	--	--	--	--	K01738 cysteine synthase A [EC:2.5.1.47] | (RefSeq) cysteine synthase	http://www.genome.jp/dbget-bin/www_bget?vvi:100854804	Pyridoxal-phosphate dependent enzyme
CSA007573	DOWN	DOWN	--	--	--	--	GO:0001883//GO:0030554//GO:0036094//GO:0032553//GO:0032555//GO:0032550//GO:0003674//GO:1901363//GO:0043531//GO:0097367//GO:1901265//GO:0017076//GO:0001882//GO:0097159//GO:0043168//GO:0005488//GO:0032559//GO:0043167//GO:0032549//GO:0000166	purine nucleoside binding//adenyl nucleotide binding//small molecule binding//ribonucleotide binding//purine ribonucleotide binding//purine ribonucleoside binding//molecular_function//heterocyclic compound binding//ADP binding//carbohydrate derivative binding//nucleoside phosphate binding//purine nucleotide binding//nucleoside binding//organic cyclic compound binding//anion binding//binding//aden…	no KO assigned | (RefSeq) probable disease resistance protein At4g27220	http://www.genome.jp/dbget-bin/www_bget?vvi:100246093	NB-ARC domain
CSA007597	DOWN	DOWN	--	--	--	--	--	--	--	--	--
CSA007600	DOWN	DOWN	GO:0006508//GO:0019538//GO:0071704//GO:0008150//GO:0043170//GO:0008152//GO:0044238	proteolysis//protein metabolic process//organic substance metabolic process//biological_process//macromolecule metabolic process//metabolic process//primary metabolic process	--	--	GO:0004175//GO:0017171//GO:0016787//GO:0003824//GO:0004252//GO:0003674//GO:0008233//GO:0070011//GO:0008236	endopeptidase activity//serine hydrolase activity//hydrolase activity//catalytic activity//serine-type endopeptidase activity//molecular_function//peptidase activity//peptidase activity, acting on L-amino acid peptides//serine-type peptidase activity	no KO assigned | (RefSeq) subtilisin-like protease SBT3.9	http://www.genome.jp/dbget-bin/www_bget?vvi:100263381	Subtilase family
CSA007630	DOWN	DOWN	--	--	--	--	--	--	--	--	--
CSA007641	UP	UP	GO:0006396//GO:0034641//GO:0006725//GO:0043170//GO:0071704//GO:0008150//GO:0016070//GO:0016071//GO:0000398//GO:0006397//GO:0044238//GO:0008152//GO:0046483//GO:0090304//GO:0008380//GO:0044260//GO:0009987//GO:0010467//GO:0000377//GO:0044237//GO:0000375//GO:1901360//GO:0006139//GO:0006807	RNA processing//cellular nitrogen compound metabolic process//cellular aromatic compound metabolic process//macromolecule metabolic process//organic substance metabolic process//biological_process//RNA metabolic process//mRNA metabolic process//mRNA splicing, via spliceosome//mRNA processing//primary metabolic process//metabolic process//heterocycle metabolic process//nucleic acid metabolic proce…	GO:0030529//GO:0044422//GO:0005622//GO:0005575//GO:0043226//GO:0044464//GO:0005634//GO:0005623//GO:0044424//GO:0043227//GO:0032991//GO:0043229//GO:0044446//GO:0044428//GO:0005681//GO:0043231	ribonucleoprotein complex//organelle part//intracellular//cellular_component//organelle//cell part//nucleus//cell//intracellular part//membrane-bounded organelle//macromolecular complex//intracellular organelle//intracellular organelle part//nuclear part//spliceosomal complex//intracellular membrane-bounded organelle	--	--	K12863 protein CWC15 | (RefSeq) protein CWC15 homolog	http://www.genome.jp/dbget-bin/www_bget?vvi:100260003	Cwf15/Cwc15 cell cycle control protein
CSA007642	UP	UP	GO:0006725//GO:0043170//GO:0034641//GO:0006396//GO:0008150//GO:0071704//GO:0016070//GO:0044238//GO:0016071//GO:0000398//GO:0006397//GO:0090304//GO:0046483//GO:0008152//GO:0008380//GO:0044237//GO:0000375//GO:0000377//GO:1901360//GO:0044260//GO:0009987//GO:0010467//GO:0006139//GO:0006807	cellular aromatic compound metabolic process//macromolecule metabolic process//cellular nitrogen compound metabolic process//RNA processing//biological_process//organic substance metabolic process//RNA metabolic process//primary metabolic process//mRNA metabolic process//mRNA splicing, via spliceosome//mRNA processing//nucleic acid metabolic process//heterocycle metabolic process//metabolic proce…	GO:0005622//GO:0044422//GO:0030529//GO:0005575//GO:0044464//GO:0005634//GO:0043226//GO:0005623//GO:0043227//GO:0044424//GO:0044446//GO:0043229//GO:0032991//GO:0044428//GO:0005681//GO:0043231	intracellular//organelle part//ribonucleoprotein complex//cellular_component//cell part//nucleus//organelle//cell//membrane-bounded organelle//intracellular part//intracellular organelle part//intracellular organelle//macromolecular complex//nuclear part//spliceosomal complex//intracellular membrane-bounded organelle	--	--	K12863 protein CWC15 | (RefSeq) protein CWC15 homolog	http://www.genome.jp/dbget-bin/www_bget?vvi:100260003	Cwf15/Cwc15 cell cycle control protein
CSA007648	UP	UP	GO:0008152//GO:0008150	metabolic process//biological_process	--	--	GO:0016758//GO:0003674//GO:0016757//GO:0003824//GO:0016740	transferase activity, transferring hexosyl groups//molecular_function//transferase activity, transferring glycosyl groups//catalytic activity//transferase activity	K21374 7-deoxyloganetin glucosyltransferase [EC:2.4.1.324] | (RefSeq) VvUGT734; 7-deoxyloganetin glucosyltransferase	http://www.genome.jp/dbget-bin/www_bget?vvi:100265988	UDP-glucoronosyl and UDP-glucosyl transferase
CSA007657	UP	UP	--	--	--	--	--	--	--	--	--
CSA007663	DOWN	DOWN	--	--	--	--	--	--	no KO assigned | (RefSeq) protein ROOT PRIMORDIUM DEFECTIVE 1	http://www.genome.jp/dbget-bin/www_bget?vvi:100263505	Plant organelle RNA recognition domain
CSA007681	DOWN	DOWN	--	--	--	--	--	--	--	--	--
CSA007682	DOWN	DOWN	GO:0044710//GO:0044699//GO:0008152//GO:0055114//GO:0006950//GO:0050896//GO:0006979//GO:0008150	single-organism metabolic process//single-organism process//metabolic process//oxidation-reduction process//response to stress//response to stimulus//response to oxidative stress//biological_process	--	--	GO:0097159//GO:0046906//GO:0016684//GO:0016491//GO:0005488//GO:0016209//GO:0004601//GO:0003674//GO:1901363//GO:0003824//GO:0020037	organic cyclic compound binding//tetrapyrrole binding//oxidoreductase activity, acting on peroxide as acceptor//oxidoreductase activity//binding//antioxidant activity//peroxidase activity//molecular_function//heterocyclic compound binding//catalytic activity//heme binding	K00434 L-ascorbate peroxidase [EC:1.11.1.11] | (RefSeq) L-ascorbate peroxidase 3, peroxisomal	http://www.genome.jp/dbget-bin/www_bget?vvi:100246866	Peroxidase
CSA007683	DOWN	DOWN	--	--	--	--	--	--	K00434 L-ascorbate peroxidase [EC:1.11.1.11] | (RefSeq) L-ascorbate peroxidase 3, peroxisomal	http://www.genome.jp/dbget-bin/www_bget?vvi:100246866	--
CSA007696	DOWN	DOWN	--	--	--	--	--	--	--	--	--
CSA007704	UP	UP	--	--	--	--	--	--	no KO assigned | (RefSeq) Lojap-related-like	http://www.genome.jp/dbget-bin/www_bget?vvi:100245577	Oligomerisation domain
CSA007710	UP	UP	GO:0009987//GO:0044260//GO:0044237//GO:0044267//GO:0006793//GO:0016310//GO:0006464//GO:0006796//GO:0019538//GO:0006468//GO:0071704//GO:0008150//GO:0043170//GO:0008152//GO:0043412//GO:0036211//GO:0044238	cellular process//cellular macromolecule metabolic process//cellular metabolic process//cellular protein metabolic process//phosphorus metabolic process//phosphorylation//cellular protein modification process//phosphate-containing compound metabolic process//protein metabolic process//protein phosphorylation//organic substance metabolic process//biological_process//macromolecule metabolic process…	--	--	GO:0043167//GO:0000166//GO:0032549//GO:0004672//GO:0005488//GO:0035639//GO:0016773//GO:0032559//GO:0001882//GO:0016301//GO:0016740//GO:0097159//GO:0043168//GO:1901363//GO:1901265//GO:0097367//GO:0003824//GO:0017076//GO:0003674//GO:0036094//GO:0032553//GO:0032555//GO:0032550//GO:0001883//GO:0016772//GO:0005524//GO:0030554	ion binding//nucleotide binding//ribonucleoside binding//protein kinase activity//binding//purine ribonucleoside triphosphate binding//phosphotransferase activity, alcohol group as acceptor//adenyl ribonucleotide binding//nucleoside binding//kinase activity//transferase activity//organic cyclic compound binding//anion binding//heterocyclic compound binding//nucleoside phosphate binding//carbohydr…	K04730 interleukin-1 receptor-associated kinase 1 [EC:2.7.11.1] | (RefSeq) serine/threonine-protein kinase CDL1	http://www.genome.jp/dbget-bin/www_bget?vvi:100243617	Protein kinase domain
CSA007764	DOWN	DOWN	GO:0044238//GO:0036211//GO:0043412//GO:0008152//GO:0043170//GO:0071704//GO:0008150//GO:0019538//GO:0006464//GO:0044267//GO:0044237//GO:0044260//GO:0009987	primary metabolic process//protein modification process//macromolecule modification//metabolic process//macromolecule metabolic process//organic substance metabolic process//biological_process//protein metabolic process//cellular protein modification process//cellular protein metabolic process//cellular metabolic process//cellular macromolecule metabolic process//cellular process	--	--	GO:0016788//GO:0008474//GO:0098599//GO:0003674//GO:0003824//GO:0016787//GO:0016790	hydrolase activity, acting on ester bonds//palmitoyl-(protein) hydrolase activity//palmitoyl hydrolase activity//molecular_function//catalytic activity//hydrolase activity//thiolester hydrolase activity	K01074 palmitoyl-protein thioesterase [EC:3.1.2.22] | (RefSeq) palmitoyl-protein thioesterase 1	http://www.genome.jp/dbget-bin/www_bget?vvi:100241128	Palmitoyl protein thioesterase
CSA007769	UP	UP	--	--	--	--	--	--	no KO assigned | (RefSeq) transport and Golgi organization 2 homolog	http://www.genome.jp/dbget-bin/www_bget?vvi:100853903	NRDE protein
CSA007806	DOWN	DOWN	GO:0006813//GO:0098655//GO:0055085//GO:0051179//GO:0008150//GO:0071804//GO:0044699//GO:0015672//GO:0044763//GO:1902578//GO:0034220//GO:0098660//GO:0006811//GO:0030001//GO:0009987//GO:0098662//GO:0006812//GO:0044765//GO:0071805//GO:0051234//GO:0006810	potassium ion transport//cation transmembrane transport//transmembrane transport//localization//biological_process//cellular potassium ion transport//single-organism process//monovalent inorganic cation transport//single-organism cellular process//single-organism localization//ion transmembrane transport//inorganic ion transmembrane transport//ion transport//metal ion transport//cellular process/…	GO:0005575//GO:0016020	cellular_component//membrane	GO:0003674//GO:0005215//GO:0008324//GO:0015079//GO:0022892//GO:0015075//GO:0046873//GO:0015077//GO:0022857//GO:0022891//GO:0022890	molecular_function//transporter activity//cation transmembrane transporter activity//potassium ion transmembrane transporter activity//substrate-specific transporter activity//ion transmembrane transporter activity//metal ion transmembrane transporter activity//monovalent inorganic cation transmembrane transporter activity//transmembrane transporter activity//substrate-specific transmembrane tran…	K03549 KUP system potassium uptake protein | (RefSeq) probable potassium transporter 17	http://www.genome.jp/dbget-bin/www_bget?vvi:100257576	K+ potassium transporter
CSA007824	UP	UP	--	--	--	--	--	--	no KO assigned | (RefSeq) uncharacterized LOC100255180	http://www.genome.jp/dbget-bin/www_bget?vvi:100255180	Plant protein of unknown function (DUF868)
CSA007840	DOWN	DOWN	--	--	--	--	--	--	no KO assigned | (RefSeq) uncharacterized LOC100252790	http://www.genome.jp/dbget-bin/www_bget?vvi:100252790	--
CSA007851	DOWN	DOWN	GO:0043170//GO:0019538//GO:0008150//GO:0071704//GO:0044238//GO:0008152//GO:0006508	macromolecule metabolic process//protein metabolic process//biological_process//organic substance metabolic process//primary metabolic process//metabolic process//proteolysis	--	--	GO:0003674//GO:0003824//GO:0017076//GO:1901363//GO:0097367//GO:1901265//GO:0030554//GO:0005524//GO:0070011//GO:0001883//GO:0032555//GO:0032553//GO:0032550//GO:0008233//GO:0036094//GO:0008237//GO:0035639//GO:0005488//GO:0032559//GO:0043167//GO:0032549//GO:0004175//GO:0000166//GO:0097159//GO:0043168//GO:0001882//GO:0016787//GO:0004222	molecular_function//catalytic activity//purine nucleotide binding//heterocyclic compound binding//carbohydrate derivative binding//nucleoside phosphate binding//adenyl nucleotide binding//ATP binding//peptidase activity, acting on L-amino acid peptides//purine nucleoside binding//purine ribonucleotide binding//ribonucleotide binding//purine ribonucleoside binding//peptidase activity//small molecu…	K03798 cell division protease FtsH [EC:3.4.24.-] | (RefSeq) ATP-dependent zinc metalloprotease FTSH, chloroplastic	http://www.genome.jp/dbget-bin/www_bget?vvi:100250509	Peptidase family M41
CSA007941	DOWN	DOWN	--	--	--	--	GO:1901265//GO:0097367//GO:1901363//GO:0017076//GO:0003824//GO:0003674//GO:0016874//GO:0036094//GO:0032550//GO:0032555//GO:0032553//GO:0001883//GO:0005524//GO:0030554//GO:0000166//GO:0032549//GO:0043167//GO:0032559//GO:0005488//GO:0035639//GO:0001882//GO:0043168//GO:0097159	nucleoside phosphate binding//carbohydrate derivative binding//heterocyclic compound binding//purine nucleotide binding//catalytic activity//molecular_function//ligase activity//small molecule binding//purine ribonucleoside binding//purine ribonucleotide binding//ribonucleotide binding//purine nucleoside binding//ATP binding//adenyl nucleotide binding//nucleotide binding//ribonucleoside binding//…	K01961 acetyl-CoA carboxylase, biotin carboxylase subunit [EC:6.4.1.2 6.3.4.14] | (RefSeq) biotin carboxylase 1, chloroplastic	http://www.genome.jp/dbget-bin/www_bget?vvi:100251795	Reverse transcriptase (RNA-dependent DNA polymerase)
CSA007978	UP	UP	GO:0044710//GO:0055114//GO:0008152//GO:0044699//GO:0008150	single-organism metabolic process//oxidation-reduction process//metabolic process//single-organism process//biological_process	--	--	GO:0016491//GO:0046906//GO:0097159//GO:0016705//GO:0043167//GO:0005488//GO:0005506//GO:0046872//GO:0046914//GO:1901363//GO:0003824//GO:0020037//GO:0003674//GO:0043169	oxidoreductase activity//tetrapyrrole binding//organic cyclic compound binding//oxidoreductase activity, acting on paired donors, with incorporation or reduction of molecular oxygen//ion binding//binding//iron ion binding//metal ion binding//transition metal ion binding//heterocyclic compound binding//catalytic activity//heme binding//molecular_function//cation binding	no KO assigned | (RefSeq) cytochrome P450 83B1-like	http://www.genome.jp/dbget-bin/www_bget?vvi:100245351	Cytochrome P450
CSA007982	DOWN	DOWN	--	--	--	--	--	--	no KO assigned | (RefSeq) zinc finger protein 4	http://www.genome.jp/dbget-bin/www_bget?vvi:100249205	--
CSA007987	UP	UP	--	--	--	--	--	--	--	--	--
CSA007997	DOWN	DOWN	GO:0009058//GO:0044237//GO:0044723//GO:0009987//GO:1901576//GO:0044711//GO:0044710//GO:0009311//GO:0034637//GO:0016051//GO:0044763//GO:0044262//GO:0008152//GO:0005975//GO:0044238//GO:0044699//GO:0009312//GO:0005991//GO:0005992//GO:0008150//GO:0071704//GO:0044249//GO:0005984//GO:0046351	biosynthetic process//cellular metabolic process//single-organism carbohydrate metabolic process//cellular process//organic substance biosynthetic process//single-organism biosynthetic process//single-organism metabolic process//oligosaccharide metabolic process//cellular carbohydrate biosynthetic process//carbohydrate biosynthetic process//single-organism cellular process//cellular carbohydrate …	--	--	GO:0003824//GO:0003674	catalytic activity//molecular_function	K16055 trehalose 6-phosphate synthase/phosphatase [EC:2.4.1.15 3.1.3.12] | (RefSeq) probable alpha,alpha-trehalose-phosphate synthase [UDP-forming] 7	http://www.genome.jp/dbget-bin/www_bget?vvi:100265140	Trehalose-phosphatase
CSA008000	UP	UP	GO:0006464//GO:0006796//GO:0016310//GO:0044267//GO:0006793//GO:0044260//GO:0009987//GO:0044237//GO:0036211//GO:0044238//GO:0008152//GO:0043412//GO:0043170//GO:0019538//GO:0006468//GO:0008150//GO:0071704	cellular protein modification process//phosphate-containing compound metabolic process//phosphorylation//cellular protein metabolic process//phosphorus metabolic process//cellular macromolecule metabolic process//cellular process//cellular metabolic process//protein modification process//primary metabolic process//metabolic process//macromolecule modification//macromolecule metabolic process//pro…	--	--	GO:0001882//GO:0016301//GO:0097159//GO:0016740//GO:0043168//GO:0004672//GO:0035639//GO:0005488//GO:0016773//GO:0032559//GO:0043167//GO:0032549//GO:0000166//GO:0005524//GO:0016772//GO:0001883//GO:0030554//GO:0036094//GO:0032553//GO:0032555//GO:0032550//GO:0003674//GO:1901363//GO:0097367//GO:1901265//GO:0003824//GO:0017076	nucleoside binding//kinase activity//organic cyclic compound binding//transferase activity//anion binding//protein kinase activity//purine ribonucleoside triphosphate binding//binding//phosphotransferase activity, alcohol group as acceptor//adenyl ribonucleotide binding//ion binding//ribonucleoside binding//nucleotide binding//ATP binding//transferase activity, transferring phosphorus-containing …	no KO assigned | (RefSeq) LEAF RUST 10 DISEASE-RESISTANCE LOCUS RECEPTOR-LIKE PROTEIN KINASE-like 2.4	http://www.genome.jp/dbget-bin/www_bget?vvi:100263546	Protein kinase domain
CSA008041	UP	UP	--	--	--	--	--	--	no KO assigned | (RefSeq) uncharacterized LOC100258156	http://www.genome.jp/dbget-bin/www_bget?vvi:100258156	--
CSA008043	DOWN	DOWN	--	--	--	--	--	--	K15109 solute carrier family 25 (mitochondrial carnitine/acylcarnitine transporter), member 20/29 | (RefSeq) mitochondrial arginine transporter BAC2	http://www.genome.jp/dbget-bin/www_bget?vvi:100265259	Mitochondrial carrier protein
CSA008101	UP	UP	GO:0006811//GO:0009987//GO:0044765//GO:0051234//GO:0006810//GO:0055085//GO:0008150//GO:0051179//GO:0044699//GO:0044763//GO:1902578	ion transport//cellular process//single-organism transport//establishment of localization//transport//transmembrane transport//biological_process//localization//single-organism process//single-organism cellular process//single-organism localization	GO:0016020//GO:0005575	membrane//cellular_component	GO:0022838//GO:0022891//GO:0022857//GO:0022803//GO:0015267//GO:0003674//GO:0005215//GO:0005216//GO:0022892//GO:0015075	substrate-specific channel activity//substrate-specific transmembrane transporter activity//transmembrane transporter activity//passive transmembrane transporter activity//channel activity//molecular_function//transporter activity//ion channel activity//substrate-specific transporter activity//ion transmembrane transporter activity	K05391 cyclic nucleotide gated channel, other eukaryote | (RefSeq) protein CNGC15b	http://www.genome.jp/dbget-bin/www_bget?vvi:100241591	Ion transport protein
CSA008118	UP	UP	--	--	--	--	--	--	--	--	--
CSA008184	UP	UP	--	--	--	--	--	--	no KO assigned | (RefSeq) protein KINESIN LIGHT CHAIN-RELATED 2	http://www.genome.jp/dbget-bin/www_bget?vvi:100246244	--
CSA008202	UP	UP	--	--	--	--	--	--	no KO assigned | (RefSeq) pectin acetylesterase 9	http://www.genome.jp/dbget-bin/www_bget?vvi:100247339	Pectinacetylesterase
CSA008239	DOWN	DOWN	--	--	--	--	--	--	no KO assigned | (RefSeq) F-box protein At5g39250	http://www.genome.jp/dbget-bin/www_bget?vvi:100253240	F-box-like
CSA008309	UP	UP	--	--	--	--	--	--	no KO assigned | (RefSeq) probable methyltransferase PMT11	http://www.genome.jp/dbget-bin/www_bget?vvi:100266397	--
CSA008313	UP	UP	GO:0044237//GO:0044260//GO:0009987//GO:0006793//GO:0044267//GO:0016310//GO:0006796//GO:0006464//GO:0006468//GO:0019538//GO:0071704//GO:0008150//GO:0043170//GO:0050896//GO:0006950//GO:0043412//GO:0008152//GO:0044238//GO:0036211	cellular metabolic process//cellular macromolecule metabolic process//cellular process//phosphorus metabolic process//cellular protein metabolic process//phosphorylation//phosphate-containing compound metabolic process//cellular protein modification process//protein phosphorylation//protein metabolic process//organic substance metabolic process//biological_process//macromolecule metabolic process…	--	--	GO:0043167//GO:0032549//GO:0000166//GO:0035639//GO:0005488//GO:0032559//GO:0016773//GO:0004672//GO:0097159//GO:0016740//GO:0043168//GO:0001882//GO:0016301//GO:0003824//GO:0017076//GO:1901363//GO:0097367//GO:1901265//GO:0003674//GO:0032555//GO:0032553//GO:0032550//GO:0036094//GO:0030554//GO:0005524//GO:0001883//GO:0016772	ion binding//ribonucleoside binding//nucleotide binding//purine ribonucleoside triphosphate binding//binding//adenyl ribonucleotide binding//phosphotransferase activity, alcohol group as acceptor//protein kinase activity//organic cyclic compound binding//transferase activity//anion binding//nucleoside binding//kinase activity//catalytic activity//purine nucleotide binding//heterocyclic compound b…	no KO assigned | (RefSeq) proline-rich receptor-like protein kinase PERK1	http://www.genome.jp/dbget-bin/www_bget?vvi:100245139	Universal stress protein family
CSA008358	DOWN	DOWN	GO:0044710//GO:0008150//GO:0044699//GO:0055114//GO:0008152	single-organism metabolic process//biological_process//single-organism process//oxidation-reduction process//metabolic process	--	--	GO:0016705//GO:0051213//GO:0016491//GO:0003674//GO:0016706//GO:0003824	oxidoreductase activity, acting on paired donors, with incorporation or reduction of molecular oxygen//dioxygenase activity//oxidoreductase activity//molecular_function//oxidoreductase activity, acting on paired donors, with incorporation or reduction of molecular oxygen, 2-oxoglutarate as one donor, and incorporation of one atom each of oxygen into both donors//catalytic activity	K05278 flavonol synthase [EC:1.14.11.23] | (RefSeq) FLS3; flavonol synthase/flavanone 3-hydroxylase-like	http://www.genome.jp/dbget-bin/www_bget?vvi:100249002	non-haem dioxygenase in morphine synthesis N-terminal
CSA008361	DOWN	DOWN	--	--	GO:0043227//GO:0044424//GO:0005623//GO:0043231//GO:0005737//GO:0044444//GO:0043229//GO:0012505//GO:0005622//GO:0005783//GO:0044464//GO:0043226//GO:0005575	membrane-bounded organelle//intracellular part//cell//intracellular membrane-bounded organelle//cytoplasm//cytoplasmic part//intracellular organelle//endomembrane system//intracellular//endoplasmic reticulum//cell part//organelle//cellular_component	--	--	no KO assigned | (RefSeq) stress-associated endoplasmic reticulum protein 2	http://www.genome.jp/dbget-bin/www_bget?vvi:100241985	Ribosome associated membrane protein RAMP4
CSA008368	DOWN	DOWN	--	--	--	--	--	--	--	--	--
CSA008389	UP	UP	--	--	--	--	--	--	--	--	--
CSA008391	UP	UP	--	--	--	--	GO:0008270//GO:0046914//GO:0046872//GO:0043169//GO:0003674//GO:0003824//GO:0016787//GO:0005488//GO:0043167	zinc ion binding//transition metal ion binding//metal ion binding//cation binding//molecular_function//catalytic activity//hydrolase activity//binding//ion binding	K01493 dCMP deaminase [EC:3.5.4.12] | (RefSeq) deoxycytidylate deaminase	http://www.genome.jp/dbget-bin/www_bget?vvi:100261131	Cytidine and deoxycytidylate deaminase zinc-binding region
CSA008407	DOWN	DOWN	--	--	--	--	--	--	K20181 vacuolar protein sorting-associated protein 18 | (RefSeq) vacuolar protein sorting-associated protein 18 homolog	http://www.genome.jp/dbget-bin/www_bget?vvi:100254609	--
CSA008411	DOWN	DOWN	GO:0034641//GO:0044271//GO:1903506//GO:0050794//GO:0006725//GO:0019222//GO:0043170//GO:0044249//GO:0065007//GO:0071704//GO:0008150//GO:0051252//GO:0016070//GO:0019219//GO:1901362//GO:0034654//GO:0034645//GO:0006355//GO:2000112//GO:0044238//GO:0008152//GO:0019438//GO:0090304//GO:0046483//GO:0010556//GO:0009889//GO:0009059//GO:0080090//GO:1901576//GO:0009987//GO:0044260//GO:0031326//GO:0010467//GO:…	cellular nitrogen compound metabolic process//cellular nitrogen compound biosynthetic process//regulation of nucleic acid-templated transcription//regulation of cellular process//cellular aromatic compound metabolic process//regulation of metabolic process//macromolecule metabolic process//cellular biosynthetic process//biological regulation//organic substance metabolic process//biological_proces…	--	--	GO:0003674//GO:0003700//GO:0001071	molecular_function//transcription factor activity, sequence-specific DNA binding//nucleic acid binding transcription factor activity	K08064 nuclear transcription factor Y, alpha | (RefSeq) nuclear transcription factor Y subunit A-3	http://www.genome.jp/dbget-bin/www_bget?vvi:100249800	CCAAT-binding transcription factor (CBF-B/NF-YA) subunit B
CSA008412	DOWN	DOWN	--	--	--	--	--	--	K08064 nuclear transcription factor Y, alpha | (RefSeq) nuclear transcription factor Y subunit A-4	http://www.genome.jp/dbget-bin/www_bget?vvi:100249054	--
CSA008434	UP	UP	GO:0044699//GO:0044281//GO:0044763//GO:0008152//GO:0071704//GO:0008150//GO:0006082//GO:0043436//GO:0044710//GO:0019752//GO:0044237//GO:0009987	single-organism process//small molecule metabolic process//single-organism cellular process//metabolic process//organic substance metabolic process//biological_process//organic acid metabolic process//oxoacid metabolic process//single-organism metabolic process//carboxylic acid metabolic process//cellular metabolic process//cellular process	--	--	GO:0016831//GO:0030170//GO:0048037//GO:0003674//GO:0003824//GO:1901363//GO:0097159//GO:0043168//GO:0016830//GO:0005488//GO:0043167//GO:0016829	carboxy-lyase activity//pyridoxal phosphate binding//cofactor binding//molecular_function//catalytic activity//heterocyclic compound binding//organic cyclic compound binding//anion binding//carbon-carbon lyase activity//binding//ion binding//lyase activity	K01592 tyrosine decarboxylase [EC:4.1.1.25] | (RefSeq) tyrosine decarboxylase 1	http://www.genome.jp/dbget-bin/www_bget?vvi:100240846	Pyridoxal-dependent decarboxylase conserved domain
CSA008442	DOWN	DOWN	--	--	--	--	--	--	no KO assigned | (RefSeq) perakine reductase	http://www.genome.jp/dbget-bin/www_bget?vvi:100252909	Aldo/keto reductase family
CSA008455	UP	UP	--	--	--	--	--	--	no KO assigned | (RefSeq) pathogenesis-related protein PR-1	http://www.genome.jp/dbget-bin/www_bget?vvi:100265073	Cysteine-rich secretory protein family
CSA008477	DOWN	DOWN	GO:0016567//GO:0043412//GO:0008152//GO:0070647//GO:0044238//GO:0036211//GO:0071704//GO:0008150//GO:0019538//GO:0032446//GO:0043170//GO:0006464//GO:0044237//GO:0044260//GO:0009987//GO:0044267	protein ubiquitination//macromolecule modification//metabolic process//protein modification by small protein conjugation or removal//primary metabolic process//protein modification process//organic substance metabolic process//biological_process//protein metabolic process//protein modification by small protein conjugation//macromolecule metabolic process//cellular protein modification process//ce…	GO:0044464//GO:0000151//GO:1902494//GO:0005575//GO:0005622//GO:1990234//GO:0032991//GO:0043234//GO:0044424//GO:0005623	cell part//ubiquitin ligase complex//catalytic complex//cellular_component//intracellular//transferase complex//macromolecular complex//protein complex//intracellular part//cell	GO:0003824//GO:0003674//GO:0004842//GO:0016740//GO:0019787	catalytic activity//molecular_function//ubiquitin-protein transferase activity//transferase activity//ubiquitin-like protein transferase activity	no KO assigned | (RefSeq) U-box domain-containing protein 26	http://www.genome.jp/dbget-bin/www_bget?vvi:100264205	U-box domain
CSA008532	DOWN	DOWN	GO:0006631//GO:0009987//GO:0044237//GO:0019752//GO:0044255//GO:0044710//GO:0043436//GO:0008152//GO:0055114//GO:0044763//GO:0044281//GO:0044699//GO:0044238//GO:0006629//GO:0006082//GO:0008150//GO:0071704//GO:0032787	fatty acid metabolic process//cellular process//cellular metabolic process//carboxylic acid metabolic process//cellular lipid metabolic process//single-organism metabolic process//oxoacid metabolic process//metabolic process//oxidation-reduction process//single-organism cellular process//small molecule metabolic process//single-organism process//primary metabolic process//lipid metabolic process/…	--	--	GO:0016491//GO:0003857//GO:0016616//GO:0016614//GO:0003824//GO:0003674	oxidoreductase activity//3-hydroxyacyl-CoA dehydrogenase activity//oxidoreductase activity, acting on the CH-OH group of donors, NAD or NADP as acceptor//oxidoreductase activity, acting on CH-OH group of donors//catalytic activity//molecular_function	K10527 enoyl-CoA hydratase/3-hydroxyacyl-CoA dehydrogenase [EC:4.2.1.17 1.1.1.35 1.1.1.211] | (RefSeq) peroxisomal fatty acid beta-oxidation multifunctional protein AIM1	http://www.genome.jp/dbget-bin/www_bget?vvi:100245687	3-hydroxyacyl-CoA dehydrogenase, NAD binding domain
CSA008540	DOWN	DOWN	--	--	--	--	--	--	K14003 prolactin regulatory element-binding protein | (RefSeq) SEC12-like protein 2	http://www.genome.jp/dbget-bin/www_bget?vvi:100242169	--
CSA008563	UP	UP	--	--	--	--	--	--	no KO assigned | (RefSeq) uncharacterized protein At2g33490	http://www.genome.jp/dbget-bin/www_bget?vvi:100244600	--
CSA008581	DOWN	DOWN	--	--	--	--	--	--	--	--	--
CSA008592	UP	UP	--	--	--	--	--	--	K21568 pinoresinol/lariciresinol reductase [EC:1.23.1.1 1.23.1.2 1.23.1.3 1.23.1.4] | (RefSeq) IFRL1; isoflavone reductase-like protein 1	http://www.genome.jp/dbget-bin/www_bget?vvi:100253437	NmrA-like family
CSA008601	UP	UP	--	--	--	--	--	--	no KO assigned | (RefSeq) random slug protein 5-like	http://www.genome.jp/dbget-bin/www_bget?vvi:100247551	CRAL/TRIO domain
CSA008612	DOWN	DOWN	--	--	--	--	--	--	--	--	--
CSA008636	UP	UP	--	--	--	--	--	--	--	--	--
CSA008706	UP	UP	--	--	GO:0005575//GO:0016020	cellular_component//membrane	--	--	no KO assigned | (RefSeq) WAT1-related protein At5g40240	http://www.genome.jp/dbget-bin/www_bget?vvi:100267362	EamA-like transporter family
CSA008707	UP	UP	--	--	--	--	--	--	no KO assigned | (RefSeq) orf104, ViviM_p039; orf104	http://www.genome.jp/dbget-bin/www_bget?vvi:7498526	--
CSA008721	DOWN	DOWN	GO:0006810//GO:0051234//GO:0008150//GO:0051179	transport//establishment of localization//biological_process//localization	GO:0016020//GO:0005575	membrane//cellular_component	GO:0005215//GO:0003674	transporter activity//molecular_function	K14638 solute carrier family 15 (peptide/histidine transporter), member 3/4 | (RefSeq) protein NRT1/ PTR FAMILY 5.10-like	http://www.genome.jp/dbget-bin/www_bget?vvi:100249450	POT family
CSA008723	UP	UP	--	--	--	--	--	--	K12834 PHD finger-like domain-containing protein 5A | (RefSeq) PHD finger-like domain-containing protein 5B	http://www.genome.jp/dbget-bin/www_bget?vvi:100853212	PHF5-like protein
CSA008746	DOWN	DOWN	--	--	--	--	GO:0005515//GO:0043167//GO:0005488//GO:0046872//GO:0046914//GO:0008270//GO:0003674//GO:0043169	protein binding//ion binding//binding//metal ion binding//transition metal ion binding//zinc ion binding//molecular_function//cation binding	K10144 RING finger and CHY zinc finger domain-containing protein 1 [EC:2.3.2.27] | (RefSeq) RING finger and CHY zinc finger domain-containing protein 1-like	http://www.genome.jp/dbget-bin/www_bget?vvi:100252623	Zinc-ribbon
CSA008768	UP	UP	--	--	--	--	--	--	no KO assigned | (RefSeq) pentatricopeptide repeat-containing protein At4g14050, mitochondrial-like	http://www.genome.jp/dbget-bin/www_bget?vvi:100249938	PPR repeat family
CSA008782	UP	UP	GO:0008150//GO:0008152	biological_process//metabolic process	--	--	GO:0003674//GO:0003824//GO:0016757//GO:0016758//GO:0016740	molecular_function//catalytic activity//transferase activity, transferring glycosyl groups//transferase activity, transferring hexosyl groups//transferase activity	K13495 cis-zeatin O-glucosyltransferase [EC:2.4.1.215] | (RefSeq) zeatin O-glucosyltransferase-like	http://www.genome.jp/dbget-bin/www_bget?vvi:100262460	UDP-glucoronosyl and UDP-glucosyl transferase
CSA008791	UP	UP	GO:0070727//GO:0061024//GO:0051641//GO:0006605//GO:0008150//GO:0070972//GO:0051179//GO:0072599//GO:0016043//GO:0044699//GO:0071840//GO:0045047//GO:0044763//GO:0071702//GO:0051649//GO:0090150//GO:0015031//GO:0033036//GO:1902578//GO:0009987//GO:1902582//GO:0033365//GO:0008104//GO:0045184//GO:0006612//GO:0016482//GO:0046907//GO:0044765//GO:0006886//GO:0006614//GO:1902580//GO:0072594//GO:0044802//GO:…	cellular macromolecule localization//membrane organization//cellular localization//protein targeting//biological_process//protein localization to endoplasmic reticulum//localization//establishment of protein localization to endoplasmic reticulum//cellular component organization//single-organism process//cellular component organization or biogenesis//protein targeting to ER//single-organism cellul…	GO:0030529//GO:0005622//GO:0005575//GO:0048500//GO:0044464//GO:0005623//GO:0044424//GO:0032991//GO:0044444//GO:0005737	ribonucleoprotein complex//intracellular//cellular_component//signal recognition particle//cell part//cell//intracellular part//macromolecular complex//cytoplasmic part//cytoplasm	GO:0003674//GO:0097367//GO:1901265//GO:1901363//GO:0017076//GO:0032561//GO:0001883//GO:0036094//GO:0032550//GO:0032553//GO:0032555//GO:0035639//GO:0005488//GO:0032549//GO:0000166//GO:0005525//GO:0043167//GO:0003676//GO:0001882//GO:0043168//GO:0097159//GO:0008312//GO:0003723//GO:0019001	molecular_function//carbohydrate derivative binding//nucleoside phosphate binding//heterocyclic compound binding//purine nucleotide binding//guanyl ribonucleotide binding//purine nucleoside binding//small molecule binding//purine ribonucleoside binding//ribonucleotide binding//purine ribonucleotide binding//purine ribonucleoside triphosphate binding//binding//ribonucleoside binding//nucleotide bi…	K03106 signal recognition particle subunit SRP54 [EC:3.6.5.4] | (RefSeq) signal recognition particle 54 kDa protein 2	http://www.genome.jp/dbget-bin/www_bget?vvi:100261219	SRP54-type protein, GTPase domain
CSA008801	UP	UP	--	--	--	--	--	--	K17969 mitochondrial fission 1 protein | (RefSeq) mitochondrial fission 1 protein A-like	http://www.genome.jp/dbget-bin/www_bget?vvi:100853169	Fis1 N-terminal tetratricopeptide repeat
CSA008802	UP	UP	GO:0006351//GO:0044237//GO:0018130//GO:1901360//GO:0009987//GO:0044260//GO:1901576//GO:0010467//GO:0009059//GO:0097659//GO:0006807//GO:0032774//GO:0009058//GO:0006139//GO:0008150//GO:0071704//GO:0016070//GO:0044249//GO:0006725//GO:0043170//GO:0034641//GO:0044271//GO:0019438//GO:0090304//GO:0046483//GO:0008152//GO:0034645//GO:0034654//GO:0044238//GO:1901362	transcription, DNA-templated//cellular metabolic process//heterocycle biosynthetic process//organic cyclic compound metabolic process//cellular process//cellular macromolecule metabolic process//organic substance biosynthetic process//gene expression//macromolecule biosynthetic process//nucleic acid-templated transcription//nitrogen compound metabolic process//RNA biosynthetic process//biosynthet…	--	--	GO:0003676//GO:0003677//GO:0003899//GO:0005488//GO:0016779//GO:0097159//GO:0016740//GO:0003824//GO:1901363//GO:0034062//GO:0003674//GO:0016772	nucleic acid binding//DNA binding//DNA-directed RNA polymerase activity//binding//nucleotidyltransferase activity//organic cyclic compound binding//transferase activity//catalytic activity//heterocyclic compound binding//RNA polymerase activity//molecular_function//transferase activity, transferring phosphorus-containing groups	K03013 DNA-directed RNA polymerases I, II, and III subunit RPABC1 | (RefSeq) DNA-directed RNA polymerase V subunit 5A	http://www.genome.jp/dbget-bin/www_bget?vvi:100853213	RNA polymerase Rpb5, C-terminal domain
CSA008803	UP	UP	GO:1901362//GO:0034645//GO:0034654//GO:0044238//GO:0008152//GO:0090304//GO:0046483//GO:0019438//GO:0034641//GO:0044271//GO:0043170//GO:0006725//GO:0044249//GO:0016070//GO:0008150//GO:0071704//GO:0006139//GO:0009058//GO:0006807//GO:0032774//GO:0097659//GO:0009059//GO:0010467//GO:0009987//GO:0044260//GO:1901576//GO:0018130//GO:1901360//GO:0006351//GO:0044237	organic cyclic compound biosynthetic process//cellular macromolecule biosynthetic process//nucleobase-containing compound biosynthetic process//primary metabolic process//metabolic process//nucleic acid metabolic process//heterocycle metabolic process//aromatic compound biosynthetic process//cellular nitrogen compound metabolic process//cellular nitrogen compound biosynthetic process//macromolecu…	GO:0005575//GO:0043226//GO:0005634//GO:0044464//GO:0005622//GO:0043229//GO:0043231//GO:0005623//GO:0044424//GO:0043227	cellular_component//organelle//nucleus//cell part//intracellular//intracellular organelle//intracellular membrane-bounded organelle//cell//intracellular part//membrane-bounded organelle	GO:0016772//GO:0003674//GO:0034062//GO:1901363//GO:0003824//GO:0097159//GO:0016740//GO:0016779//GO:0003899//GO:0003677//GO:0005488//GO:0003676	transferase activity, transferring phosphorus-containing groups//molecular_function//RNA polymerase activity//heterocyclic compound binding//catalytic activity//organic cyclic compound binding//transferase activity//nucleotidyltransferase activity//DNA-directed RNA polymerase activity//DNA binding//binding//nucleic acid binding	K03013 DNA-directed RNA polymerases I, II, and III subunit RPABC1 | (RefSeq) DNA-directed RNA polymerase V subunit 5A	http://www.genome.jp/dbget-bin/www_bget?vvi:100853213	RNA polymerase Rpb5, N-terminal domain
CSA008814	DOWN	DOWN	GO:0006793//GO:0044267//GO:0044237//GO:0009987//GO:0044260//GO:0006796//GO:0006464//GO:0016310//GO:0043170//GO:0006468//GO:0019538//GO:0008150//GO:0071704//GO:0044238//GO:0036211//GO:0043412//GO:0008152	phosphorus metabolic process//cellular protein metabolic process//cellular metabolic process//cellular process//cellular macromolecule metabolic process//phosphate-containing compound metabolic process//cellular protein modification process//phosphorylation//macromolecule metabolic process//protein phosphorylation//protein metabolic process//biological_process//organic substance metabolic process…	--	--	GO:0005488//GO:0016773//GO:0004672//GO:0016740//GO:0005515//GO:0016301//GO:0003674//GO:0003824//GO:0016772	binding//phosphotransferase activity, alcohol group as acceptor//protein kinase activity//transferase activity//protein binding//kinase activity//molecular_function//catalytic activity//transferase activity, transferring phosphorus-containing groups	no KO assigned | (RefSeq) probable leucine-rich repeat receptor-like protein kinase At1g35710	http://www.genome.jp/dbget-bin/www_bget?vvi:100265559	Protein tyrosine kinase
CSA008816	DOWN	DOWN	GO:0008152//GO:0044238//GO:0005975//GO:0071704//GO:0008150	metabolic process//primary metabolic process//carbohydrate metabolic process//organic substance metabolic process//biological_process	--	--	GO:0016787//GO:0004553//GO:0016798//GO:0003824//GO:0003674	hydrolase activity//hydrolase activity, hydrolyzing O-glycosyl compounds//hydrolase activity, acting on glycosyl bonds//catalytic activity//molecular_function	no KO assigned | (RefSeq) alpha-glucosidase 2	http://www.genome.jp/dbget-bin/www_bget?vvi:100254505	Glycosyl hydrolases family 31
CSA008817	DOWN	DOWN	--	--	--	--	GO:0016491//GO:0003824//GO:0003674	oxidoreductase activity//catalytic activity//molecular_function	K03809 NAD(P)H dehydrogenase (quinone) [EC:1.6.5.2] | (RefSeq) QOR; NAD(P)H dehydrogenase (quinone) FQR1	http://www.genome.jp/dbget-bin/www_bget?vvi:100232919	NADPH-dependent FMN reductase
CSA008829	UP	UP	--	--	--	--	--	--	no KO assigned | (RefSeq) protein trichome birefringence-like 34	http://www.genome.jp/dbget-bin/www_bget?vvi:100261884	GDSL/SGNH-like Acyl-Esterase family found in Pmr5 and Cas1p
CSA008832	UP	UP	--	--	--	--	GO:0005488//GO:0005515//GO:0003674	binding//protein binding//molecular_function	no KO assigned | (RefSeq) F-box/kelch-repeat protein SKIP6	http://www.genome.jp/dbget-bin/www_bget?vvi:100252600	Kelch motif
CSA008845	UP	UP	--	--	--	--	GO:0005515//GO:0005488//GO:0003674	protein binding//binding//molecular_function	no KO assigned | (RefSeq) protein QUIRKY	http://www.genome.jp/dbget-bin/www_bget?vvi:100253604	Plant phosphoribosyltransferase C-terminal
CSA008846	DOWN	DOWN	--	--	--	--	GO:0016740//GO:0016747//GO:0016746//GO:0003674//GO:0003824	transferase activity//transferase activity, transferring acyl groups other than amino-acyl groups//transferase activity, transferring acyl groups//molecular_function//catalytic activity	no KO assigned | (RefSeq) acyltransferase-like protein At3g26840, chloroplastic	http://www.genome.jp/dbget-bin/www_bget?vvi:100246358	Diacylglycerol acyltransferase
CSA008869	UP	UP	--	--	--	--	--	--	K12399 AP-3 complex subunit sigma | (RefSeq) AP-3 complex subunit sigma	http://www.genome.jp/dbget-bin/www_bget?vvi:100254708	--
CSA008935	UP	UP	--	--	--	--	GO:0046983//GO:0003674//GO:0005515//GO:0005488	protein dimerization activity//molecular_function//protein binding//binding	--	--	hAT family C-terminal dimerisation region
CSA008936	UP	UP	--	--	--	--	--	--	--	--	--
CSA008952	DOWN	DOWN	--	--	--	--	--	--	K08233 polyneuridine-aldehyde esterase [EC:3.1.1.78] | (RefSeq) salicylic acid-binding protein 2	http://www.genome.jp/dbget-bin/www_bget?vvi:100267788	Alpha/beta hydrolase family
CSA008963	UP	UP	GO:0008152//GO:0055114//GO:0044699//GO:0008150//GO:0044710	metabolic process//oxidation-reduction process//single-organism process//biological_process//single-organism metabolic process	--	--	GO:0046872//GO:0046914//GO:0008270//GO:0003824//GO:0003674//GO:0043169//GO:0016491//GO:0043167//GO:0005488	metal ion binding//transition metal ion binding//zinc ion binding//catalytic activity//molecular_function//cation binding//oxidoreductase activity//ion binding//binding	K00083 cinnamyl-alcohol dehydrogenase [EC:1.1.1.195] | (RefSeq) probable mannitol dehydrogenase	http://www.genome.jp/dbget-bin/www_bget?vvi:100255907	Zinc-binding dehydrogenase
CSA008965	UP	UP	GO:0008150//GO:0008152//GO:0055114//GO:0044699//GO:0044710	biological_process//metabolic process//oxidation-reduction process//single-organism process//single-organism metabolic process	--	--	GO:0003824//GO:0003674//GO:0043169//GO:0046872//GO:0046914//GO:0008270//GO:0043167//GO:0005488//GO:0016491	catalytic activity//molecular_function//cation binding//metal ion binding//transition metal ion binding//zinc ion binding//ion binding//binding//oxidoreductase activity	K00083 cinnamyl-alcohol dehydrogenase [EC:1.1.1.195] | (RefSeq) probable mannitol dehydrogenase	http://www.genome.jp/dbget-bin/www_bget?vvi:100255907	Zinc-binding dehydrogenase
CSA009002	UP	UP	GO:0046942//GO:0015711//GO:0006835//GO:0044699//GO:1902578//GO:0071702//GO:0051179//GO:0008150//GO:0015743//GO:0044765//GO:0015740//GO:0006810//GO:0051234//GO:0006811//GO:0015849//GO:0006820	carboxylic acid transport//organic anion transport//dicarboxylic acid transport//single-organism process//single-organism localization//organic substance transport//localization//biological_process//malate transport//single-organism transport//C4-dicarboxylate transport//transport//establishment of localization//ion transport//organic acid transport//anion transport	--	--	--	--	no KO assigned | (RefSeq) uncharacterized LOC100250549	http://www.genome.jp/dbget-bin/www_bget?vvi:100250549	TLD
CSA009010	DOWN	DOWN	--	--	--	--	--	--	no KO assigned | (RefSeq) protein LOL1	http://www.genome.jp/dbget-bin/www_bget?vvi:100243854	LSD1 zinc finger
CSA009057	DOWN	DOWN	--	--	--	--	GO:0098772//GO:0016787//GO:0052689//GO:0030599//GO:0004857//GO:0016788//GO:0003824//GO:0030234//GO:0003674	molecular function regulator//hydrolase activity//carboxylic ester hydrolase activity//pectinesterase activity//enzyme inhibitor activity//hydrolase activity, acting on ester bonds//catalytic activity//enzyme regulator activity//molecular_function	no KO assigned | (RefSeq) putative invertase inhibitor	http://www.genome.jp/dbget-bin/www_bget?vvi:100251390	Plant invertase/pectin methylesterase inhibitor
CSA009081	UP	UP	--	--	--	--	--	--	no KO assigned | (RefSeq) uncharacterized LOC100257716	http://www.genome.jp/dbget-bin/www_bget?vvi:100257716	--
CSA009098	UP	UP	--	--	--	--	--	--	no KO assigned | (RefSeq) uncharacterized LOC100264919	http://www.genome.jp/dbget-bin/www_bget?vvi:100264919	DDE superfamily endonuclease
CSA009159	DOWN	DOWN	GO:0006812//GO:0044765//GO:0051234//GO:0006810//GO:0006811//GO:0009987//GO:0044699//GO:0044763//GO:1902578//GO:0055085//GO:0051179//GO:0008150	cation transport//single-organism transport//establishment of localization//transport//ion transport//cellular process//single-organism process//single-organism cellular process//single-organism localization//transmembrane transport//localization//biological_process	GO:0044425//GO:0016021//GO:0016020//GO:0031224//GO:0005575	membrane part//integral component of membrane//membrane//intrinsic component of membrane//cellular_component	GO:0022857//GO:0022891//GO:0022892//GO:0015075//GO:0003674//GO:0005215//GO:0008324	transmembrane transporter activity//substrate-specific transmembrane transporter activity//substrate-specific transporter activity//ion transmembrane transporter activity//molecular_function//transporter activity//cation transmembrane transporter activity	no KO assigned | (RefSeq) metal tolerance protein 10	http://www.genome.jp/dbget-bin/www_bget?vvi:100853409	Cation efflux family
CSA009196	UP	UP	GO:0044699//GO:0055114//GO:0008152//GO:0008150//GO:0044710	single-organism process//oxidation-reduction process//metabolic process//biological_process//single-organism metabolic process	--	--	GO:0046914//GO:0008270//GO:0046872//GO:0003674//GO:0043169//GO:0003824//GO:0016491//GO:0005488//GO:0043167	transition metal ion binding//zinc ion binding//metal ion binding//molecular_function//cation binding//catalytic activity//oxidoreductase activity//binding//ion binding	K00083 cinnamyl-alcohol dehydrogenase [EC:1.1.1.195] | (RefSeq) probable mannitol dehydrogenase	http://www.genome.jp/dbget-bin/www_bget?vvi:100245522	Zinc-binding dehydrogenase
CSA009197	UP	UP	GO:0044710//GO:0008150//GO:0008152//GO:0055114//GO:0044699	single-organism metabolic process//biological_process//metabolic process//oxidation-reduction process//single-organism process	--	--	GO:0016491//GO:0003824//GO:0003674	oxidoreductase activity//catalytic activity//molecular_function	K00083 cinnamyl-alcohol dehydrogenase [EC:1.1.1.195] | (RefSeq) probable mannitol dehydrogenase	http://www.genome.jp/dbget-bin/www_bget?vvi:100245522	Alcohol dehydrogenase GroES-like domain
CSA009210	UP	UP	--	--	--	--	--	--	no KO assigned | (RefSeq) Werner Syndrome-like exonuclease	http://www.genome.jp/dbget-bin/www_bget?vvi:100260246	--
CSA009211	UP	UP	--	--	--	--	--	--	no KO assigned | (RefSeq) uncharacterized LOC100248663	http://www.genome.jp/dbget-bin/www_bget?vvi:100248663	--
CSA009226	UP	UP	GO:0051716//GO:0050896//GO:0007154//GO:0050794//GO:0065007//GO:0008150//GO:0044699//GO:0023052//GO:0044763//GO:0007165//GO:0009987//GO:0050789//GO:0044700	cellular response to stimulus//response to stimulus//cell communication//regulation of cellular process//biological regulation//biological_process//single-organism process//signaling//single-organism cellular process//signal transduction//cellular process//regulation of biological process//single organism signaling	--	--	GO:0003674//GO:0097367//GO:1901265//GO:1901363//GO:0043531//GO:0017076//GO:0001883//GO:0030554//GO:0036094//GO:0032550//GO:0032553//GO:0032555//GO:0032559//GO:0005488//GO:0032549//GO:0000166//GO:0043167//GO:0001882//GO:0005515//GO:0043168//GO:0097159	molecular_function//carbohydrate derivative binding//nucleoside phosphate binding//heterocyclic compound binding//ADP binding//purine nucleotide binding//purine nucleoside binding//adenyl nucleotide binding//small molecule binding//purine ribonucleoside binding//ribonucleotide binding//purine ribonucleotide binding//adenyl ribonucleotide binding//binding//ribonucleoside binding//nucleotide bindin…	no KO assigned | (RefSeq) TMV resistance protein N	http://www.genome.jp/dbget-bin/www_bget?vvi:100264833	TIR domain
CSA009229	DOWN	DOWN	--	--	--	--	--	--	--	--	--
CSA009299	UP	UP	--	--	--	--	--	--	no KO assigned | (RefSeq) UPF0496 protein At3g19330	http://www.genome.jp/dbget-bin/www_bget?vvi:100263323	Protein of unknown function (DUF677)
CSA009302	DOWN	DOWN	GO:0043170//GO:0008150//GO:0071704//GO:0019538//GO:0006468//GO:0044238//GO:0036211//GO:0043412//GO:0008152//GO:0006793//GO:0044267//GO:0044237//GO:0009987//GO:0044260//GO:0006796//GO:0006464//GO:0016310	macromolecule metabolic process//biological_process//organic substance metabolic process//protein metabolic process//protein phosphorylation//primary metabolic process//protein modification process//macromolecule modification//metabolic process//phosphorus metabolic process//cellular protein metabolic process//cellular metabolic process//cellular process//cellular macromolecule metabolic process/…	--	--	GO:0003674//GO:0017076//GO:0003824//GO:0097367//GO:1901265//GO:1901363//GO:0030554//GO:0005524//GO:0016772//GO:0001883//GO:0032550//GO:0032553//GO:0032555//GO:0036094//GO:0016773//GO:0032559//GO:0035639//GO:0005488//GO:0004672//GO:0032549//GO:0000166//GO:0043167//GO:0043168//GO:0097159//GO:0016740//GO:0016301//GO:0001882	molecular_function//purine nucleotide binding//catalytic activity//carbohydrate derivative binding//nucleoside phosphate binding//heterocyclic compound binding//adenyl nucleotide binding//ATP binding//transferase activity, transferring phosphorus-containing groups//purine nucleoside binding//purine ribonucleoside binding//ribonucleotide binding//purine ribonucleotide binding//small molecule bindi…	no KO assigned | (RefSeq) serine/threonine-protein kinase AGC1-7	http://www.genome.jp/dbget-bin/www_bget?vvi:100241619	Protein kinase domain
CSA009304	UP	UP	--	--	--	--	--	--	no KO assigned | (RefSeq) uncharacterized LOC100263890	http://www.genome.jp/dbget-bin/www_bget?vvi:100263890	Divergent PAP2 family
CSA009314	UP	UP	--	--	--	--	GO:0030554//GO:0005524//GO:0016772//GO:0001883//GO:0032550//GO:0032553//GO:0032555//GO:0036094//GO:0035299//GO:0003674//GO:0017076//GO:0003824//GO:0097367//GO:1901265//GO:1901363//GO:0043168//GO:0097159//GO:0016740//GO:0016301//GO:0001882//GO:0016773//GO:0032559//GO:0035639//GO:0005488//GO:0032549//GO:0000166//GO:0043167	adenyl nucleotide binding//ATP binding//transferase activity, transferring phosphorus-containing groups//purine nucleoside binding//purine ribonucleoside binding//ribonucleotide binding//purine ribonucleotide binding//small molecule binding//inositol pentakisphosphate 2-kinase activity//molecular_function//purine nucleotide binding//catalytic activity//carbohydrate derivative binding//nucleoside …	K10572 inositol-pentakisphosphate 2-kinase [EC:2.7.1.158] | (RefSeq) inositol-pentakisphosphate 2-kinase	http://www.genome.jp/dbget-bin/www_bget?vvi:100243814	Inositol-pentakisphosphate 2-kinase
CSA009339	DOWN	DOWN	GO:0044710//GO:1901564//GO:0006807//GO:0009308//GO:0071704//GO:0008150//GO:0044699//GO:0055114//GO:0008152	single-organism metabolic process//organonitrogen compound metabolic process//nitrogen compound metabolic process//amine metabolic process//organic substance metabolic process//biological_process//single-organism process//oxidation-reduction process//metabolic process	--	--	GO:0005488//GO:0043167//GO:0016491//GO:0048037//GO:0043169//GO:0008131//GO:0003674//GO:0048038//GO:0003824//GO:0016638//GO:0016641//GO:0005507//GO:0046914//GO:0046872	binding//ion binding//oxidoreductase activity//cofactor binding//cation binding//primary amine oxidase activity//molecular_function//quinone binding//catalytic activity//oxidoreductase activity, acting on the CH-NH2 group of donors//oxidoreductase activity, acting on the CH-NH2 group of donors, oxygen as acceptor//copper ion binding//transition metal ion binding//metal ion binding	K00276 primary-amine oxidase [EC:1.4.3.21] | (RefSeq) primary amine oxidase	http://www.genome.jp/dbget-bin/www_bget?vvi:100244323	Copper amine oxidase, enzyme domain
CSA009383	UP	UP	--	--	--	--	GO:0005488//GO:0016787//GO:0005515//GO:0003674//GO:0003824//GO:0042578//GO:0016788	binding//hydrolase activity//protein binding//molecular_function//catalytic activity//phosphoric ester hydrolase activity//hydrolase activity, acting on ester bonds	K03037 26S proteasome regulatory subunit N7 | (RefSeq) 26S proteasome non-ATPase regulatory subunit 6	http://www.genome.jp/dbget-bin/www_bget?vvi:100258219	SacI homology domain
CSA009393	DOWN	DOWN	--	--	--	--	--	--	no KO assigned | (RefSeq) random slug protein 5	http://www.genome.jp/dbget-bin/www_bget?vvi:100260491	CRAL/TRIO, N-terminal domain
CSA009395	DOWN	DOWN	GO:0071554//GO:0071840//GO:0016043//GO:0009664//GO:0071669//GO:0008150//GO:0071555//GO:0045229//GO:0009987	cell wall organization or biogenesis//cellular component organization or biogenesis//cellular component organization//plant-type cell wall organization//plant-type cell wall organization or biogenesis//biological_process//cell wall organization//external encapsulating structure organization//cellular process	--	--	GO:0005199//GO:0003674//GO:0005198	structural constituent of cell wall//molecular_function//structural molecule activity	--	--	Pollen proteins Ole e I like
CSA009406	UP	UP	GO:0015672//GO:1902600//GO:0044699//GO:0044763//GO:0015988//GO:1902578//GO:0055085//GO:0015992//GO:0098655//GO:0008150//GO:0051179//GO:0044765//GO:0006812//GO:0006818//GO:0015991//GO:0051234//GO:0006810//GO:0034220//GO:0006811//GO:0098660//GO:0009987//GO:0098662	monovalent inorganic cation transport//hydrogen ion transmembrane transport//single-organism process//single-organism cellular process//energy coupled proton transmembrane transport, against electrochemical gradient//single-organism localization//transmembrane transport//proton transport//cation transmembrane transport//biological_process//localization//single-organism transport//cation transport…	GO:0005575//GO:0098796//GO:0032991//GO:0044425//GO:0016469//GO:0016020//GO:0043234//GO:0033177	cellular_component//membrane protein complex//macromolecular complex//membrane part//proton-transporting two-sector ATPase complex//membrane//protein complex//proton-transporting two-sector ATPase complex, proton-transporting domain	GO:0022892//GO:0015075//GO:0015078//GO:0003674//GO:0005215//GO:0008324//GO:0022891//GO:0022857//GO:0015077//GO:0022890	substrate-specific transporter activity//ion transmembrane transporter activity//hydrogen ion transmembrane transporter activity//molecular_function//transporter activity//cation transmembrane transporter activity//substrate-specific transmembrane transporter activity//transmembrane transporter activity//monovalent inorganic cation transmembrane transporter activity//inorganic cation transmembran…	K02155 V-type H+-transporting ATPase 16kDa proteolipid subunit | (RefSeq) V-type proton ATPase subunit c1	http://www.genome.jp/dbget-bin/www_bget?vvi:100252288	ATP synthase subunit C
CSA009419	UP	UP	--	--	--	--	--	--	K13510 lysophosphatidylcholine acyltransferase / lyso-PAF acetyltransferase [EC:2.3.1.23 2.3.1.67] | (RefSeq) lysophospholipid acyltransferase LPEAT2	http://www.genome.jp/dbget-bin/www_bget?vvi:100262557	EF-hand domain pair
CSA009438	UP	UP	--	--	--	--	GO:0005488//GO:0005515//GO:0003674	binding//protein binding//molecular_function	K14964 Set1/Ash2 histone methyltransferase complex subunit ASH2 | (RefSeq) protein TRAUCO	http://www.genome.jp/dbget-bin/www_bget?vvi:100255238	SPRY domain
CSA009444	DOWN	DOWN	GO:0006950//GO:0050896//GO:0008150	response to stress//response to stimulus//biological_process	--	--	--	--	no KO assigned | (RefSeq) MSA; putative transcription factor	http://www.genome.jp/dbget-bin/www_bget?vvi:100250281	ABA/WDS induced protein
CSA009459	UP	UP	--	--	--	--	--	--	no KO assigned | (RefSeq) uncharacterized LOC100263172	http://www.genome.jp/dbget-bin/www_bget?vvi:100263172	--
CSA009463	UP	UP	GO:0006139//GO:0006807//GO:1901360//GO:0044237//GO:0009987//GO:0044260//GO:0044238//GO:0006259//GO:0015074//GO:0046483//GO:0090304//GO:0008152//GO:0043170//GO:0006725//GO:0034641//GO:0008150//GO:0071704	nucleobase-containing compound metabolic process//nitrogen compound metabolic process//organic cyclic compound metabolic process//cellular metabolic process//cellular process//cellular macromolecule metabolic process//primary metabolic process//DNA metabolic process//DNA integration//heterocycle metabolic process//nucleic acid metabolic process//metabolic process//macromolecule metabolic process/…	--	--	--	--	K01514 exopolyphosphatase [EC:3.6.1.11] | (RefSeq) protein prune homolog	http://www.genome.jp/dbget-bin/www_bget?vvi:100854333	Reverse transcriptase (RNA-dependent DNA polymerase)
CSA009465	UP	UP	--	--	--	--	--	--	--	--	gag-polypeptide of LTR copia-type
CSA009479	DOWN	DOWN	--	--	--	--	--	--	--	--	--
CSA009480	DOWN	DOWN	--	--	--	--	--	--	K07542 phosphatidylinositol glycan, class V [EC:2.4.1.-] | (RefSeq) GPI mannosyltransferase 2	http://www.genome.jp/dbget-bin/www_bget?vvi:100241567	--
CSA009481	DOWN	DOWN	GO:0006506//GO:0006497//GO:0006643//GO:0006661//GO:0006644//GO:0006464//GO:0006796//GO:0042158//GO:1901137//GO:0019637//GO:0009058//GO:1903509//GO:0046488//GO:0009987//GO:0044260//GO:1901576//GO:0045017//GO:0044237//GO:0044267//GO:0008654//GO:0044711//GO:0044255//GO:0044710//GO:0009059//GO:0046486//GO:0006793//GO:0044763//GO:0042157//GO:0008152//GO:0090407//GO:0046474//GO:0043412//GO:0006505//GO:…	GPI anchor biosynthetic process//protein lipidation//membrane lipid metabolic process//phosphatidylinositol biosynthetic process//phospholipid metabolic process//cellular protein modification process//phosphate-containing compound metabolic process//lipoprotein biosynthetic process//carbohydrate derivative biosynthetic process//organophosphate metabolic process//biosynthetic process//liposacchari…	--	--	GO:0016740//GO:0016758//GO:0016757//GO:0003824//GO:0003674	transferase activity//transferase activity, transferring hexosyl groups//transferase activity, transferring glycosyl groups//catalytic activity//molecular_function	K07542 phosphatidylinositol glycan, class V [EC:2.4.1.-] | (RefSeq) GPI mannosyltransferase 2	http://www.genome.jp/dbget-bin/www_bget?vvi:100241567	Mannosyltransferase (PIG-V))
CSA009488	DOWN	DOWN	GO:0044238//GO:2000112//GO:0006355//GO:0034654//GO:0034645//GO:1901362//GO:0019438//GO:0046483//GO:0090304//GO:0008152//GO:0006725//GO:0050794//GO:0043170//GO:0019222//GO:1903506//GO:0044271//GO:0034641//GO:0051252//GO:0071704//GO:0008150//GO:0016070//GO:0019219//GO:0044249//GO:0065007//GO:0009058//GO:0010468//GO:2001141//GO:0006139//GO:0051171//GO:0031323//GO:0097659//GO:0032774//GO:0006807//GO:…	primary metabolic process//regulation of cellular macromolecule biosynthetic process//regulation of transcription, DNA-templated//nucleobase-containing compound biosynthetic process//cellular macromolecule biosynthetic process//organic cyclic compound biosynthetic process//aromatic compound biosynthetic process//heterocycle metabolic process//nucleic acid metabolic process//metabolic process//cel…	--	--	GO:0001071//GO:0003674//GO:0003700	nucleic acid binding transcription factor activity//molecular_function//transcription factor activity, sequence-specific DNA binding	K09285 AP2-like factor, ANT lineage | (RefSeq) AP2-like ethylene-responsive transcription factor At1g16060	http://www.genome.jp/dbget-bin/www_bget?vvi:100260401	AP2 domain
CSA009525	UP	UP	GO:0008150//GO:0051179//GO:1902578//GO:0044699//GO:0006820//GO:0006811//GO:0006810//GO:0051234//GO:0044765	biological_process//localization//single-organism localization//single-organism process//anion transport//ion transport//transport//establishment of localization//single-organism transport	GO:0005575//GO:0031224//GO:0016020//GO:0016021//GO:0044425	cellular_component//intrinsic component of membrane//membrane//integral component of membrane//membrane part	--	--	no KO assigned | (RefSeq) probable boron transporter 2	http://www.genome.jp/dbget-bin/www_bget?vvi:100247044	HCO3- transporter family
CSA009529	UP	UP	--	--	--	--	GO:0036094//GO:0032553//GO:0032555//GO:0032550//GO:0001883//GO:1901363//GO:0097367//GO:1901265//GO:0017076//GO:0032561//GO:0003674//GO:0019001//GO:0001882//GO:0097159//GO:0043168//GO:0005525//GO:0043167//GO:0032549//GO:0000166//GO:0035639//GO:0005488	small molecule binding//ribonucleotide binding//purine ribonucleotide binding//purine ribonucleoside binding//purine nucleoside binding//heterocyclic compound binding//carbohydrate derivative binding//nucleoside phosphate binding//purine nucleotide binding//guanyl ribonucleotide binding//molecular_function//guanyl nucleotide binding//nucleoside binding//organic cyclic compound binding//anion bind…	K07937 ADP-ribosylation factor 1 | (RefSeq) ADP-ribosylation factor	http://www.genome.jp/dbget-bin/www_bget?vvi:100242677	ADP-ribosylation factor family
CSA009544	UP	UP	--	--	--	--	--	--	--	--	--
CSA009545	UP	UP	--	--	--	--	--	--	--	--	Plant mobile domain
CSA009560	DOWN	DOWN	GO:0009101//GO:0043412//GO:0008152//GO:0044763//GO:0034645//GO:0044238//GO:0005975//GO:0044699//GO:0036211//GO:0008150//GO:0071704//GO:0019538//GO:0044249//GO:0043170//GO:1901135//GO:1901137//GO:0009058//GO:0070085//GO:0006464//GO:0009100//GO:0044237//GO:0006486//GO:0009987//GO:1901576//GO:0044260//GO:0044723//GO:0043413//GO:0009059//GO:0044710//GO:0044267	glycoprotein biosynthetic process//macromolecule modification//metabolic process//single-organism cellular process//cellular macromolecule biosynthetic process//primary metabolic process//carbohydrate metabolic process//single-organism process//protein modification process//biological_process//organic substance metabolic process//protein metabolic process//cellular biosynthetic process//macromole…	GO:0005575//GO:0016020	cellular_component//membrane	GO:0016758//GO:0003824//GO:0016757//GO:0003674//GO:0008378//GO:0016740	transferase activity, transferring hexosyl groups//catalytic activity//transferase activity, transferring glycosyl groups//molecular_function//galactosyltransferase activity//transferase activity	no KO assigned | (RefSeq) beta-1,3-galactosyltransferase sqv-2	http://www.genome.jp/dbget-bin/www_bget?vvi:100264716	Galactosyltransferase
CSA009570	DOWN	DOWN	GO:2000112//GO:0044238//GO:0034645//GO:0034654//GO:0006355//GO:1901362//GO:0046483//GO:0090304//GO:0019438//GO:0008152//GO:0043170//GO:0019222//GO:0050794//GO:0006725//GO:0044271//GO:1903506//GO:0034641//GO:0019219//GO:0016070//GO:0051252//GO:0008150//GO:0071704//GO:0065007//GO:0044249//GO:0006139//GO:2001141//GO:0010468//GO:0009058//GO:0031323//GO:0051171//GO:0032774//GO:0006807//GO:0097659//GO:…	regulation of cellular macromolecule biosynthetic process//primary metabolic process//cellular macromolecule biosynthetic process//nucleobase-containing compound biosynthetic process//regulation of transcription, DNA-templated//organic cyclic compound biosynthetic process//heterocycle metabolic process//nucleic acid metabolic process//aromatic compound biosynthetic process//metabolic process//mac…	--	--	GO:0003674//GO:1901363//GO:0097159//GO:0005488//GO:0003677//GO:0003676	molecular_function//heterocyclic compound binding//organic cyclic compound binding//binding//DNA binding//nucleic acid binding	no KO assigned | (RefSeq) NAC domain-containing protein 92	http://www.genome.jp/dbget-bin/www_bget?vvi:100266459	No apical meristem (NAM) protein
CSA009617	DOWN	DOWN	GO:0044710//GO:0009987//GO:0044723//GO:0044237//GO:0006071//GO:0006066//GO:0019400//GO:0008150//GO:0071704//GO:0044699//GO:1901615//GO:0044238//GO:0019751//GO:0005975//GO:0008152//GO:0044262//GO:0044763//GO:0044281	single-organism metabolic process//cellular process//single-organism carbohydrate metabolic process//cellular metabolic process//glycerol metabolic process//alcohol metabolic process//alditol metabolic process//biological_process//organic substance metabolic process//single-organism process//organic hydroxy compound metabolic process//primary metabolic process//polyol metabolic process//carbohydr…	--	--	GO:0016787//GO:0008081//GO:0003674//GO:0008889//GO:0003824//GO:0042578//GO:0016788	hydrolase activity//phosphoric diester hydrolase activity//molecular_function//glycerophosphodiester phosphodiesterase activity//catalytic activity//phosphoric ester hydrolase activity//hydrolase activity, acting on ester bonds	K01126 glycerophosphoryl diester phosphodiesterase [EC:3.1.4.46] | (RefSeq) glycerophosphodiester phosphodiesterase GDPD6	http://www.genome.jp/dbget-bin/www_bget?vvi:100260480	Glycerophosphoryl diester phosphodiesterase family
CSA009643	DOWN	DOWN	--	--	--	--	--	--	K08869 aarF domain-containing kinase | (RefSeq) uncharacterized protein slr0889-like	http://www.genome.jp/dbget-bin/www_bget?vvi:100253088	--
CSA009654	DOWN	DOWN	GO:0044238//GO:0036211//GO:0043412//GO:0008152//GO:0043170//GO:0071704//GO:0008150//GO:0006468//GO:0019538//GO:0006796//GO:0006464//GO:0016310//GO:0006793//GO:0044267//GO:0044237//GO:0044260//GO:0009987	primary metabolic process//protein modification process//macromolecule modification//metabolic process//macromolecule metabolic process//organic substance metabolic process//biological_process//protein phosphorylation//protein metabolic process//phosphate-containing compound metabolic process//cellular protein modification process//phosphorylation//phosphorus metabolic process//cellular protein m…	--	--	GO:0030554//GO:0001883//GO:0016772//GO:0005524//GO:0032550//GO:0032555//GO:0032553//GO:0036094//GO:0003674//GO:0017076//GO:0003824//GO:1901265//GO:0097367//GO:1901363//GO:0043168//GO:0016740//GO:0097159//GO:0016301//GO:0001882//GO:0032559//GO:0016773//GO:0005488//GO:0035639//GO:0004672//GO:0000166//GO:0032549//GO:0043167	adenyl nucleotide binding//purine nucleoside binding//transferase activity, transferring phosphorus-containing groups//ATP binding//purine ribonucleoside binding//purine ribonucleotide binding//ribonucleotide binding//small molecule binding//molecular_function//purine nucleotide binding//catalytic activity//nucleoside phosphate binding//carbohydrate derivative binding//heterocyclic compound bindi…	no KO assigned | (RefSeq) serine/threonine-protein kinase At3g07070	http://www.genome.jp/dbget-bin/www_bget?vvi:100248308	Protein kinase domain
CSA009667	DOWN	DOWN	--	--	GO:0005575//GO:0043226//GO:0044464//GO:0005634//GO:0005622//GO:0043229//GO:0043231//GO:0005623//GO:0044424//GO:0043227	cellular_component//organelle//cell part//nucleus//intracellular//intracellular organelle//intracellular membrane-bounded organelle//cell//intracellular part//membrane-bounded organelle	GO:0003674//GO:1901363//GO:0097159//GO:0005488//GO:0003677//GO:0003676	molecular_function//heterocyclic compound binding//organic cyclic compound binding//binding//DNA binding//nucleic acid binding	no KO assigned | (RefSeq) squamosa promoter-binding protein 1	http://www.genome.jp/dbget-bin/www_bget?vvi:100245363	SBP domain
CSA009679	UP	UP	--	--	--	--	--	--	no KO assigned | (RefSeq) uncharacterized LOC100854951	http://www.genome.jp/dbget-bin/www_bget?vvi:100854951	--
CSA009699	DOWN	DOWN	GO:0008152//GO:0019438//GO:0046483//GO:0090304//GO:1901362//GO:0044238//GO:2000112//GO:0006355//GO:0034645//GO:0034654//GO:0065007//GO:0044249//GO:0051252//GO:0008150//GO:0071704//GO:0019219//GO:0016070//GO:1903506//GO:0044271//GO:0034641//GO:0006725//GO:0050794//GO:0043170//GO:0019222//GO:0097659//GO:0032774//GO:0006807//GO:0051171//GO:0031323//GO:0009058//GO:2001141//GO:0010468//GO:0006139//GO:…	metabolic process//aromatic compound biosynthetic process//heterocycle metabolic process//nucleic acid metabolic process//organic cyclic compound biosynthetic process//primary metabolic process//regulation of cellular macromolecule biosynthetic process//regulation of transcription, DNA-templated//cellular macromolecule biosynthetic process//nucleobase-containing compound biosynthetic process//bio…	--	--	GO:0001071//GO:1901363//GO:0003674//GO:0003700//GO:0097159//GO:0003676//GO:0043565//GO:0005488//GO:0003677	nucleic acid binding transcription factor activity//heterocyclic compound binding//molecular_function//transcription factor activity, sequence-specific DNA binding//organic cyclic compound binding//nucleic acid binding//sequence-specific DNA binding//binding//DNA binding	no KO assigned | (RefSeq) probable WRKY transcription factor 31	http://www.genome.jp/dbget-bin/www_bget?vvi:100243099	WRKY DNA -binding domain
CSA009708	UP	UP	GO:0008150//GO:0071704//GO:0008299//GO:0044249//GO:0008610//GO:0044238//GO:0006629//GO:0044699//GO:0006720//GO:0008152//GO:0044763//GO:0044255//GO:0044710//GO:0044711//GO:0044237//GO:0009987//GO:1901576//GO:0009058	biological_process//organic substance metabolic process//isoprenoid biosynthetic process//cellular biosynthetic process//lipid biosynthetic process//primary metabolic process//lipid metabolic process//single-organism process//isoprenoid metabolic process//metabolic process//single-organism cellular process//cellular lipid metabolic process//single-organism metabolic process//single-organism biosy…	--	--	--	--	K13789 geranylgeranyl diphosphate synthase, type II [EC:2.5.1.1 2.5.1.10 2.5.1.29] | (RefSeq) geranylgeranyl pyrophosphate synthase, chloroplastic	http://www.genome.jp/dbget-bin/www_bget?vvi:100266842	Polyprenyl synthetase
CSA009731	UP	UP	--	--	--	--	--	--	no KO assigned | (RefSeq) histidine protein methyltransferase 1 homolog	http://www.genome.jp/dbget-bin/www_bget?vvi:100252020	--
CSA009747	DOWN	DOWN	GO:0055114//GO:0008152//GO:0044699//GO:0008150//GO:0044710	oxidation-reduction process//metabolic process//single-organism process//biological_process//single-organism metabolic process	--	--	GO:0005506//GO:0046872//GO:0046914//GO:1901363//GO:0003824//GO:0020037//GO:0003674//GO:0043169//GO:0016491//GO:0046906//GO:0097159//GO:0016705//GO:0043167//GO:0005488	iron ion binding//metal ion binding//transition metal ion binding//heterocyclic compound binding//catalytic activity//heme binding//molecular_function//cation binding//oxidoreductase activity//tetrapyrrole binding//organic cyclic compound binding//oxidoreductase activity, acting on paired donors, with incorporation or reduction of molecular oxygen//ion binding//binding	no KO assigned | (RefSeq) cytochrome P450 71A26-like	http://www.genome.jp/dbget-bin/www_bget?vvi:100241660	Cytochrome P450
CSA009783	UP	UP	--	--	--	--	--	--	no KO assigned | (RefSeq) uncharacterized LOC100245953	http://www.genome.jp/dbget-bin/www_bget?vvi:100245953	Myb/SANT-like DNA-binding domain
CSA009811	DOWN	DOWN	GO:0044699//GO:0044763//GO:0050794//GO:0007050//GO:0065007//GO:0048523//GO:0008150//GO:0045786//GO:0007049//GO:0022402//GO:0051726//GO:0009987//GO:0048519//GO:0050789	single-organism process//single-organism cellular process//regulation of cellular process//cell cycle arrest//biological regulation//negative regulation of cellular process//biological_process//negative regulation of cell cycle//cell cycle//cell cycle process//regulation of cell cycle//cellular process//negative regulation of biological process//regulation of biological process	GO:0005575//GO:0043226//GO:0044464//GO:0005634//GO:0005622//GO:0043229//GO:0043231//GO:0005623//GO:0044424//GO:0043227	cellular_component//organelle//cell part//nucleus//intracellular//intracellular organelle//intracellular membrane-bounded organelle//cell//intracellular part//membrane-bounded organelle	GO:0030291//GO:0019887//GO:0016538//GO:0004857//GO:0003674//GO:0004860//GO:0030234//GO:0098772//GO:0004861//GO:0019210//GO:0019207	protein serine/threonine kinase inhibitor activity//protein kinase regulator activity//cyclin-dependent protein serine/threonine kinase regulator activity//enzyme inhibitor activity//molecular_function//protein kinase inhibitor activity//enzyme regulator activity//molecular function regulator//cyclin-dependent protein serine/threonine kinase inhibitor activity//kinase inhibitor activity//kinase r…	no KO assigned | (RefSeq) cyclin-dependent kinase inhibitor 7	http://www.genome.jp/dbget-bin/www_bget?vvi:100260966	Cyclin-dependent kinase inhibitor
CSA009812	UP	UP	--	--	--	--	GO:0003674//GO:0017076//GO:0043531//GO:1901363//GO:1901265//GO:0097367//GO:0030554//GO:0001883//GO:0032555//GO:0032553//GO:0032550//GO:0036094//GO:0005488//GO:0032559//GO:0043167//GO:0000166//GO:0032549//GO:0097159//GO:0043168//GO:0001882	molecular_function//purine nucleotide binding//ADP binding//heterocyclic compound binding//nucleoside phosphate binding//carbohydrate derivative binding//adenyl nucleotide binding//purine nucleoside binding//purine ribonucleotide binding//ribonucleotide binding//purine ribonucleoside binding//small molecule binding//binding//adenyl ribonucleotide binding//ion binding//nucleotide binding//ribonucl…	K13457 disease resistance protein RPM1 | (RefSeq) disease resistance protein RPM1	http://www.genome.jp/dbget-bin/www_bget?vvi:100854691	NB-ARC domain
CSA009841	DOWN	DOWN	GO:0051179//GO:0008150//GO:0055085//GO:1902578//GO:0044763//GO:0044699//GO:0009987//GO:0006811//GO:0006810//GO:0051234//GO:0006812//GO:0044765	localization//biological_process//transmembrane transport//single-organism localization//single-organism cellular process//single-organism process//cellular process//ion transport//transport//establishment of localization//cation transport//single-organism transport	GO:0031224//GO:0005575//GO:0016021//GO:0016020//GO:0044425	intrinsic component of membrane//cellular_component//integral component of membrane//membrane//membrane part	GO:0008324//GO:0005215//GO:0003674//GO:0015297//GO:0015298//GO:0015291//GO:0015078//GO:0015075//GO:0022892//GO:0022804//GO:0022890//GO:0015299//GO:0015077//GO:0022857//GO:0022891	cation transmembrane transporter activity//transporter activity//molecular_function//antiporter activity//solute:cation antiporter activity//secondary active transmembrane transporter activity//hydrogen ion transmembrane transporter activity//ion transmembrane transporter activity//substrate-specific transporter activity//active transmembrane transporter activity//inorganic cation transmembrane t…	no KO assigned | (RefSeq) K(+) efflux antiporter 3, chloroplastic	http://www.genome.jp/dbget-bin/www_bget?vvi:100259410	Sodium/hydrogen exchanger family
CSA009854	UP	UP	GO:0008150//GO:0071704//GO:0005975//GO:0044238//GO:0008152	biological_process//organic substance metabolic process//carbohydrate metabolic process//primary metabolic process//metabolic process	--	--	GO:0004553//GO:0016787//GO:0003674//GO:0003824//GO:0016798	hydrolase activity, hydrolyzing O-glycosyl compounds//hydrolase activity//molecular_function//catalytic activity//hydrolase activity, acting on glycosyl bonds	K01188 beta-glucosidase [EC:3.2.1.21] | (RefSeq) beta-glucosidase 40	http://www.genome.jp/dbget-bin/www_bget?vvi:100247567	Glycosyl hydrolase family 1
CSA009871	UP	UP	--	--	--	--	--	--	no KO assigned | (RefSeq) uncharacterized LOC100259417	http://www.genome.jp/dbget-bin/www_bget?vvi:100259417	--
CSA009879	DOWN	DOWN	GO:0008152//GO:0043412//GO:0036211//GO:0044238//GO:0071704//GO:0008150//GO:0006468//GO:0019538//GO:0043170//GO:0016310//GO:0006464//GO:0006796//GO:0009987//GO:0044260//GO:0044237//GO:0044267//GO:0006793	metabolic process//macromolecule modification//protein modification process//primary metabolic process//organic substance metabolic process//biological_process//protein phosphorylation//protein metabolic process//macromolecule metabolic process//phosphorylation//cellular protein modification process//phosphate-containing compound metabolic process//cellular process//cellular macromolecule metabol…	--	--	GO:0036094//GO:0032550//GO:0032555//GO:0032553//GO:0005524//GO:0001883//GO:0016772//GO:0030554//GO:0097367//GO:1901265//GO:1901363//GO:0017076//GO:0003824//GO:0003674//GO:0016301//GO:0001882//GO:0043168//GO:0097159//GO:0016740//GO:0032549//GO:0000166//GO:0043167//GO:0004672//GO:0032559//GO:0016773//GO:0035639//GO:0005488	small molecule binding//purine ribonucleoside binding//purine ribonucleotide binding//ribonucleotide binding//ATP binding//purine nucleoside binding//transferase activity, transferring phosphorus-containing groups//adenyl nucleotide binding//carbohydrate derivative binding//nucleoside phosphate binding//heterocyclic compound binding//purine nucleotide binding//catalytic activity//molecular_functi…	no KO assigned | (RefSeq) PTI1-like tyrosine-protein kinase At3g15890	http://www.genome.jp/dbget-bin/www_bget?vvi:100256439	Protein kinase domain
CSA009896	UP	UP	--	--	--	--	GO:0003674//GO:0043169//GO:0046872//GO:0046914//GO:0008270//GO:0043167//GO:0005488//GO:0005515	molecular_function//cation binding//metal ion binding//transition metal ion binding//zinc ion binding//ion binding//binding//protein binding	K17604 zinc finger SWIM domain-containing protein 3 | (RefSeq) uncharacterized LOC100251030	http://www.genome.jp/dbget-bin/www_bget?vvi:100251030	SWIM zinc finger
CSA009904	UP	UP	GO:0071704//GO:0008150//GO:0015980//GO:0006082//GO:0015977//GO:0045333//GO:0009060//GO:0072350//GO:0055114//GO:0008152//GO:0044763//GO:0044281//GO:0006099//GO:0044238//GO:0044699//GO:0044237//GO:0019752//GO:0009987//GO:0044710//GO:0043436//GO:0006101//GO:0006091	organic substance metabolic process//biological_process//energy derivation by oxidation of organic compounds//organic acid metabolic process//carbon fixation//cellular respiration//aerobic respiration//tricarboxylic acid metabolic process//oxidation-reduction process//metabolic process//single-organism cellular process//small molecule metabolic process//tricarboxylic acid cycle//primary metabolic…	--	--	GO:0003824//GO:0008964//GO:0003674//GO:0004611//GO:0016831//GO:0016829//GO:0016830	catalytic activity//phosphoenolpyruvate carboxylase activity//molecular_function//phosphoenolpyruvate carboxykinase activity//carboxy-lyase activity//lyase activity//carbon-carbon lyase activity	K01595 phosphoenolpyruvate carboxylase [EC:4.1.1.31] | (RefSeq) phosphoenolpyruvate carboxylase, housekeeping isozyme	http://www.genome.jp/dbget-bin/www_bget?vvi:100267525	Phosphoenolpyruvate carboxylase
CSA009933	DOWN	DOWN	GO:0044238//GO:0036211//GO:0043412//GO:0008152//GO:0043170//GO:0006468//GO:0019538//GO:0071704//GO:0008150//GO:0006796//GO:0006464//GO:0016310//GO:0006793//GO:0044267//GO:0044237//GO:0044260//GO:0009987	primary metabolic process//protein modification process//macromolecule modification//metabolic process//macromolecule metabolic process//protein phosphorylation//protein metabolic process//organic substance metabolic process//biological_process//phosphate-containing compound metabolic process//cellular protein modification process//phosphorylation//phosphorus metabolic process//cellular protein m…	--	--	GO:0030554//GO:0005524//GO:0001883//GO:0016772//GO:0032555//GO:0032553//GO:0032550//GO:0036094//GO:0003674//GO:0003824//GO:0017076//GO:1901363//GO:0097367//GO:1901265//GO:0097159//GO:0016740//GO:0043168//GO:0001882//GO:0016301//GO:0035639//GO:0005488//GO:0032559//GO:0016773//GO:0004672//GO:0030246//GO:0043167//GO:0032549//GO:0000166	adenyl nucleotide binding//ATP binding//purine nucleoside binding//transferase activity, transferring phosphorus-containing groups//purine ribonucleotide binding//ribonucleotide binding//purine ribonucleoside binding//small molecule binding//molecular_function//catalytic activity//purine nucleotide binding//heterocyclic compound binding//carbohydrate derivative binding//nucleoside phosphate bindi…	K04733 interleukin-1 receptor-associated kinase 4 [EC:2.7.11.1] | (RefSeq) L-type lectin-domain containing receptor kinase IX.1	http://www.genome.jp/dbget-bin/www_bget?vvi:100259008	Protein kinase domain
CSA009954	UP	UP	--	--	--	--	--	--	--	--	Myb/SANT-like DNA-binding domain
CSA009956	UP	UP	GO:0051179//GO:0008150//GO:0051641//GO:0070727//GO:0015031//GO:0033036//GO:0051649//GO:0071702//GO:0016192//GO:0045184//GO:0008104//GO:0034613//GO:0006810//GO:0051234//GO:0046907//GO:0006886	localization//biological_process//cellular localization//cellular macromolecule localization//protein transport//macromolecule localization//establishment of localization in cell//organic substance transport//vesicle-mediated transport//establishment of protein localization//protein localization//cellular protein localization//transport//establishment of localization//intracellular transport//int…	GO:0030135//GO:0030125//GO:0005622//GO:0044422//GO:0030662//GO:0030133//GO:0030117//GO:0098588//GO:0044431//GO:0030136//GO:0071944//GO:0044464//GO:0098796//GO:0043226//GO:0044433//GO:0048475//GO:0005575//GO:0016023//GO:0031982//GO:0098797//GO:0005794//GO:0030118//GO:0043227//GO:0043234//GO:0044424//GO:0005886//GO:0044459//GO:0012510//GO:0031410//GO:0005623//GO:0030658//GO:0098805//GO:0005905//GO:…	coated vesicle//clathrin vesicle coat//intracellular//organelle part//coated vesicle membrane//transport vesicle//membrane coat//bounding membrane of organelle//Golgi apparatus part//clathrin-coated vesicle//cell periphery//cell part//membrane protein complex//organelle//cytoplasmic vesicle part//coated membrane//cellular_component//cytoplasmic membrane-bounded vesicle//vesicle//plasma membrane p…	GO:0003674//GO:0005198	molecular_function//structural molecule activity	no KO assigned | (RefSeq) clathrin light chain 2	http://www.genome.jp/dbget-bin/www_bget?vvi:100248438	Clathrin light chain
CSA009959	DOWN	DOWN	GO:0008150//GO:0008152//GO:0009058	biological_process//metabolic process//biosynthetic process	--	--	GO:0003674//GO:0003824	molecular_function//catalytic activity	no KO assigned | (RefSeq) uncharacterized isomerase BH0283	http://www.genome.jp/dbget-bin/www_bget?vvi:100266556	Phenazine biosynthesis-like protein
CSA010017	DOWN	DOWN	GO:0008152//GO:0008150	metabolic process//biological_process	--	--	GO:0003824//GO:0003674	catalytic activity//molecular_function	K18660 malonyl-CoA/methylmalonyl-CoA synthetase [EC:6.2.1.-] | (RefSeq) malonate--CoA ligase	http://www.genome.jp/dbget-bin/www_bget?vvi:100258310	Thioesterase superfamily
CSA010023	DOWN	DOWN	GO:0044710//GO:0008150//GO:0044699//GO:0055114//GO:0008152	single-organism metabolic process//biological_process//single-organism process//oxidation-reduction process//metabolic process	GO:0044425//GO:0016021//GO:0016020//GO:0031224//GO:0005575	membrane part//integral component of membrane//membrane//intrinsic component of membrane//cellular_component	GO:0005488//GO:0043167//GO:0016705//GO:0000166//GO:0097159//GO:0043168//GO:0050662//GO:0004497//GO:0016491//GO:0016709//GO:0048037//GO:0003674//GO:0003824//GO:1901363//GO:1901265//GO:0004506//GO:0036094//GO:0050660	binding//ion binding//oxidoreductase activity, acting on paired donors, with incorporation or reduction of molecular oxygen//nucleotide binding//organic cyclic compound binding//anion binding//coenzyme binding//monooxygenase activity//oxidoreductase activity//oxidoreductase activity, acting on paired donors, with incorporation or reduction of molecular oxygen, NAD(P)H as one donor, and incorporat…	K00511 squalene monooxygenase [EC:1.14.14.17] | (RefSeq) squalene monooxygenase	http://www.genome.jp/dbget-bin/www_bget?vvi:100254037	Squalene epoxidase
CSA010040	DOWN	DOWN	--	--	--	--	--	--	no KO assigned | (RefSeq) putative UPF0481 protein At3g02645	http://www.genome.jp/dbget-bin/www_bget?vvi:100258254	Plant protein of unknown function
CSA010122	DOWN	DOWN	--	--	--	--	--	--	no KO assigned | (RefSeq) protein N-lysine methyltransferase METTL21A	http://www.genome.jp/dbget-bin/www_bget?vvi:100259741	--
CSA010128	UP	UP	--	--	--	--	--	--	no KO assigned | (RefSeq) protein trichome birefringence-like 34	http://www.genome.jp/dbget-bin/www_bget?vvi:100261884	PMR5 N terminal Domain
CSA010143	DOWN	DOWN	--	--	--	--	GO:0003674//GO:0005488//GO:0005515	molecular_function//binding//protein binding	K13113 ubiquitin-like protein 5 | (RefSeq) ubiquitin-like protein 5	http://www.genome.jp/dbget-bin/www_bget?vvi:100248645	Ubiquitin family
CSA010144	UP	UP	--	--	--	--	GO:0005515//GO:0005488//GO:0003674	protein binding//binding//molecular_function	K13113 ubiquitin-like protein 5 | (RefSeq) ubiquitin-like protein 5	http://www.genome.jp/dbget-bin/www_bget?vvi:100248645	Ubiquitin family
CSA010161	UP	UP	--	--	--	--	GO:0003682//GO:0003674//GO:0005488//GO:0044877	chromatin binding//molecular_function//binding//macromolecular complex binding	K09422 myb proto-oncogene protein, plant | (RefSeq) telomere repeat-binding factor 1	http://www.genome.jp/dbget-bin/www_bget?vvi:100261713	Myb-like DNA-binding domain
CSA010176	UP	UP	--	--	--	--	--	--	no KO assigned | (RefSeq) uncharacterized LOC100854026	http://www.genome.jp/dbget-bin/www_bget?vvi:100854026	--
CSA010183	DOWN	DOWN	--	--	--	--	GO:0003674//GO:0005488//GO:0005515	molecular_function//binding//protein binding	no KO assigned | (RefSeq) BTB/POZ domain-containing protein At1g03010	http://www.genome.jp/dbget-bin/www_bget?vvi:100251110	NPH3 family
CSA010185	UP	UP	--	--	--	--	--	--	no KO assigned | (RefSeq) pentatricopeptide repeat-containing protein At2g13600	http://www.genome.jp/dbget-bin/www_bget?vvi:100253980	PPR repeat family
CSA010214	UP	UP	GO:0044238//GO:0034645//GO:0006259//GO:0046483//GO:0090304//GO:0008152//GO:0006260//GO:0006725//GO:0043170//GO:0034641//GO:0008150//GO:0071704//GO:0044249//GO:0009058//GO:0006139//GO:0006807//GO:0009059//GO:0044237//GO:1901360//GO:0006278//GO:0044260//GO:0009987//GO:1901576	primary metabolic process//cellular macromolecule biosynthetic process//DNA metabolic process//heterocycle metabolic process//nucleic acid metabolic process//metabolic process//DNA replication//cellular aromatic compound metabolic process//macromolecule metabolic process//cellular nitrogen compound metabolic process//biological_process//organic substance metabolic process//cellular biosynthetic p…	--	--	GO:0016772//GO:0003964//GO:0003674//GO:0003824//GO:1901363//GO:0016740//GO:0097159//GO:0003723//GO:0016779//GO:0034061//GO:0005488//GO:0003676	transferase activity, transferring phosphorus-containing groups//RNA-directed DNA polymerase activity//molecular_function//catalytic activity//heterocyclic compound binding//transferase activity//organic cyclic compound binding//RNA binding//nucleotidyltransferase activity//DNA polymerase activity//binding//nucleic acid binding	no KO assigned | (RefSeq) uncharacterized LOC100250082	http://www.genome.jp/dbget-bin/www_bget?vvi:100250082	Reverse transcriptase (RNA-dependent DNA polymerase)
CSA010219	DOWN	DOWN	GO:0071704//GO:0008150//GO:0005992//GO:0005991//GO:0044249//GO:0005984//GO:0046351//GO:0016051//GO:0034637//GO:0008152//GO:0044262//GO:0044763//GO:0044238//GO:0005975//GO:0009312//GO:0044699//GO:0044237//GO:0009987//GO:1901576//GO:0044723//GO:0009311//GO:0044710//GO:0044711//GO:0009058	organic substance metabolic process//biological_process//trehalose biosynthetic process//trehalose metabolic process//cellular biosynthetic process//disaccharide metabolic process//disaccharide biosynthetic process//carbohydrate biosynthetic process//cellular carbohydrate biosynthetic process//metabolic process//cellular carbohydrate metabolic process//single-organism cellular process//primary me…	--	--	GO:0003824//GO:0003674	catalytic activity//molecular_function	K16055 trehalose 6-phosphate synthase/phosphatase [EC:2.4.1.15 3.1.3.12] | (RefSeq) alpha,alpha-trehalose-phosphate synthase [UDP-forming] 6-like	http://www.genome.jp/dbget-bin/www_bget?vvi:100252552	Trehalose-phosphatase
CSA010234	DOWN	DOWN	--	--	GO:0016020//GO:0005575	membrane//cellular_component	--	--	K15283 solute carrier family 35, member E1 | (RefSeq) triose phosphate/phosphate translocator, chloroplastic	http://www.genome.jp/dbget-bin/www_bget?vvi:100259322	Triose-phosphate Transporter family
CSA010274	DOWN	DOWN	--	--	--	--	--	--	no KO assigned | (RefSeq) thioredoxin-like protein AAED1, chloroplastic	http://www.genome.jp/dbget-bin/www_bget?vvi:100249728	AhpC/TSA antioxidant enzyme
CSA010349	DOWN	DOWN	--	--	--	--	GO:0003674//GO:0003824	molecular_function//catalytic activity	K14497 protein phosphatase 2C [EC:3.1.3.16] | (RefSeq) protein phosphatase 2C 37	http://www.genome.jp/dbget-bin/www_bget?vvi:100247958	Protein phosphatase 2C
CSA010361	UP	UP	--	--	--	--	--	--	--	--	--
CSA010362	UP	UP	--	--	--	--	--	--	no KO assigned | (RefSeq) histone deacetylase 8	http://www.genome.jp/dbget-bin/www_bget?vvi:100255252	Histone deacetylase domain
CSA010376	UP	UP	GO:0008152//GO:0046483//GO:0043412//GO:0090304//GO:0001522//GO:0044238//GO:0016070//GO:0071704//GO:0008150//GO:0034641//GO:0043170//GO:0006725//GO:0006807//GO:0009451//GO:0006139//GO:0009987//GO:0044260//GO:1901360//GO:0044237	metabolic process//heterocycle metabolic process//macromolecule modification//nucleic acid metabolic process//pseudouridine synthesis//primary metabolic process//RNA metabolic process//organic substance metabolic process//biological_process//cellular nitrogen compound metabolic process//macromolecule metabolic process//cellular aromatic compound metabolic process//nitrogen compound metabolic proc…	--	--	GO:0009982//GO:0016866//GO:1901363//GO:0003824//GO:0003674//GO:0003723//GO:0097159//GO:0016853//GO:0003676//GO:0005488	pseudouridine synthase activity//intramolecular transferase activity//heterocyclic compound binding//catalytic activity//molecular_function//RNA binding//organic cyclic compound binding//isomerase activity//nucleic acid binding//binding	K06176 tRNA pseudouridine13 synthase [EC:5.4.99.27] | (RefSeq) pseudouridylate synthase 7 homolog	http://www.genome.jp/dbget-bin/www_bget?vvi:100260502	tRNA pseudouridine synthase D (TruD)
CSA010405	DOWN	DOWN	GO:0008150//GO:0071704//GO:0005975//GO:0044238//GO:0008152	biological_process//organic substance metabolic process//carbohydrate metabolic process//primary metabolic process//metabolic process	--	--	GO:0004553//GO:0005488//GO:0043167//GO:0004556//GO:0016787//GO:0005509//GO:0003674//GO:0043169//GO:0003824//GO:0016798//GO:0046872//GO:0016160	hydrolase activity, hydrolyzing O-glycosyl compounds//binding//ion binding//alpha-amylase activity//hydrolase activity//calcium ion binding//molecular_function//cation binding//catalytic activity//hydrolase activity, acting on glycosyl bonds//metal ion binding//amylase activity	no KO assigned | (RefSeq) uncharacterized LOC100254959	http://www.genome.jp/dbget-bin/www_bget?vvi:100254959	Alpha-amylase C-terminal beta-sheet domain
CSA010417	DOWN	DOWN	--	--	--	--	--	--	no KO assigned | (RefSeq) uncharacterized LOC100266291	http://www.genome.jp/dbget-bin/www_bget?vvi:100266291	Protein of unknown function, DUF599
CSA010418	UP	UP	--	--	--	--	--	--	K03163 DNA topoisomerase I [EC:5.99.1.2] | (RefSeq) DNA topoisomerase 1	http://www.genome.jp/dbget-bin/www_bget?vvi:100244754	C-terminal topoisomerase domain
CSA010447	DOWN	DOWN	--	--	--	--	--	--	no KO assigned | (RefSeq) P-loop NTPase domain-containing protein LPA1 homolog 2	http://www.genome.jp/dbget-bin/www_bget?vvi:100258458	AAA domain
CSA010498	DOWN	DOWN	--	--	--	--	GO:0003824//GO:0003674	catalytic activity//molecular_function	no KO assigned | (RefSeq) probable protein phosphatase 2C 34	http://www.genome.jp/dbget-bin/www_bget?vvi:100251160	Protein phosphatase 2C
CSA010509	UP	UP	GO:0036211//GO:0044238//GO:0008152//GO:0043412//GO:0043170//GO:0071704//GO:0008150//GO:0019538//GO:0006468//GO:0006464//GO:0006796//GO:0016310//GO:0044267//GO:0006793//GO:0009987//GO:0044260//GO:0044237	protein modification process//primary metabolic process//metabolic process//macromolecule modification//macromolecule metabolic process//organic substance metabolic process//biological_process//protein metabolic process//protein phosphorylation//cellular protein modification process//phosphate-containing compound metabolic process//phosphorylation//cellular protein metabolic process//phosphorus m…	--	--	GO:0005524//GO:0001883//GO:0016772//GO:0030554//GO:0036094//GO:0032550//GO:0032553//GO:0032555//GO:0003674//GO:0097367//GO:1901265//GO:1901363//GO:0017076//GO:0003824//GO:0016301//GO:0001882//GO:0043168//GO:0097159//GO:0016740//GO:0004672//GO:0016773//GO:0032559//GO:0035639//GO:0005488//GO:0032549//GO:0000166//GO:0043167	ATP binding//purine nucleoside binding//transferase activity, transferring phosphorus-containing groups//adenyl nucleotide binding//small molecule binding//purine ribonucleoside binding//ribonucleotide binding//purine ribonucleotide binding//molecular_function//carbohydrate derivative binding//nucleoside phosphate binding//heterocyclic compound binding//purine nucleotide binding//catalytic activi…	no KO assigned | (RefSeq) probable leucine-rich repeat receptor-like protein kinase At1g68400	http://www.genome.jp/dbget-bin/www_bget?vvi:100267893	Protein kinase domain
CSA010520	DOWN	DOWN	GO:0044710//GO:0044699//GO:0008152//GO:0055114//GO:0008150	single-organism metabolic process//single-organism process//metabolic process//oxidation-reduction process//biological_process	--	--	GO:0016651//GO:0016491//GO:0016684//GO:0016209//GO:0050664//GO:0003674//GO:0004601//GO:0003824	oxidoreductase activity, acting on NAD(P)H//oxidoreductase activity//oxidoreductase activity, acting on peroxide as acceptor//antioxidant activity//oxidoreductase activity, acting on NAD(P)H, oxygen as acceptor//molecular_function//peroxidase activity//catalytic activity	K13447 respiratory burst oxidase [EC:1.6.3.- 1.11.1.-] | (RefSeq) respiratory burst oxidase homolog protein E	http://www.genome.jp/dbget-bin/www_bget?vvi:100266386	Respiratory burst NADPH oxidase
CSA010524	DOWN	DOWN	--	--	--	--	--	--	no KO assigned | (RefSeq) uncharacterized protein C227.17c	http://www.genome.jp/dbget-bin/www_bget?vvi:100242881	Protein of unknown function (DUF3128)
CSA010549	UP	UP	GO:0008150//GO:0055114//GO:0008152//GO:0044699//GO:0044710	biological_process//oxidation-reduction process//metabolic process//single-organism process//single-organism metabolic process	--	--	GO:0003824//GO:0003674//GO:0016706//GO:0016705//GO:0016491//GO:0051213	catalytic activity//molecular_function//oxidoreductase activity, acting on paired donors, with incorporation or reduction of molecular oxygen, 2-oxoglutarate as one donor, and incorporation of one atom each of oxygen into both donors//oxidoreductase activity, acting on paired donors, with incorporation or reduction of molecular oxygen//oxidoreductase activity//dioxygenase activity	K05933 aminocyclopropanecarboxylate oxidase [EC:1.14.17.4] | (RefSeq) ACO1; 1-aminocyclopropane-1-carboxylate oxidase	http://www.genome.jp/dbget-bin/www_bget?vvi:100232928	2OG-Fe(II) oxygenase superfamily
CSA010573	UP	UP	--	--	--	--	--	--	no KO assigned | (RefSeq) pentatricopeptide repeat-containing protein At2g41080	http://www.genome.jp/dbget-bin/www_bget?vvi:100252357	PPR repeat
CSA010616	UP	UP	GO:0071704//GO:0008150//GO:0019538//GO:0043170//GO:0008152//GO:0044238//GO:0006508	organic substance metabolic process//biological_process//protein metabolic process//macromolecule metabolic process//metabolic process//primary metabolic process//proteolysis	--	--	GO:0003824//GO:0003674//GO:0008237//GO:0008233//GO:0070011//GO:0004175//GO:0004222//GO:0016787	catalytic activity//molecular_function//metallopeptidase activity//peptidase activity//peptidase activity, acting on L-amino acid peptides//endopeptidase activity//metalloendopeptidase activity//hydrolase activity	K01414 oligopeptidase A [EC:3.4.24.70] | (RefSeq) probable cytosolic oligopeptidase A	http://www.genome.jp/dbget-bin/www_bget?vvi:100257087	Peptidase family M3
CSA010627	UP	UP	--	--	--	--	GO:0005488//GO:0043167//GO:0005509//GO:0043169//GO:0003674//GO:0046872	binding//ion binding//calcium ion binding//cation binding//molecular_function//metal ion binding	no KO assigned | (RefSeq) uncharacterized LOC100262506	http://www.genome.jp/dbget-bin/www_bget?vvi:100262506	EF-hand domain pair
CSA010632	DOWN	DOWN	--	--	--	--	--	--	--	--	--
CSA010650	UP	UP	--	--	--	--	--	--	no KO assigned | (RefSeq) flavin-containing monooxygenase FMO GS-OX-like 3	http://www.genome.jp/dbget-bin/www_bget?vvi:100852623	--
CSA010660	DOWN	DOWN	--	--	--	--	GO:0017076//GO:1901363//GO:0043531//GO:0097367//GO:1901265//GO:0003674//GO:0032553//GO:0032555//GO:0032550//GO:0036094//GO:0030554//GO:0001883//GO:0043167//GO:0032549//GO:0000166//GO:0005488//GO:0032559//GO:0097159//GO:0043168//GO:0001882	purine nucleotide binding//heterocyclic compound binding//ADP binding//carbohydrate derivative binding//nucleoside phosphate binding//molecular_function//ribonucleotide binding//purine ribonucleotide binding//purine ribonucleoside binding//small molecule binding//adenyl nucleotide binding//purine nucleoside binding//ion binding//ribonucleoside binding//nucleotide binding//binding//adenyl ribonucl…	K13457 disease resistance protein RPM1 | (RefSeq) disease resistance protein RPM1	http://www.genome.jp/dbget-bin/www_bget?vvi:100854691	NB-ARC domain
CSA010673	DOWN	DOWN	--	--	--	--	--	--	no KO assigned | (RefSeq) late embryogenesis abundant protein At1g64065-like	http://www.genome.jp/dbget-bin/www_bget?vvi:100246818	Late embryogenesis abundant protein
CSA010710	DOWN	DOWN	--	--	--	--	GO:0003682//GO:0003674//GO:0044877//GO:0005488	chromatin binding//molecular_function//macromolecular complex binding//binding	no KO assigned | (RefSeq) protein REVEILLE 1	http://www.genome.jp/dbget-bin/www_bget?vvi:100263252	Myb-like DNA-binding domain
CSA010733	DOWN	DOWN	--	--	--	--	GO:0005515//GO:0005488//GO:0003674	protein binding//binding//molecular_function	--	--	BTB/POZ domain
CSA010742	UP	UP	GO:0008150//GO:0008152	biological_process//metabolic process	--	--	--	--	K01681 aconitate hydratase [EC:4.2.1.3] | (RefSeq) aconitate hydratase, cytoplasmic	http://www.genome.jp/dbget-bin/www_bget?vvi:100256776	Aconitase C-terminal domain
CSA010747	UP	UP	GO:0007165//GO:0009987//GO:0050789//GO:0007264//GO:0044700//GO:0051716//GO:0050794//GO:0007154//GO:0050896//GO:0035556//GO:0065007//GO:0008150//GO:0044699//GO:0023052//GO:0044763	signal transduction//cellular process//regulation of biological process//small GTPase mediated signal transduction//single organism signaling//cellular response to stimulus//regulation of cellular process//cell communication//response to stimulus//intracellular signal transduction//biological regulation//biological_process//single-organism process//signaling//single-organism cellular process	--	--	GO:0005488//GO:0035639//GO:0000166//GO:0032549//GO:0043167//GO:0005525//GO:0001882//GO:0043168//GO:0097159//GO:0019001//GO:0003674//GO:1901265//GO:0097367//GO:1901363//GO:0032561//GO:0017076//GO:0001883//GO:0036094//GO:0032550//GO:0032555//GO:0032553	binding//purine ribonucleoside triphosphate binding//nucleotide binding//ribonucleoside binding//ion binding//GTP binding//nucleoside binding//anion binding//organic cyclic compound binding//guanyl nucleotide binding//molecular_function//nucleoside phosphate binding//carbohydrate derivative binding//heterocyclic compound binding//guanyl ribonucleotide binding//purine nucleotide binding//purine nu…	K07897 Ras-related protein Rab-7A | (RefSeq) ras-related protein Rab7	http://www.genome.jp/dbget-bin/www_bget?vvi:100853135	Ras family
CSA010762	UP	UP	--	--	--	--	GO:0001883//GO:0030554//GO:0036094//GO:0032550//GO:0032555//GO:0032553//GO:0003674//GO:1901265//GO:0097367//GO:0043531//GO:1901363//GO:0017076//GO:0001882//GO:0043168//GO:0097159//GO:0032559//GO:0005488//GO:0000166//GO:0032549//GO:0043167	purine nucleoside binding//adenyl nucleotide binding//small molecule binding//purine ribonucleoside binding//purine ribonucleotide binding//ribonucleotide binding//molecular_function//nucleoside phosphate binding//carbohydrate derivative binding//ADP binding//heterocyclic compound binding//purine nucleotide binding//nucleoside binding//anion binding//organic cyclic compound binding//adenyl ribonu…	no KO assigned | (RefSeq) probable disease resistance protein At4g27220	http://www.genome.jp/dbget-bin/www_bget?vvi:100246093	NB-ARC domain
CSA010793	DOWN	DOWN	GO:0008152//GO:0008150	metabolic process//biological_process	--	--	GO:0016758//GO:0003674//GO:0016757//GO:0003824//GO:0016740	transferase activity, transferring hexosyl groups//molecular_function//transferase activity, transferring glycosyl groups//catalytic activity//transferase activity	K21374 7-deoxyloganetin glucosyltransferase [EC:2.4.1.324] | (RefSeq) 7-deoxyloganetin glucosyltransferase	http://www.genome.jp/dbget-bin/www_bget?vvi:100248812	UDP-glucoronosyl and UDP-glucosyl transferase
CSA010811	UP	UP	--	--	--	--	--	--	no KO assigned | (RefSeq) pentatricopeptide repeat-containing protein At3g14730	http://www.genome.jp/dbget-bin/www_bget?vvi:100264124	PPR repeat family
CSA010812	UP	UP	--	--	--	--	--	--	no KO assigned | (RefSeq) pentatricopeptide repeat-containing protein At3g14730	http://www.genome.jp/dbget-bin/www_bget?vvi:100264124	PPR repeat family
CSA010814	DOWN	DOWN	--	--	--	--	--	--	no KO assigned | (RefSeq) tetraspanin-10	http://www.genome.jp/dbget-bin/www_bget?vvi:100265107	--
CSA010815	DOWN	DOWN	GO:0008152//GO:0008150	metabolic process//biological_process	--	--	GO:0003824//GO:0003674//GO:0016491	catalytic activity//molecular_function//oxidoreductase activity	K15095 (+)-neomenthol dehydrogenase [EC:1.1.1.208] | (RefSeq) (+)-neomenthol dehydrogenase	http://www.genome.jp/dbget-bin/www_bget?vvi:100248214	short chain dehydrogenase
CSA010863	DOWN	DOWN	--	--	--	--	--	--	no KO assigned | (RefSeq) E3 ubiquitin-protein ligase rnf8	http://www.genome.jp/dbget-bin/www_bget?vvi:100261401	Zinc finger, C3HC4 type (RING finger)
CSA010886	UP	UP	GO:0009058//GO:0008152//GO:0008150	biosynthetic process//metabolic process//biological_process	--	--	GO:0043168//GO:0097159//GO:0005488//GO:0043167//GO:0030170//GO:0048037//GO:0003674//GO:1901363	anion binding//organic cyclic compound binding//binding//ion binding//pyridoxal phosphate binding//cofactor binding//molecular_function//heterocyclic compound binding	K00815 tyrosine aminotransferase [EC:2.6.1.5] | (RefSeq) tyrosine aminotransferase	http://www.genome.jp/dbget-bin/www_bget?vvi:100253895	Aminotransferase class I and II
CSA010887	DOWN	DOWN	--	--	--	--	--	--	--	--	--
CSA010889	DOWN	DOWN	--	--	--	--	--	--	no KO assigned | (RefSeq) probable E3 ubiquitin-protein ligase HERC6	http://www.genome.jp/dbget-bin/www_bget?vvi:100247779	Regulator of chromosome condensation (RCC1) repeat
CSA010906	UP	UP	--	--	--	--	--	--	K07748 sterol-4alpha-carboxylate 3-dehydrogenase (decarboxylating) [EC:1.1.1.170] | (RefSeq) 3beta-hydroxysteroid-dehydrogenase/decarboxylase	http://www.genome.jp/dbget-bin/www_bget?vvi:100257631	Reticulon
CSA010912	UP	UP	GO:0065003//GO:0071822//GO:0009987//GO:0051259//GO:0044085//GO:0051260//GO:0071840//GO:0022607//GO:0016043//GO:0006461//GO:0008150//GO:0070271//GO:0043933	macromolecular complex assembly//protein complex subunit organization//cellular process//protein oligomerization//cellular component biogenesis//protein homooligomerization//cellular component organization or biogenesis//cellular component assembly//cellular component organization//protein complex assembly//biological_process//protein complex biogenesis//macromolecular complex subunit organization	--	--	--	--	no KO assigned | (RefSeq) BTB/POZ domain-containing protein At2g24240	http://www.genome.jp/dbget-bin/www_bget?vvi:100251988	BTB/POZ domain
CSA010937	UP	UP	--	--	--	--	--	--	K15463 tRNA A64-2'-O-ribosylphosphate transferase [EC:2.4.2.-] | (RefSeq) uncharacterized LOC100254132	http://www.genome.jp/dbget-bin/www_bget?vvi:100254132	--
CSA010967	DOWN	DOWN	--	--	--	--	GO:0005515//GO:0005488//GO:0003674	protein binding//binding//molecular_function	K20241 WD repeat-containing protein 44 | (RefSeq) WD repeat-containing protein 44	http://www.genome.jp/dbget-bin/www_bget?vvi:100264924	WD domain, G-beta repeat
CSA010985	UP	UP	GO:0044249//GO:0006082//GO:0016053//GO:0008150//GO:0071704//GO:0044699//GO:0044238//GO:0008152//GO:0008652//GO:0044763//GO:0044281//GO:0006520//GO:0044710//GO:0044711//GO:0043436//GO:0046394//GO:1901576//GO:0009987//GO:0044237//GO:1901564//GO:0019752//GO:0044283//GO:0009058//GO:0006807//GO:1901566	cellular biosynthetic process//organic acid metabolic process//organic acid biosynthetic process//biological_process//organic substance metabolic process//single-organism process//primary metabolic process//metabolic process//cellular amino acid biosynthetic process//single-organism cellular process//small molecule metabolic process//cellular amino acid metabolic process//single-organism metaboli…	--	--	GO:0003674//GO:0043169//GO:0003871//GO:0042085//GO:0003824//GO:0046914//GO:0008270//GO:0046872//GO:0008172//GO:0005488//GO:0043167//GO:0008168//GO:0016741//GO:0016740	molecular_function//cation binding//5-methyltetrahydropteroyltriglutamate-homocysteine S-methyltransferase activity//5-methyltetrahydropteroyltri-L-glutamate-dependent methyltransferase activity//catalytic activity//transition metal ion binding//zinc ion binding//metal ion binding//S-methyltransferase activity//binding//ion binding//methyltransferase activity//transferase activity, transferring o…	K00549 5-methyltetrahydropteroyltriglutamate--homocysteine methyltransferase [EC:2.1.1.14] | (RefSeq) 5-methyltetrahydropteroyltriglutamate--homocysteine methyltransferase	http://www.genome.jp/dbget-bin/www_bget?vvi:100248500	Cobalamin-independent synthase, N-terminal domain
CSA011049	UP	UP	GO:0043170//GO:0071704//GO:0008150//GO:0019538//GO:0006468//GO:0044238//GO:0036211//GO:0043412//GO:0008152//GO:0006793//GO:0044267//GO:0044237//GO:0044260//GO:0009987//GO:0006796//GO:0006464//GO:0016310	macromolecule metabolic process//organic substance metabolic process//biological_process//protein metabolic process//protein phosphorylation//primary metabolic process//protein modification process//macromolecule modification//metabolic process//phosphorus metabolic process//cellular protein metabolic process//cellular metabolic process//cellular macromolecule metabolic process//cellular process/…	--	--	GO:0003674//GO:0017076//GO:0003824//GO:0097367//GO:1901265//GO:1901363//GO:0030554//GO:0005524//GO:0001883//GO:0016772//GO:0032550//GO:0032553//GO:0032555//GO:0036094//GO:0016773//GO:0032559//GO:0035639//GO:0005488//GO:0004672//GO:0032549//GO:0000166//GO:0043167//GO:0043168//GO:0097159//GO:0016740//GO:0016301//GO:0001882	molecular_function//purine nucleotide binding//catalytic activity//carbohydrate derivative binding//nucleoside phosphate binding//heterocyclic compound binding//adenyl nucleotide binding//ATP binding//purine nucleoside binding//transferase activity, transferring phosphorus-containing groups//purine ribonucleoside binding//ribonucleotide binding//purine ribonucleotide binding//small molecule bindi…	--	--	Protein kinase domain
CSA011054	DOWN	DOWN	GO:0009987//GO:0050789//GO:0065008//GO:0042592//GO:0019725//GO:0065007//GO:0008150//GO:0050794//GO:0045454//GO:0044763//GO:0044699	cellular process//regulation of biological process//regulation of biological quality//homeostatic process//cellular homeostasis//biological regulation//biological_process//regulation of cellular process//cell redox homeostasis//single-organism cellular process//single-organism process	--	--	--	--	K03671 thioredoxin 1 | (RefSeq) thioredoxin	http://www.genome.jp/dbget-bin/www_bget?vvi:100264263	Thioredoxin
CSA011087	DOWN	DOWN	--	--	--	--	--	--	no KO assigned | (RefSeq) uncharacterized LOC100264970	http://www.genome.jp/dbget-bin/www_bget?vvi:100264970	Protein of unknown function (DUF632)
CSA011104	UP	UP	GO:0009987//GO:0065008//GO:0050789//GO:0042592//GO:0019725//GO:0065007//GO:0008150//GO:0045454//GO:0050794//GO:0044763//GO:0044699	cellular process//regulation of biological quality//regulation of biological process//homeostatic process//cellular homeostasis//biological regulation//biological_process//cell redox homeostasis//regulation of cellular process//single-organism cellular process//single-organism process	--	--	--	--	no KO assigned | (RefSeq) thioredoxin domain-containing protein PLP3A	http://www.genome.jp/dbget-bin/www_bget?vvi:100264353	Thioredoxin
CSA011114	UP	UP	--	--	--	--	GO:0003674//GO:0005488//GO:0005515	molecular_function//binding//protein binding	no KO assigned | (RefSeq) BTB/POZ domain-containing protein At5g48800	http://www.genome.jp/dbget-bin/www_bget?vvi:100243107	NPH3 family
CSA011125	UP	UP	--	--	--	--	GO:0005488//GO:0043167//GO:0005515//GO:0003674//GO:0043169//GO:0046914//GO:0008270//GO:0046872	binding//ion binding//protein binding//molecular_function//cation binding//transition metal ion binding//zinc ion binding//metal ion binding	no KO assigned | (RefSeq) WD repeat-containing protein 76	http://www.genome.jp/dbget-bin/www_bget?vvi:100246513	WD domain, G-beta repeat
CSA011201	DOWN	DOWN	GO:0009987//GO:0051234//GO:0006810//GO:0044765//GO:0055085//GO:0051179//GO:0008150//GO:0044763//GO:1902578//GO:0044699	cellular process//establishment of localization//transport//single-organism transport//transmembrane transport//localization//biological_process//single-organism cellular process//single-organism localization//single-organism process	GO:0016021//GO:0016020//GO:0044425//GO:0031224//GO:0005575	integral component of membrane//membrane//membrane part//intrinsic component of membrane//cellular_component	GO:0022857//GO:0003674//GO:0005215	transmembrane transporter activity//molecular_function//transporter activity	no KO assigned | (RefSeq) hexose transporter	http://www.genome.jp/dbget-bin/www_bget?vvi:100233083	Sugar (and other) transporter
CSA011206	UP	UP	GO:0044710//GO:0008150//GO:0044699//GO:0008152//GO:0055114	single-organism metabolic process//biological_process//single-organism process//metabolic process//oxidation-reduction process	--	--	GO:0016616//GO:0005488//GO:0000166//GO:0043167//GO:0050662//GO:0043168//GO:0097159//GO:0016491//GO:0003674//GO:0048037//GO:1901265//GO:1901363//GO:0016614//GO:0003824//GO:0036094//GO:0008762//GO:0050660	oxidoreductase activity, acting on the CH-OH group of donors, NAD or NADP as acceptor//binding//nucleotide binding//ion binding//coenzyme binding//anion binding//organic cyclic compound binding//oxidoreductase activity//molecular_function//cofactor binding//nucleoside phosphate binding//heterocyclic compound binding//oxidoreductase activity, acting on CH-OH group of donors//catalytic activity//sm…	no KO assigned | (RefSeq) UDP-N-acetylenolpyruvoylglucosamine reductase	http://www.genome.jp/dbget-bin/www_bget?vvi:100246414	UDP-N-acetylenolpyruvoylglucosamine reductase, C-terminal domain
CSA011220	DOWN	DOWN	--	--	--	--	--	--	no KO assigned | (RefSeq) probable aldo-keto reductase 2	http://www.genome.jp/dbget-bin/www_bget?vvi:100251429	Aldo/keto reductase family
CSA011223	UP	UP	GO:0008150//GO:0008152//GO:0055114//GO:0044699//GO:0044710	biological_process//metabolic process//oxidation-reduction process//single-organism process//single-organism metabolic process	--	--	GO:0003824//GO:0016703//GO:0003674//GO:0016701//GO:0016491//GO:0004497//GO:0018580	catalytic activity//oxidoreductase activity, acting on single donors with incorporation of molecular oxygen, incorporation of one atom of oxygen (internal monooxygenases or internal mixed function oxidases)//molecular_function//oxidoreductase activity, acting on single donors with incorporation of molecular oxygen//oxidoreductase activity//monooxygenase activity//nitronate monooxygenase activity	no KO assigned | (RefSeq) probable nitronate monooxygenase	http://www.genome.jp/dbget-bin/www_bget?vvi:100241045	Nitronate monooxygenase
CSA011231	DOWN	DOWN	--	--	--	--	--	--	no KO assigned | (RefSeq) pentatricopeptide repeat-containing protein At3g47530	http://www.genome.jp/dbget-bin/www_bget?vvi:100258783	DYW family of nucleic acid deaminases
CSA011233	DOWN	DOWN	GO:0044710//GO:0008150//GO:0055114//GO:0008152//GO:0044699	single-organism metabolic process//biological_process//oxidation-reduction process//metabolic process//single-organism process	--	--	GO:0016616//GO:0016491//GO:0003824//GO:0016614//GO:0003674	oxidoreductase activity, acting on the CH-OH group of donors, NAD or NADP as acceptor//oxidoreductase activity//catalytic activity//oxidoreductase activity, acting on CH-OH group of donors//molecular_function	K00026 malate dehydrogenase [EC:1.1.1.37] | (RefSeq) malate dehydrogenase, chloroplastic	http://www.genome.jp/dbget-bin/www_bget?vvi:100265585	lactate/malate dehydrogenase, NAD binding domain
CSA011264	UP	UP	--	--	--	--	--	--	no KO assigned | (RefSeq) calmodulin-binding protein 60 A	http://www.genome.jp/dbget-bin/www_bget?vvi:100255354	Calmodulin binding protein-like
CSA011269	DOWN	DOWN	--	--	--	--	--	--	K10696 E3 ubiquitin-protein ligase BRE1 [EC:2.3.2.27] | (RefSeq) E3 ubiquitin-protein ligase BRE1-like 1	http://www.genome.jp/dbget-bin/www_bget?vvi:100241021	--
CSA011282	DOWN	DOWN	GO:0043632//GO:0044265//GO:0044248//GO:0030163//GO:0009056//GO:0006508//GO:1901575//GO:0044257//GO:0044267//GO:0006511//GO:0044237//GO:0044260//GO:0009987//GO:0044238//GO:0019941//GO:0008152//GO:0009057//GO:0051603//GO:0043170//GO:0008150//GO:0071704//GO:0019538	modification-dependent macromolecule catabolic process//cellular macromolecule catabolic process//cellular catabolic process//protein catabolic process//catabolic process//proteolysis//organic substance catabolic process//cellular protein catabolic process//cellular protein metabolic process//ubiquitin-dependent protein catabolic process//cellular metabolic process//cellular macromolecule metabol…	--	--	--	--	K21343 ubiquitin carboxyl-terminal hydrolase 15 [EC:3.4.19.12] | (RefSeq) ubiquitin carboxyl-terminal hydrolase 8	http://www.genome.jp/dbget-bin/www_bget?vvi:100252957	Ubiquitin carboxyl-terminal hydrolase
CSA011302	DOWN	DOWN	GO:1901137//GO:0009058//GO:0070085//GO:0006464//GO:0009100//GO:0044237//GO:0006486//GO:0044260//GO:0009987//GO:1901576//GO:0044723//GO:0043413//GO:0009059//GO:0044710//GO:0044267//GO:0009101//GO:0043412//GO:0008152//GO:0044763//GO:0034645//GO:0044238//GO:0005975//GO:0044699//GO:0036211//GO:0008150//GO:0071704//GO:0019538//GO:0044249//GO:0043170//GO:1901135	carbohydrate derivative biosynthetic process//biosynthetic process//glycosylation//cellular protein modification process//glycoprotein metabolic process//cellular metabolic process//protein glycosylation//cellular macromolecule metabolic process//cellular process//organic substance biosynthetic process//single-organism carbohydrate metabolic process//macromolecule glycosylation//macromolecule bio…	GO:0000139//GO:0016020//GO:0043231//GO:0005737//GO:0044446//GO:0044444//GO:0031090//GO:0012505//GO:0043229//GO:0005794//GO:0043227//GO:0044424//GO:0005623//GO:0044464//GO:0044431//GO:0043226//GO:0005575//GO:0005622//GO:0044422//GO:0098588	Golgi membrane//membrane//intracellular membrane-bounded organelle//cytoplasm//intracellular organelle part//cytoplasmic part//organelle membrane//endomembrane system//intracellular organelle//Golgi apparatus//membrane-bounded organelle//intracellular part//cell//cell part//Golgi apparatus part//organelle//cellular_component//intracellular//organelle part//bounding membrane of organelle	GO:0016740//GO:0008194//GO:0016758//GO:0008375//GO:0003824//GO:0016757//GO:0003674	transferase activity//UDP-glycosyltransferase activity//transferase activity, transferring hexosyl groups//acetylglucosaminyltransferase activity//catalytic activity//transferase activity, transferring glycosyl groups//molecular_function	K00726 alpha-1,3-mannosyl-glycoprotein beta-1,2-N-acetylglucosaminyltransferase [EC:2.4.1.101] | (RefSeq) alpha-1,3-mannosyl-glycoprotein 2-beta-N-acetylglucosaminyltransferase	http://www.genome.jp/dbget-bin/www_bget?vvi:100243059	GNT-I family
CSA011362	UP	UP	--	--	--	--	--	--	K19619 tyrosyl-DNA phosphodiesterase 2 [EC:3.1.4.-] | (RefSeq) uncharacterized LOC100255468	http://www.genome.jp/dbget-bin/www_bget?vvi:100255468	Endonuclease/Exonuclease/phosphatase family
CSA011380	DOWN	DOWN	--	--	--	--	--	--	K08908 light-harvesting complex I chlorophyll a/b binding protein 2 | (RefSeq) chlorophyll a-b binding protein, chloroplastic	http://www.genome.jp/dbget-bin/www_bget?vvi:100266036	Chlorophyll A-B binding protein
CSA011382	DOWN	DOWN	GO:0044699//GO:0055114//GO:0008152//GO:0072593//GO:0006801//GO:0008150//GO:0044710//GO:0044237//GO:0009987	single-organism process//oxidation-reduction process//metabolic process//reactive oxygen species metabolic process//superoxide metabolic process//biological_process//single-organism metabolic process//cellular metabolic process//cellular process	--	--	GO:0046872//GO:0043169//GO:0003674//GO:0005488//GO:0043167	metal ion binding//cation binding//molecular_function//binding//ion binding	K04565 superoxide dismutase, Cu-Zn family [EC:1.15.1.1] | (RefSeq) SODCP, CSD2; Cu/Zn superoxide dismutase-like	http://www.genome.jp/dbget-bin/www_bget?vvi:100233100	Copper/zinc superoxide dismutase (SODC)
CSA011433	UP	UP	--	--	--	--	--	--	K06966 uncharacterized protein | (RefSeq) cytokinin riboside 5'-monophosphate phosphoribohydrolase LOG8	http://www.genome.jp/dbget-bin/www_bget?vvi:100266322	Possible lysine decarboxylase
CSA011435	UP	UP	--	--	--	--	GO:0003674//GO:0005488//GO:0005515	molecular_function//binding//protein binding	no KO assigned | (RefSeq) F-box protein PP2-B15	http://www.genome.jp/dbget-bin/www_bget?vvi:100261367	Phloem protein 2
CSA011464	UP	UP	--	--	GO:0016020//GO:0005575	membrane//cellular_component	--	--	K14998 surfeit locus 1 family protein | (RefSeq) surfeit locus protein 1	http://www.genome.jp/dbget-bin/www_bget?vvi:100256138	SURF1 family
CSA011473	UP	UP	--	--	--	--	--	--	no KO assigned | (RefSeq) expansin-A10	http://www.genome.jp/dbget-bin/www_bget?vvi:100244103	Pollen allergen
CSA011521	UP	UP	GO:0043170//GO:0006725//GO:0034641//GO:0016070//GO:0008150//GO:0071704//GO:0044238//GO:0001522//GO:0043412//GO:0046483//GO:0090304//GO:0008152//GO:1901360//GO:0044237//GO:0009987//GO:0044260//GO:0006139//GO:0009451//GO:0006807	macromolecule metabolic process//cellular aromatic compound metabolic process//cellular nitrogen compound metabolic process//RNA metabolic process//biological_process//organic substance metabolic process//primary metabolic process//pseudouridine synthesis//macromolecule modification//heterocycle metabolic process//nucleic acid metabolic process//metabolic process//organic cyclic compound metaboli…	--	--	GO:0003674//GO:0003824//GO:1901363//GO:0016866//GO:0009982//GO:0005488//GO:0003676//GO:0016853//GO:0097159//GO:0003723	molecular_function//catalytic activity//heterocyclic compound binding//intramolecular transferase activity//pseudouridine synthase activity//binding//nucleic acid binding//isomerase activity//organic cyclic compound binding//RNA binding	K06180 23S rRNA pseudouridine1911/1915/1917 synthase [EC:5.4.99.23] | (RefSeq) RNA pseudouridine synthase 2, chloroplastic	http://www.genome.jp/dbget-bin/www_bget?vvi:100852977	S4 domain
CSA011532	UP	UP	GO:0009987//GO:0006810//GO:0051234//GO:0044765//GO:0051179//GO:0008150//GO:0055085//GO:1902578//GO:0044763//GO:0044699	cellular process//transport//establishment of localization//single-organism transport//localization//biological_process//transmembrane transport//single-organism localization//single-organism cellular process//single-organism process	GO:0016021//GO:0016020//GO:0044425//GO:0031224//GO:0005575	integral component of membrane//membrane//membrane part//intrinsic component of membrane//cellular_component	--	--	K07300 Ca2+:H+ antiporter | (RefSeq) vacuolar cation/proton exchanger 2	http://www.genome.jp/dbget-bin/www_bget?vvi:100253555	Sodium/calcium exchanger protein
CSA011544	UP	UP	--	--	--	--	GO:0003676//GO:0005488//GO:0097159//GO:1901363//GO:0003674	nucleic acid binding//binding//organic cyclic compound binding//heterocyclic compound binding//molecular_function	no KO assigned | (RefSeq) glycine-rich RNA-binding protein GRP2A	http://www.genome.jp/dbget-bin/www_bget?vvi:100853676	RNA recognition motif. (a.k.a. RRM, RBD, or RNP domain)
CSA011575	UP	UP	--	--	--	--	--	--	--	--	--
CSA011618	DOWN	DOWN	GO:0044237//GO:0009987//GO:0044260//GO:0006793//GO:0044267//GO:0016310//GO:0006796//GO:0006464//GO:0019538//GO:0006468//GO:0071704//GO:0008150//GO:0043170//GO:0043412//GO:0008152//GO:0044238//GO:0036211	cellular metabolic process//cellular process//cellular macromolecule metabolic process//phosphorus metabolic process//cellular protein metabolic process//phosphorylation//phosphate-containing compound metabolic process//cellular protein modification process//protein metabolic process//protein phosphorylation//organic substance metabolic process//biological_process//macromolecule metabolic process…	--	--	GO:0016773//GO:0004672//GO:0016740//GO:0016301//GO:0003824//GO:0003674//GO:0016772	phosphotransferase activity, alcohol group as acceptor//protein kinase activity//transferase activity//kinase activity//catalytic activity//molecular_function//transferase activity, transferring phosphorus-containing groups	K04733 interleukin-1 receptor-associated kinase 4 [EC:2.7.11.1] | (RefSeq) serine/threonine-protein kinase At5g01020	http://www.genome.jp/dbget-bin/www_bget?vvi:100257697	Protein tyrosine kinase
CSA011631	UP	UP	--	--	--	--	--	--	no KO assigned | (RefSeq) uncharacterized LOC100265811	http://www.genome.jp/dbget-bin/www_bget?vvi:100265811	--
CSA011671	UP	UP	--	--	GO:0005575//GO:0043226//GO:0005634//GO:0044464//GO:0005622//GO:0043229//GO:0043231//GO:0005623//GO:0044424//GO:0043227	cellular_component//organelle//nucleus//cell part//intracellular//intracellular organelle//intracellular membrane-bounded organelle//cell//intracellular part//membrane-bounded organelle	--	--	K14505 cyclin D3, plant | (RefSeq) cyclin-D3-3	http://www.genome.jp/dbget-bin/www_bget?vvi:100267897	Cyclin, C-terminal domain
CSA011714	DOWN	DOWN	--	--	--	--	GO:0003824//GO:0003674	catalytic activity//molecular_function	K11996 adenylyltransferase and sulfurtransferase [EC:2.7.7.80 2.8.1.11] | (RefSeq) adenylyltransferase and sulfurtransferase MOCS3	http://www.genome.jp/dbget-bin/www_bget?vvi:100248765	ThiF family
CSA011715	DOWN	DOWN	--	--	--	--	--	--	K11996 adenylyltransferase and sulfurtransferase [EC:2.7.7.80 2.8.1.11] | (RefSeq) adenylyltransferase and sulfurtransferase MOCS3	http://www.genome.jp/dbget-bin/www_bget?vvi:100248765	MoeZ/MoeB domain
CSA011728	UP	UP	GO:0008152//GO:0043412//GO:0036211//GO:0044238//GO:0006468//GO:0019538//GO:0071704//GO:0008150//GO:0043170//GO:0016310//GO:0006464//GO:0006796//GO:0044260//GO:0009987//GO:0044237//GO:0044267//GO:0006793	metabolic process//macromolecule modification//protein modification process//primary metabolic process//protein phosphorylation//protein metabolic process//organic substance metabolic process//biological_process//macromolecule metabolic process//phosphorylation//cellular protein modification process//phosphate-containing compound metabolic process//cellular macromolecule metabolic process//cellul…	--	--	GO:0036094//GO:0032555//GO:0032553//GO:0032550//GO:0005524//GO:0001883//GO:0016772//GO:0030554//GO:1901363//GO:0097367//GO:1901265//GO:0003824//GO:0017076//GO:0003674//GO:0001882//GO:0016301//GO:0097159//GO:0016740//GO:0043168//GO:0043167//GO:0032549//GO:0000166//GO:0004672//GO:0035639//GO:0005488//GO:0032559//GO:0016773	small molecule binding//purine ribonucleotide binding//ribonucleotide binding//purine ribonucleoside binding//ATP binding//purine nucleoside binding//transferase activity, transferring phosphorus-containing groups//adenyl nucleotide binding//heterocyclic compound binding//carbohydrate derivative binding//nucleoside phosphate binding//catalytic activity//purine nucleotide binding//molecular_functi…	no KO assigned | (RefSeq) rust resistance kinase Lr10-like	http://www.genome.jp/dbget-bin/www_bget?vvi:100241305	Protein kinase domain
CSA011742	DOWN	DOWN	GO:0009987//GO:0007017//GO:0006928//GO:0008150//GO:0007018//GO:0044763//GO:0044699	cellular process//microtubule-based process//movement of cell or subcellular component//biological_process//microtubule-based movement//single-organism cellular process//single-organism process	--	--	GO:0043167//GO:0032549//GO:0000166//GO:0032403//GO:0003774//GO:0016462//GO:0035639//GO:0005488//GO:0017111//GO:0032559//GO:0003777//GO:0044877//GO:0001882//GO:0016787//GO:0097159//GO:0005515//GO:0008092//GO:0043168//GO:1901363//GO:0016818//GO:0097367//GO:0008017//GO:1901265//GO:0003824//GO:0016817//GO:0017076//GO:0003674//GO:0015631//GO:0036094//GO:0032553//GO:0032555//GO:0032550//GO:0005524//GO:…	ion binding//ribonucleoside binding//nucleotide binding//protein complex binding//motor activity//pyrophosphatase activity//purine ribonucleoside triphosphate binding//binding//nucleoside-triphosphatase activity//adenyl ribonucleotide binding//microtubule motor activity//macromolecular complex binding//nucleoside binding//hydrolase activity//organic cyclic compound binding//protein binding//cytos…	K10393 kinesin family member 2/24 | (RefSeq) kinesin-like protein KIN-13B	http://www.genome.jp/dbget-bin/www_bget?vvi:100248097	Kinesin motor domain
CSA011750	UP	UP	GO:0044249//GO:0065007//GO:0016070//GO:0019219//GO:0051252//GO:0006352//GO:0071704//GO:0008150//GO:0044271//GO:1903506//GO:0034641//GO:0043170//GO:0019222//GO:0050794//GO:0006725//GO:0008152//GO:0051090//GO:0046483//GO:0090304//GO:0019438//GO:1901362//GO:2000112//GO:0044238//GO:0034654//GO:0034645//GO:0006355//GO:0010467//GO:0065009//GO:0031326//GO:1901576//GO:0009987//GO:0044260//GO:1901360//GO:…	cellular biosynthetic process//biological regulation//RNA metabolic process//regulation of nucleobase-containing compound metabolic process//regulation of RNA metabolic process//DNA-templated transcription, initiation//organic substance metabolic process//biological_process//cellular nitrogen compound biosynthetic process//regulation of nucleic acid-templated transcription//cellular nitrogen comp…	GO:0005622//GO:0043226//GO:0005634//GO:0044464//GO:0005575//GO:0044424//GO:0043227//GO:0005623//GO:0043231//GO:0043229	intracellular//organelle//nucleus//cell part//cellular_component//intracellular part//membrane-bounded organelle//cell//intracellular membrane-bounded organelle//intracellular organelle	--	--	K03131 transcription initiation factor TFIID subunit 6 | (RefSeq) transcription initiation factor TFIID subunit 6	http://www.genome.jp/dbget-bin/www_bget?vvi:100263756	TATA box binding protein associated factor (TAF)
CSA011760	UP	UP	--	--	--	--	GO:0016874//GO:0016879//GO:0003674//GO:0016881//GO:0003824	ligase activity//ligase activity, forming carbon-nitrogen bonds//molecular_function//acid-amino acid ligase activity//catalytic activity	K10577 ubiquitin-conjugating enzyme E2 I | (RefSeq) SUMO-conjugating enzyme SCE1	http://www.genome.jp/dbget-bin/www_bget?vvi:100262698	Ubiquitin-conjugating enzyme
CSA011780	UP	UP	GO:0008150//GO:0008152//GO:0055114//GO:0044699//GO:0044710	biological_process//metabolic process//oxidation-reduction process//single-organism process//single-organism metabolic process	--	--	GO:0003824//GO:0043169//GO:0003674//GO:0046872//GO:0008270//GO:0046914//GO:0043167//GO:0005488//GO:0016491	catalytic activity//cation binding//molecular_function//metal ion binding//zinc ion binding//transition metal ion binding//ion binding//binding//oxidoreductase activity	no KO assigned | (RefSeq) NADP-dependent alkenal double bond reductase P2-like	http://www.genome.jp/dbget-bin/www_bget?vvi:100256090	Zinc-binding dehydrogenase
CSA011822	DOWN	DOWN	--	--	--	--	--	--	no KO assigned | (RefSeq) triacylglycerol lipase 2	http://www.genome.jp/dbget-bin/www_bget?vvi:100249266	--
CSA011829	UP	UP	GO:0044699//GO:0044763//GO:0044281//GO:0008152//GO:0006730//GO:0008150//GO:0044710//GO:0009987//GO:0044237	single-organism process//single-organism cellular process//small molecule metabolic process//metabolic process//one-carbon metabolic process//biological_process//single-organism metabolic process//cellular process//cellular metabolic process	--	--	GO:0004013//GO:0003674//GO:0016801//GO:0003824//GO:0016787//GO:0016802	adenosylhomocysteinase activity//molecular_function//hydrolase activity, acting on ether bonds//catalytic activity//hydrolase activity//trialkylsulfonium hydrolase activity	K01251 adenosylhomocysteinase [EC:3.3.1.1] | (RefSeq) adenosylhomocysteinase-like	http://www.genome.jp/dbget-bin/www_bget?vvi:100253872	S-adenosyl-L-homocysteine hydrolase, NAD binding domain
CSA011886	UP	UP	GO:0009987//GO:0044765//GO:0051234//GO:0006810//GO:0055085//GO:0008150//GO:0051179//GO:0044699//GO:0044763//GO:1902578	cellular process//single-organism transport//establishment of localization//transport//transmembrane transport//biological_process//localization//single-organism process//single-organism cellular process//single-organism localization	GO:0016020//GO:0005575	membrane//cellular_component	--	--	no KO assigned | (RefSeq) mechanosensitive ion channel protein 10	http://www.genome.jp/dbget-bin/www_bget?vvi:100245659	Mechanosensitive ion channel
CSA011914	UP	UP	--	--	--	--	--	--	no KO assigned | (RefSeq) protein LONGIFOLIA 2	http://www.genome.jp/dbget-bin/www_bget?vvi:100266517	DUF761-associated sequence motif
CSA011951	UP	UP	GO:0008150//GO:0071704//GO:0005975//GO:0044238//GO:0008152	biological_process//organic substance metabolic process//carbohydrate metabolic process//primary metabolic process//metabolic process	--	--	GO:0003674//GO:0003824//GO:0004650//GO:0016798//GO:0004553//GO:0016787	molecular_function//catalytic activity//polygalacturonase activity//hydrolase activity, acting on glycosyl bonds//hydrolase activity, hydrolyzing O-glycosyl compounds//hydrolase activity	K01184 polygalacturonase [EC:3.2.1.15] | (RefSeq) probable polygalacturonase At3g15720	http://www.genome.jp/dbget-bin/www_bget?vvi:100259292	Glycosyl hydrolases family 28
CSA011953	DOWN	DOWN	--	--	--	--	--	--	K13280 signal peptidase, endoplasmic reticulum-type [EC:3.4.-.-] | (RefSeq) signal peptidase complex catalytic subunit SEC11A	http://www.genome.jp/dbget-bin/www_bget?vvi:100257730	Peptidase S24-like
CSA012058	UP	UP	GO:0009987//GO:0051234//GO:0006810//GO:0044765//GO:0055085//GO:0008150//GO:0051179//GO:0044763//GO:1902578//GO:0044699	cellular process//establishment of localization//transport//single-organism transport//transmembrane transport//biological_process//localization//single-organism cellular process//single-organism localization//single-organism process	GO:0016020//GO:0005575	membrane//cellular_component	--	--	no KO assigned | (RefSeq) mechanosensitive ion channel protein 6	http://www.genome.jp/dbget-bin/www_bget?vvi:100262278	Mechanosensitive ion channel
CSA012059	UP	UP	--	--	--	--	--	--	K06640 serine/threonine-protein kinase ATR [EC:2.7.11.1] | (RefSeq) serine/threonine-protein kinase ATR	http://www.genome.jp/dbget-bin/www_bget?vvi:100245131	--
CSA012133	DOWN	DOWN	GO:0044710//GO:0008150//GO:0055114//GO:0008152//GO:0044699	single-organism metabolic process//biological_process//oxidation-reduction process//metabolic process//single-organism process	--	--	GO:0016705//GO:0016491//GO:0051213//GO:0003824//GO:0003674//GO:0016706	oxidoreductase activity, acting on paired donors, with incorporation or reduction of molecular oxygen//oxidoreductase activity//dioxygenase activity//catalytic activity//molecular_function//oxidoreductase activity, acting on paired donors, with incorporation or reduction of molecular oxygen, 2-oxoglutarate as one donor, and incorporation of one atom each of oxygen into both donors	no KO assigned | (RefSeq) protein DOWNY MILDEW RESISTANCE 6	http://www.genome.jp/dbget-bin/www_bget?vvi:100264331	2OG-Fe(II) oxygenase superfamily
CSA012142	UP	UP	--	--	--	--	--	--	no KO assigned | (RefSeq) WAT1-related protein At3g28050	http://www.genome.jp/dbget-bin/www_bget?vvi:100258662	--
CSA012145	DOWN	DOWN	--	--	--	--	--	--	--	--	--
CSA012158	UP	UP	--	--	--	--	GO:0003674//GO:0003824//GO:0016757//GO:0016763//GO:0016740	molecular_function//catalytic activity//transferase activity, transferring glycosyl groups//transferase activity, transferring pentosyl groups//transferase activity	K15463 tRNA A64-2'-O-ribosylphosphate transferase [EC:2.4.2.-] | (RefSeq) uncharacterized LOC100254132	http://www.genome.jp/dbget-bin/www_bget?vvi:100254132	Initiator tRNA phosphoribosyl transferase
CSA012162	DOWN	DOWN	--	--	--	--	GO:0003674//GO:0003824	molecular_function//catalytic activity	K14497 protein phosphatase 2C [EC:3.1.3.16] | (RefSeq) histidine-containing phosphotransfer protein 4	http://www.genome.jp/dbget-bin/www_bget?vvi:100243875	Protein phosphatase 2C
CSA012177	UP	UP	GO:0043170//GO:0008150//GO:0071704//GO:0019538//GO:0006468//GO:0044238//GO:0036211//GO:0043412//GO:0008152//GO:0006793//GO:0044267//GO:0044237//GO:0009987//GO:0044260//GO:0006796//GO:0006464//GO:0016310	macromolecule metabolic process//biological_process//organic substance metabolic process//protein metabolic process//protein phosphorylation//primary metabolic process//protein modification process//macromolecule modification//metabolic process//phosphorus metabolic process//cellular protein metabolic process//cellular metabolic process//cellular process//cellular macromolecule metabolic process/…	--	--	GO:0003674//GO:0017076//GO:0003824//GO:0097367//GO:1901265//GO:1901363//GO:0030554//GO:0005524//GO:0016772//GO:0001883//GO:0032550//GO:0032553//GO:0032555//GO:0036094//GO:0016773//GO:0032559//GO:0035639//GO:0005488//GO:0004672//GO:0032549//GO:0000166//GO:0043167//GO:0043168//GO:0097159//GO:0016740//GO:0016301//GO:0001882	molecular_function//purine nucleotide binding//catalytic activity//carbohydrate derivative binding//nucleoside phosphate binding//heterocyclic compound binding//adenyl nucleotide binding//ATP binding//transferase activity, transferring phosphorus-containing groups//purine nucleoside binding//purine ribonucleoside binding//ribonucleotide binding//purine ribonucleotide binding//small molecule bindi…	no KO assigned | (RefSeq) cysteine-rich receptor-like protein kinase 10	http://www.genome.jp/dbget-bin/www_bget?vvi:100855001	Salt stress response/antifungal
CSA012178	UP	UP	GO:0044238//GO:0036211//GO:0043412//GO:0008152//GO:0043170//GO:0008150//GO:0071704//GO:0019538//GO:0006468//GO:0006796//GO:0006464//GO:0016310//GO:0006793//GO:0044267//GO:0044237//GO:0044260//GO:0009987	primary metabolic process//protein modification process//macromolecule modification//metabolic process//macromolecule metabolic process//biological_process//organic substance metabolic process//protein metabolic process//protein phosphorylation//phosphate-containing compound metabolic process//cellular protein modification process//phosphorylation//phosphorus metabolic process//cellular protein m…	--	--	GO:0016772//GO:0003674//GO:0003824//GO:0016740//GO:0016301//GO:0016773//GO:0004672	transferase activity, transferring phosphorus-containing groups//molecular_function//catalytic activity//transferase activity//kinase activity//phosphotransferase activity, alcohol group as acceptor//protein kinase activity	no KO assigned | (RefSeq) cysteine-rich receptor-like protein kinase 10	http://www.genome.jp/dbget-bin/www_bget?vvi:100243142	Protein tyrosine kinase
CSA012226	UP	UP	--	--	--	--	--	--	--	--	--
CSA012262	UP	UP	--	--	--	--	--	--	no KO assigned | (RefSeq) transmembrane protein 234 homolog	http://www.genome.jp/dbget-bin/www_bget?vvi:100242209	Uncharacterised protein family UPF0546
CSA012270	UP	UP	--	--	--	--	GO:0032550//GO:0032555//GO:0032553//GO:0036094//GO:0030554//GO:0001883//GO:0017076//GO:1901265//GO:0097367//GO:0043531//GO:1901363//GO:0003674//GO:0043168//GO:0097159//GO:0001882//GO:0000166//GO:0032549//GO:0043167//GO:0032559//GO:0005488	purine ribonucleoside binding//purine ribonucleotide binding//ribonucleotide binding//small molecule binding//adenyl nucleotide binding//purine nucleoside binding//purine nucleotide binding//nucleoside phosphate binding//carbohydrate derivative binding//ADP binding//heterocyclic compound binding//molecular_function//anion binding//organic cyclic compound binding//nucleoside binding//nucleotide bi…	--	--	NB-ARC domain
CSA012292	DOWN	DOWN	GO:0016310//GO:0006796//GO:0006464//GO:0044237//GO:0044260//GO:0009987//GO:0006793//GO:0044267//GO:0043412//GO:0008152//GO:0044238//GO:0036211//GO:0008150//GO:0071704//GO:0019538//GO:0006468//GO:0043170	phosphorylation//phosphate-containing compound metabolic process//cellular protein modification process//cellular metabolic process//cellular macromolecule metabolic process//cellular process//phosphorus metabolic process//cellular protein metabolic process//macromolecule modification//metabolic process//primary metabolic process//protein modification process//biological_process//organic substanc…	--	--	GO:0043168//GO:0097159//GO:0016740//GO:0016301//GO:0001882//GO:0032549//GO:0000166//GO:0043167//GO:0016773//GO:0032559//GO:0035639//GO:0005488//GO:0004672//GO:0032550//GO:0032553//GO:0032555//GO:0036094//GO:0030554//GO:0005524//GO:0016772//GO:0001883//GO:0017076//GO:0003824//GO:0097367//GO:1901265//GO:1901363//GO:0003674	anion binding//organic cyclic compound binding//transferase activity//kinase activity//nucleoside binding//ribonucleoside binding//nucleotide binding//ion binding//phosphotransferase activity, alcohol group as acceptor//adenyl ribonucleotide binding//purine ribonucleoside triphosphate binding//binding//protein kinase activity//purine ribonucleoside binding//ribonucleotide binding//purine ribonucl…	K04733 interleukin-1 receptor-associated kinase 4 [EC:2.7.11.1] | (RefSeq) probable receptor-like protein kinase At1g80640	http://www.genome.jp/dbget-bin/www_bget?vvi:100264651	Protein kinase domain
CSA012325	DOWN	DOWN	GO:0010467//GO:0009987//GO:0044260//GO:1901360//GO:0050789//GO:0060255//GO:0044237//GO:0044728//GO:0006807//GO:0043414//GO:0006139//GO:0010468//GO:0040029//GO:0065007//GO:0006306//GO:0071704//GO:0008150//GO:0006304//GO:0034641//GO:0019222//GO:0032259//GO:0043170//GO:0006305//GO:0006725//GO:0008152//GO:0090304//GO:0043412//GO:0046483//GO:0006259//GO:0044238	gene expression//cellular process//cellular macromolecule metabolic process//organic cyclic compound metabolic process//regulation of biological process//regulation of macromolecule metabolic process//cellular metabolic process//DNA methylation or demethylation//nitrogen compound metabolic process//macromolecule methylation//nucleobase-containing compound metabolic process//regulation of gene exp…	--	--	GO:0008168//GO:0003676//GO:0016741//GO:0003677//GO:0005488//GO:0097159//GO:0016740//GO:1901363//GO:0003824//GO:0003674	methyltransferase activity//nucleic acid binding//transferase activity, transferring one-carbon groups//DNA binding//binding//organic cyclic compound binding//transferase activity//heterocyclic compound binding//catalytic activity//molecular_function	K00558 DNA (cytosine-5)-methyltransferase 1 [EC:2.1.1.37] | (RefSeq) DNA (cytosine-5)-methyltransferase 1	http://www.genome.jp/dbget-bin/www_bget?vvi:100251127	C-5 cytosine-specific DNA methylase
CSA012337	DOWN	DOWN	--	--	--	--	GO:0005488//GO:0043167//GO:0003674//GO:0043169//GO:0046914//GO:0008270//GO:0046872	binding//ion binding//molecular_function//cation binding//transition metal ion binding//zinc ion binding//metal ion binding	K20032 palmitoyltransferase ZDHHC13/17 [EC:2.3.1.225] | (RefSeq) probable protein S-acyltransferase 15	http://www.genome.jp/dbget-bin/www_bget?vvi:100251989	DHHC palmitoyltransferase
CSA012391	DOWN	DOWN	GO:0044710//GO:0006950//GO:0008152//GO:0055114//GO:0044699//GO:0008150//GO:0006979//GO:0050896	single-organism metabolic process//response to stress//metabolic process//oxidation-reduction process//single-organism process//biological_process//response to oxidative stress//response to stimulus	--	--	GO:0046906//GO:0016684//GO:0016491//GO:0097159//GO:0005488//GO:0016209//GO:0020037//GO:0003824//GO:1901363//GO:0004601//GO:0003674	tetrapyrrole binding//oxidoreductase activity, acting on peroxide as acceptor//oxidoreductase activity//organic cyclic compound binding//binding//antioxidant activity//heme binding//catalytic activity//heterocyclic compound binding//peroxidase activity//molecular_function	no KO assigned | (RefSeq) uncharacterized protein At1g04910	http://www.genome.jp/dbget-bin/www_bget?vvi:100267809	Peroxidase
CSA012460	DOWN	DOWN	GO:0044237//GO:0044260//GO:0009987//GO:0006793//GO:0044267//GO:0016310//GO:0006796//GO:0006464//GO:0008150//GO:0071704//GO:0019538//GO:0006468//GO:0043170//GO:0043412//GO:0008152//GO:0044238//GO:0036211	cellular metabolic process//cellular macromolecule metabolic process//cellular process//phosphorus metabolic process//cellular protein metabolic process//phosphorylation//phosphate-containing compound metabolic process//cellular protein modification process//biological_process//organic substance metabolic process//protein metabolic process//protein phosphorylation//macromolecule metabolic process…	--	--	GO:0032549//GO:0000166//GO:0043167//GO:0016773//GO:0032559//GO:0035639//GO:0005488//GO:0004672//GO:0043168//GO:0097159//GO:0016740//GO:0016301//GO:0001882//GO:0017076//GO:0003824//GO:0097367//GO:1901265//GO:1901363//GO:0003674//GO:0032550//GO:0032553//GO:0032555//GO:0036094//GO:0030554//GO:0005524//GO:0016772//GO:0001883	ribonucleoside binding//nucleotide binding//ion binding//phosphotransferase activity, alcohol group as acceptor//adenyl ribonucleotide binding//purine ribonucleoside triphosphate binding//binding//protein kinase activity//anion binding//organic cyclic compound binding//transferase activity//kinase activity//nucleoside binding//purine nucleotide binding//catalytic activity//carbohydrate derivative…	no KO assigned | (RefSeq) mitogen-activated protein kinase 19	http://www.genome.jp/dbget-bin/www_bget?vvi:100250338	Protein kinase domain
CSA012461	DOWN	DOWN	--	--	--	--	--	--	--	--	--
CSA012463	UP	UP	--	--	--	--	--	--	K14564 nucleolar protein 56 | (RefSeq) nucleolar protein 56	http://www.genome.jp/dbget-bin/www_bget?vvi:100267928	Putative snoRNA binding domain
CSA012472	UP	UP	--	--	--	--	--	--	no KO assigned | (RefSeq) uncharacterized LOC100247891	http://www.genome.jp/dbget-bin/www_bget?vvi:100247891	--
CSA012481	UP	UP	GO:0044092//GO:0019222//GO:0065007//GO:0008150//GO:0009892//GO:0008152//GO:0050790//GO:0065009//GO:0050789//GO:0048519//GO:0043086	negative regulation of molecular function//regulation of metabolic process//biological regulation//biological_process//negative regulation of metabolic process//metabolic process//regulation of catalytic activity//regulation of molecular function//regulation of biological process//negative regulation of biological process//negative regulation of catalytic activity	--	--	GO:0003674//GO:0003824//GO:0004252//GO:0008236//GO:0070011//GO:0042802//GO:0008233//GO:0005488//GO:0004175//GO:0016787//GO:0005515//GO:0017171	molecular_function//catalytic activity//serine-type endopeptidase activity//serine-type peptidase activity//peptidase activity, acting on L-amino acid peptides//identical protein binding//peptidase activity//binding//endopeptidase activity//hydrolase activity//protein binding//serine hydrolase activity	K03233 elongation factor 1-gamma | (RefSeq) elongation factor 1-gamma	http://www.genome.jp/dbget-bin/www_bget?vvi:100264325	Peptidase inhibitor I9
CSA012485	DOWN	DOWN	--	--	--	--	--	--	K02726 20S proteasome subunit alpha 2 [EC:3.4.25.1] | (RefSeq) proteasome subunit alpha type-2-B	http://www.genome.jp/dbget-bin/www_bget?vvi:100262851	--
CSA012486	DOWN	DOWN	GO:0044238//GO:0019941//GO:0009057//GO:0008152//GO:0051603//GO:0043170//GO:0008150//GO:0071704//GO:0019538//GO:0043632//GO:0044265//GO:0044248//GO:0030163//GO:0009056//GO:1901575//GO:0006508//GO:0044267//GO:0044257//GO:0006511//GO:0044237//GO:0044260//GO:0009987	primary metabolic process//modification-dependent protein catabolic process//macromolecule catabolic process//metabolic process//proteolysis involved in cellular protein catabolic process//macromolecule metabolic process//biological_process//organic substance metabolic process//protein metabolic process//modification-dependent macromolecule catabolic process//cellular macromolecule catabolic proc…	GO:0005575//GO:0005839//GO:0044464//GO:0005622//GO:0032991//GO:0019773//GO:0005623//GO:0000502//GO:0043234//GO:0044424	cellular_component//proteasome core complex//cell part//intracellular//macromolecular complex//proteasome core complex, alpha-subunit complex//cell//proteasome complex//protein complex//intracellular part	GO:0070011//GO:0008233//GO:0070003//GO:0004298//GO:0003674//GO:0003824//GO:0016787//GO:0004175	peptidase activity, acting on L-amino acid peptides//peptidase activity//threonine-type peptidase activity//threonine-type endopeptidase activity//molecular_function//catalytic activity//hydrolase activity//endopeptidase activity	K02726 20S proteasome subunit alpha 2 [EC:3.4.25.1] | (RefSeq) proteasome subunit alpha type-2-B	http://www.genome.jp/dbget-bin/www_bget?vvi:100262851	Proteasome subunit A N-terminal signature
CSA012506	UP	UP	--	--	--	--	--	--	no KO assigned | (RefSeq) stem-specific protein TSJT1	http://www.genome.jp/dbget-bin/www_bget?vvi:100245111	Aluminium induced protein
CSA012510	DOWN	DOWN	GO:0043412//GO:0008152//GO:0044763//GO:0023052//GO:0044238//GO:0044699//GO:0036211//GO:0008150//GO:0071704//GO:0006468//GO:0019538//GO:0065007//GO:0050896//GO:0050794//GO:0007154//GO:0043170//GO:0051716//GO:0044700//GO:0016310//GO:0006796//GO:0006464//GO:0044237//GO:0050789//GO:0044260//GO:0009987//GO:0007165//GO:0006793//GO:0044267	macromolecule modification//metabolic process//single-organism cellular process//signaling//primary metabolic process//single-organism process//protein modification process//biological_process//organic substance metabolic process//protein phosphorylation//protein metabolic process//biological regulation//response to stimulus//regulation of cellular process//cell communication//macromolecule metab…	--	--	GO:0032550//GO:0032555//GO:0032553//GO:0036094//GO:0030554//GO:0005524//GO:0016772//GO:0001883//GO:0017076//GO:0003824//GO:0097367//GO:1901265//GO:1901363//GO:0003674//GO:0043168//GO:0097159//GO:0016740//GO:0016301//GO:0001882//GO:0032549//GO:0000166//GO:0043167//GO:0032559//GO:0016773//GO:0035639//GO:0005488//GO:0004672	purine ribonucleoside binding//purine ribonucleotide binding//ribonucleotide binding//small molecule binding//adenyl nucleotide binding//ATP binding//transferase activity, transferring phosphorus-containing groups//purine nucleoside binding//purine nucleotide binding//catalytic activity//carbohydrate derivative binding//nucleoside phosphate binding//heterocyclic compound binding//molecular_functi…	no KO assigned | (RefSeq) CIPK03; CBL-interacting protein kinase 03	http://www.genome.jp/dbget-bin/www_bget?vvi:100241657	Protein kinase domain
CSA012517	UP	UP	GO:0019538//GO:0006468//GO:0008150//GO:0071704//GO:0043170//GO:0043412//GO:0008152//GO:0044238//GO:0036211//GO:0044237//GO:0044260//GO:0009987//GO:0006793//GO:0044267//GO:0016310//GO:0006796//GO:0006464	protein metabolic process//protein phosphorylation//biological_process//organic substance metabolic process//macromolecule metabolic process//macromolecule modification//metabolic process//primary metabolic process//protein modification process//cellular metabolic process//cellular macromolecule metabolic process//cellular process//phosphorus metabolic process//cellular protein metabolic process/…	--	--	GO:0003824//GO:0017076//GO:1901363//GO:1901265//GO:0097367//GO:0003674//GO:0032553//GO:0032555//GO:0032550//GO:0036094//GO:0030554//GO:0016772//GO:0001883//GO:0005524//GO:0043167//GO:0000166//GO:0032549//GO:0005488//GO:0035639//GO:0016773//GO:0032559//GO:0004672//GO:0016740//GO:0097159//GO:0043168//GO:0001882//GO:0016301	catalytic activity//purine nucleotide binding//heterocyclic compound binding//nucleoside phosphate binding//carbohydrate derivative binding//molecular_function//ribonucleotide binding//purine ribonucleotide binding//purine ribonucleoside binding//small molecule binding//adenyl nucleotide binding//transferase activity, transferring phosphorus-containing groups//purine nucleoside binding//ATP bindi…	K04733 interleukin-1 receptor-associated kinase 4 [EC:2.7.11.1] | (RefSeq) wall-associated receptor kinase-like 10	http://www.genome.jp/dbget-bin/www_bget?vvi:100854955	Protein kinase domain
CSA012558	UP	UP	--	--	--	--	--	--	K11147 dehydrogenase/reductase SDR family member 4 [EC:1.1.-.-] | (RefSeq) tropinone reductase-like 3	http://www.genome.jp/dbget-bin/www_bget?vvi:100257814	--
CSA012569	UP	UP	--	--	--	--	GO:0003674//GO:0003682//GO:0044877//GO:0005488	molecular_function//chromatin binding//macromolecular complex binding//binding	K09422 myb proto-oncogene protein, plant | (RefSeq) MYBPAR; transcription factor TT2	http://www.genome.jp/dbget-bin/www_bget?vvi:100254224	Myb-like DNA-binding domain
CSA012579	UP	UP	--	--	--	--	GO:0003674//GO:1901265//GO:0097367//GO:0043531//GO:1901363//GO:0017076//GO:0001883//GO:0030554//GO:0036094//GO:0032550//GO:0032553//GO:0032555//GO:0032559//GO:0005488//GO:0000166//GO:0032549//GO:0043167//GO:0001882//GO:0043168//GO:0097159	molecular_function//nucleoside phosphate binding//carbohydrate derivative binding//ADP binding//heterocyclic compound binding//purine nucleotide binding//purine nucleoside binding//adenyl nucleotide binding//small molecule binding//purine ribonucleoside binding//ribonucleotide binding//purine ribonucleotide binding//adenyl ribonucleotide binding//binding//nucleotide binding//ribonucleoside bindin…	K13457 disease resistance protein RPM1 | (RefSeq) disease resistance protein RPM1	http://www.genome.jp/dbget-bin/www_bget?vvi:100854691	NB-ARC domain
CSA012595	DOWN	DOWN	GO:0042493//GO:0015893//GO:0009987//GO:0006855//GO:0044765//GO:0051234//GO:0006810//GO:0042221//GO:0050896//GO:0055085//GO:0051179//GO:0008150//GO:0044699//GO:0044763//GO:1902578	response to drug//drug transport//cellular process//drug transmembrane transport//single-organism transport//establishment of localization//transport//response to chemical//response to stimulus//transmembrane transport//localization//biological_process//single-organism process//single-organism cellular process//single-organism localization	GO:0016020//GO:0005575	membrane//cellular_component	GO:0022857//GO:0015238//GO:0022804//GO:0090484//GO:0003674//GO:0005215//GO:0015291//GO:0015297	transmembrane transporter activity//drug transmembrane transporter activity//active transmembrane transporter activity//drug transporter activity//molecular_function//transporter activity//secondary active transmembrane transporter activity//antiporter activity	K03327 multidrug resistance protein, MATE family | (RefSeq) protein DETOXIFICATION 40	http://www.genome.jp/dbget-bin/www_bget?vvi:100262309	MatE
CSA012597	UP	UP	--	--	--	--	--	--	no KO assigned | (RefSeq) uncharacterized LOC100852849	http://www.genome.jp/dbget-bin/www_bget?vvi:100852849	--
CSA012618	UP	UP	--	--	--	--	--	--	no KO assigned | (RefSeq) glutamate receptor 2.7-like	http://www.genome.jp/dbget-bin/www_bget?vvi:100255540	Reverse transcriptase (RNA-dependent DNA polymerase)
CSA012623	UP	UP	GO:0051179//GO:0008150//GO:0055085//GO:1902578//GO:0044763//GO:0044699//GO:0009987//GO:0006810//GO:0051234//GO:0044765	localization//biological_process//transmembrane transport//single-organism localization//single-organism cellular process//single-organism process//cellular process//transport//establishment of localization//single-organism transport	GO:0031224//GO:0005575//GO:0016021//GO:0016020//GO:0044425	intrinsic component of membrane//cellular_component//integral component of membrane//membrane//membrane part	GO:0005215//GO:0003674//GO:0022857	transporter activity//molecular_function//transmembrane transporter activity	no KO assigned | (RefSeq) HT13; sugar transport protein 14	http://www.genome.jp/dbget-bin/www_bget?vvi:100262713	Sugar (and other) transporter
CSA012627	UP	UP	--	--	--	--	--	--	--	--	--
CSA012667	DOWN	DOWN	GO:0008150//GO:0044699//GO:0055114//GO:0008152//GO:0044710	biological_process//single-organism process//oxidation-reduction process//metabolic process//single-organism metabolic process	--	--	GO:0043169//GO:0003674//GO:0003824//GO:0016702//GO:0046872//GO:0005488//GO:0016701//GO:0043167//GO:0051213//GO:0005515//GO:0016491	cation binding//molecular_function//catalytic activity//oxidoreductase activity, acting on single donors with incorporation of molecular oxygen, incorporation of two atoms of oxygen//metal ion binding//binding//oxidoreductase activity, acting on single donors with incorporation of molecular oxygen//ion binding//dioxygenase activity//protein binding//oxidoreductase activity	K00454 lipoxygenase [EC:1.13.11.12] | (RefSeq) linoleate 13S-lipoxygenase 2-1, chloroplastic	http://www.genome.jp/dbget-bin/www_bget?vvi:100257867	PLAT/LH2 domain
CSA012711	DOWN	DOWN	GO:0008150//GO:0071704//GO:0044699//GO:0006629//GO:0044238//GO:0044763//GO:0008152//GO:0044710//GO:0044255//GO:0006665//GO:0009987//GO:1901564//GO:0044237//GO:0006807//GO:0006643	biological_process//organic substance metabolic process//single-organism process//lipid metabolic process//primary metabolic process//single-organism cellular process//metabolic process//single-organism metabolic process//cellular lipid metabolic process//sphingolipid metabolic process//cellular process//organonitrogen compound metabolic process//cellular metabolic process//nitrogen compound meta…	GO:0031224//GO:0005575//GO:0044425//GO:0016021//GO:0016020	intrinsic component of membrane//cellular_component//membrane part//integral component of membrane//membrane	GO:0003674//GO:0003824//GO:0016798//GO:0004553//GO:0004348//GO:0016787	molecular_function//catalytic activity//hydrolase activity, acting on glycosyl bonds//hydrolase activity, hydrolyzing O-glycosyl compounds//glucosylceramidase activity//hydrolase activity	K17108 non-lysosomal glucosylceramidase [EC:3.2.1.45] | (RefSeq) non-lysosomal glucosylceramidase	http://www.genome.jp/dbget-bin/www_bget?vvi:100249401	Protein of unknown function, DUF608
CSA012712	DOWN	DOWN	--	--	--	--	--	--	K00383 glutathione reductase (NADPH) [EC:1.8.1.7] | (RefSeq) Gr; glutathione reductase, cytosolic	http://www.genome.jp/dbget-bin/www_bget?vvi:100254507	--
CSA012713	DOWN	DOWN	GO:0006278//GO:1901360//GO:0044237//GO:0044260//GO:0009987//GO:1901576//GO:0009059//GO:0044710//GO:0006807//GO:0006139//GO:0009058//GO:0071704//GO:0008150//GO:0044249//GO:0043170//GO:0006725//GO:0034641//GO:0046483//GO:0090304//GO:0006260//GO:0008152//GO:0055114//GO:0044238//GO:0034645//GO:0006259//GO:0044699	RNA-dependent DNA replication//organic cyclic compound metabolic process//cellular metabolic process//cellular macromolecule metabolic process//cellular process//organic substance biosynthetic process//macromolecule biosynthetic process//single-organism metabolic process//nitrogen compound metabolic process//nucleobase-containing compound metabolic process//biosynthetic process//organic substance…	--	--	GO:0003676//GO:0043167//GO:0000166//GO:0005488//GO:0016779//GO:0003723//GO:0034061//GO:0016491//GO:0016740//GO:0097159//GO:0043168//GO:0050662//GO:0003824//GO:1901363//GO:1901265//GO:0048037//GO:0003674//GO:0050660//GO:0036094//GO:0003964//GO:0016772	nucleic acid binding//ion binding//nucleotide binding//binding//nucleotidyltransferase activity//RNA binding//DNA polymerase activity//oxidoreductase activity//transferase activity//organic cyclic compound binding//anion binding//coenzyme binding//catalytic activity//heterocyclic compound binding//nucleoside phosphate binding//cofactor binding//molecular_function//flavin adenine dinucleotide bind…	no KO assigned | (RefSeq) uncharacterized LOC100245550	http://www.genome.jp/dbget-bin/www_bget?vvi:100245550	zinc-binding in reverse transcriptase
CSA012731	DOWN	DOWN	GO:0050896//GO:0050794//GO:0007154//GO:0051716//GO:0008150//GO:0065007//GO:0023052//GO:0044699//GO:0044763//GO:0007165//GO:0050789//GO:0009987//GO:0007186//GO:0044700	response to stimulus//regulation of cellular process//cell communication//cellular response to stimulus//biological_process//biological regulation//signaling//single-organism process//single-organism cellular process//signal transduction//regulation of biological process//cellular process//G-protein coupled receptor signaling pathway//single organism signaling	--	--	GO:0003924//GO:0003674//GO:0004871//GO:0017076//GO:0003824//GO:0016817//GO:1901265//GO:0016818//GO:1901363//GO:0031683//GO:0036094//GO:0017111//GO:0005488//GO:0016462//GO:0032403//GO:0000166//GO:0005515//GO:0097159//GO:0016787//GO:0044877//GO:0019001//GO:0060089	GTPase activity//molecular_function//signal transducer activity//purine nucleotide binding//catalytic activity//hydrolase activity, acting on acid anhydrides//nucleoside phosphate binding//hydrolase activity, acting on acid anhydrides, in phosphorus-containing anhydrides//heterocyclic compound binding//G-protein beta/gamma-subunit complex binding//small molecule binding//nucleoside-triphosphatase…	no KO assigned | (RefSeq) extra-large guanine nucleotide-binding protein 1	http://www.genome.jp/dbget-bin/www_bget?vvi:100243480	G-protein alpha subunit
CSA012735	DOWN	DOWN	--	--	--	--	GO:0097159//GO:0005488//GO:0000166//GO:0030554//GO:0036094//GO:0003674//GO:1901363//GO:1901265//GO:0017076	organic cyclic compound binding//binding//nucleotide binding//adenyl nucleotide binding//small molecule binding//molecular_function//heterocyclic compound binding//nucleoside phosphate binding//purine nucleotide binding	no KO assigned | (RefSeq) CBS domain-containing protein CBSX5	http://www.genome.jp/dbget-bin/www_bget?vvi:100267148	CBS domain
CSA012748	DOWN	DOWN	--	--	--	--	--	--	K13464 jasmonate ZIM domain-containing protein | (RefSeq) protein TIFY 6B	http://www.genome.jp/dbget-bin/www_bget?vvi:100245759	tify domain
CSA012791	DOWN	DOWN	GO:0006810//GO:0051234//GO:0008150//GO:0051179	transport//establishment of localization//biological_process//localization	GO:0016020//GO:0005575	membrane//cellular_component	GO:0005215//GO:0003674	transporter activity//molecular_function	K14638 solute carrier family 15 (peptide/histidine transporter), member 3/4 | (RefSeq) protein NRT1/ PTR FAMILY 5.6	http://www.genome.jp/dbget-bin/www_bget?vvi:100266814	POT family
CSA012802	UP	UP	--	--	--	--	--	--	no KO assigned | (RefSeq) sucrose nonfermenting 4-like protein	http://www.genome.jp/dbget-bin/www_bget?vvi:100252910	--
CSA012811	UP	UP	--	--	--	--	--	--	--	--	--
CSA012812	UP	UP	--	--	--	--	--	--	no KO assigned | (RefSeq) formin-like protein 4	http://www.genome.jp/dbget-bin/www_bget?vvi:100261419	Domain of unknown function (DUF4218)
CSA012840	DOWN	DOWN	--	--	--	--	--	--	--	--	--
CSA012848	UP	UP	--	--	--	--	--	--	--	--	Retrotransposon gag protein
CSA012871	UP	UP	GO:0055085//GO:0008150//GO:0051179//GO:0044763//GO:1902578//GO:0044699//GO:0009987//GO:0006811//GO:0051234//GO:0006810//GO:0044765//GO:0006812	transmembrane transport//biological_process//localization//single-organism cellular process//single-organism localization//single-organism process//cellular process//ion transport//establishment of localization//transport//single-organism transport//cation transport	GO:0005575//GO:0031224//GO:0016020//GO:0016021//GO:0044425	cellular_component//intrinsic component of membrane//membrane//integral component of membrane//membrane part	GO:0008324//GO:0003674//GO:0005215//GO:0015298//GO:0015297//GO:0022892//GO:0015075//GO:0015078//GO:0015291//GO:0022890//GO:0022804//GO:0022891//GO:0022857//GO:0015077//GO:0015299	cation transmembrane transporter activity//molecular_function//transporter activity//solute:cation antiporter activity//antiporter activity//substrate-specific transporter activity//ion transmembrane transporter activity//hydrogen ion transmembrane transporter activity//secondary active transmembrane transporter activity//inorganic cation transmembrane transporter activity//active transmembrane t…	no KO assigned | (RefSeq) sodium/hydrogen exchanger 2-like	http://www.genome.jp/dbget-bin/www_bget?vvi:100261462	Sodium/hydrogen exchanger family
CSA012877	UP	UP	GO:0009056//GO:0042176//GO:0022402//GO:0030163//GO:0051306//GO:1902589//GO:0000819//GO:1901987//GO:0006508//GO:0051276//GO:0007059//GO:1901575//GO:0051726//GO:0048285//GO:0044248//GO:0007067//GO:0031323//GO:0007088//GO:0033047//GO:0051983//GO:0044265//GO:0030162//GO:0007049//GO:0043161//GO:0043632//GO:0044260//GO:0009987//GO:0051783//GO:0033043//GO:0050789//GO:0060255//GO:0032268//GO:0044237//GO:…	catabolic process//regulation of protein catabolic process//cell cycle process//protein catabolic process//mitotic sister chromatid separation//single-organism organelle organization//sister chromatid segregation//regulation of cell cycle phase transition//proteolysis//chromosome organization//chromosome segregation//organic substance catabolic process//regulation of cell cycle//organelle fission…	GO:1990234//GO:0044428//GO:0043231//GO:0043229//GO:0032991//GO:0000152//GO:0044446//GO:0044424//GO:0043234//GO:0043227//GO:0005623//GO:0043226//GO:1902494//GO:0044464//GO:0005634//GO:0000151//GO:0005575//GO:0005680//GO:0044422//GO:0005622//GO:0031461	transferase complex//nuclear part//intracellular membrane-bounded organelle//intracellular organelle//macromolecular complex//nuclear ubiquitin ligase complex//intracellular organelle part//intracellular part//protein complex//membrane-bounded organelle//cell//organelle//catalytic complex//cell part//nucleus//ubiquitin ligase complex//cellular_component//anaphase-promoting complex//organelle part…	--	--	K03355 anaphase-promoting complex subunit 8 | (RefSeq) anaphase-promoting complex subunit 8	http://www.genome.jp/dbget-bin/www_bget?vvi:100249407	Anaphase promoting complex subunit 8 / Cdc23
CSA012891	UP	UP	--	--	--	--	--	--	no KO assigned | (RefSeq) double-stranded RNA-binding protein 4	http://www.genome.jp/dbget-bin/www_bget?vvi:100257098	--
CSA012899	DOWN	DOWN	--	--	--	--	--	--	K01611 S-adenosylmethionine decarboxylase [EC:4.1.1.50] | (RefSeq) SAMDC; S-adenosylmethionine decarboxylase proenzyme	http://www.genome.jp/dbget-bin/www_bget?vvi:100240686	S-adenosyl-l-methionine decarboxylase leader peptide
CSA012900	DOWN	DOWN	GO:1901564//GO:0044237//GO:1901576//GO:0009987//GO:0008216//GO:0009309//GO:0044106//GO:0042401//GO:1901566//GO:0006807//GO:0009058//GO:0008215//GO:0071704//GO:0008150//GO:0006576//GO:0044249//GO:0009308//GO:0034641//GO:0097164//GO:0044271//GO:0006597//GO:0008295//GO:0006595//GO:0008152//GO:0006596	organonitrogen compound metabolic process//cellular metabolic process//organic substance biosynthetic process//cellular process//spermidine metabolic process//amine biosynthetic process//cellular amine metabolic process//cellular biogenic amine biosynthetic process//organonitrogen compound biosynthetic process//nitrogen compound metabolic process//biosynthetic process//spermine metabolic process/…	--	--	GO:0016829//GO:0016830//GO:0003824//GO:0003674//GO:0004014//GO:0016831	lyase activity//carbon-carbon lyase activity//catalytic activity//molecular_function//adenosylmethionine decarboxylase activity//carboxy-lyase activity	K01611 S-adenosylmethionine decarboxylase [EC:4.1.1.50] | (RefSeq) SAMDC; S-adenosylmethionine decarboxylase proenzyme	http://www.genome.jp/dbget-bin/www_bget?vvi:100240686	Adenosylmethionine decarboxylase
CSA012912	UP	UP	--	--	--	--	GO:0016888//GO:0016787//GO:0004536//GO:0004519//GO:0004518//GO:0016788//GO:0004520//GO:0003824//GO:0016893//GO:0003674	endodeoxyribonuclease activity, producing 5'-phosphomonoesters//hydrolase activity//deoxyribonuclease activity//endonuclease activity//nuclease activity//hydrolase activity, acting on ester bonds//endodeoxyribonuclease activity//catalytic activity//endonuclease activity, active with either ribo- or deoxyribonucleic acids and producing 5'-phosphomonoesters//molecular_function	K03424 TatD DNase family protein [EC:3.1.21.-] | (RefSeq) uncharacterized metal-dependent hydrolase YabD	http://www.genome.jp/dbget-bin/www_bget?vvi:100267748	TatD related DNase
CSA012961	UP	UP	--	--	--	--	--	--	--	--	--
CSA012965	UP	UP	GO:0008150//GO:0071704//GO:0006468//GO:0019538//GO:0043170//GO:0043412//GO:0008152//GO:0044238//GO:0036211//GO:0044237//GO:0044260//GO:0009987//GO:0006793//GO:0044267//GO:0016310//GO:0006796//GO:0006464	biological_process//organic substance metabolic process//protein phosphorylation//protein metabolic process//macromolecule metabolic process//macromolecule modification//metabolic process//primary metabolic process//protein modification process//cellular metabolic process//cellular macromolecule metabolic process//cellular process//phosphorus metabolic process//cellular protein metabolic process/…	--	--	GO:0017076//GO:0003824//GO:0097367//GO:1901265//GO:1901363//GO:0003674//GO:0032550//GO:0032555//GO:0032553//GO:0036094//GO:0030554//GO:0005524//GO:0016772//GO:0001883//GO:0032549//GO:0000166//GO:0043167//GO:0032559//GO:0016773//GO:0035639//GO:0005488//GO:0004672//GO:0043168//GO:0097159//GO:0016740//GO:0016301//GO:0001882	purine nucleotide binding//catalytic activity//carbohydrate derivative binding//nucleoside phosphate binding//heterocyclic compound binding//molecular_function//purine ribonucleoside binding//purine ribonucleotide binding//ribonucleotide binding//small molecule binding//adenyl nucleotide binding//ATP binding//transferase activity, transferring phosphorus-containing groups//purine nucleoside bindi…	no KO assigned | (RefSeq) protein kinase and PP2C-like domain-containing protein	http://www.genome.jp/dbget-bin/www_bget?vvi:100253351	Protein kinase domain
CSA012967	DOWN	DOWN	GO:0008152//GO:0044763//GO:0044281//GO:0046483//GO:0006163//GO:0009259//GO:0009150//GO:0044699//GO:0009117//GO:0046034//GO:0044238//GO:1901657//GO:0009141//GO:0005975//GO:0042278//GO:0006165//GO:0009116//GO:0019362//GO:0009132//GO:0006082//GO:0008150//GO:0071704//GO:0009126//GO:0009179//GO:0034641//GO:1901135//GO:0019693//GO:0009135//GO:0072521//GO:0006725//GO:0009123//GO:0046031//GO:0009144//GO:…	metabolic process//single-organism cellular process//small molecule metabolic process//heterocycle metabolic process//purine nucleotide metabolic process//ribonucleotide metabolic process//purine ribonucleotide metabolic process//single-organism process//nucleotide metabolic process//ATP metabolic process//primary metabolic process//glycosyl compound metabolic process//nucleoside triphosphate met…	--	--	GO:0046872//GO:0016772//GO:0003824//GO:0003674//GO:0031420//GO:0043169//GO:0000287//GO:0016740//GO:0043167//GO:0016773//GO:0004743//GO:0005488//GO:0030955	metal ion binding//transferase activity, transferring phosphorus-containing groups//catalytic activity//molecular_function//alkali metal ion binding//cation binding//magnesium ion binding//transferase activity//ion binding//phosphotransferase activity, alcohol group as acceptor//pyruvate kinase activity//binding//potassium ion binding	K00873 pyruvate kinase [EC:2.7.1.40] | (RefSeq) pyruvate kinase, cytosolic isozyme	http://www.genome.jp/dbget-bin/www_bget?vvi:100255318	Pyruvate kinase, barrel domain
CSA012990	UP	UP	--	--	GO:0044464//GO:0043226//GO:0070469//GO:0031966//GO:0005575//GO:0005622//GO:0031967//GO:0044422//GO:0005746//GO:0016020//GO:0005740//GO:0043231//GO:0005737//GO:0044425//GO:0044446//GO:0044444//GO:0044429//GO:0031090//GO:0044455//GO:0043229//GO:0043227//GO:0005743//GO:0044424//GO:0019866//GO:0005623//GO:0031975//GO:0005739	cell part//organelle//respiratory chain//mitochondrial membrane//cellular_component//intracellular//organelle envelope//organelle part//mitochondrial respiratory chain//membrane//mitochondrial envelope//intracellular membrane-bounded organelle//cytoplasm//membrane part//intracellular organelle part//cytoplasmic part//mitochondrial part//organelle membrane//mitochondrial membrane part//intracellul…	GO:0016676//GO:0015075//GO:0015078//GO:0022892//GO:0003824//GO:0008324//GO:0015002//GO:0005215//GO:0003674//GO:0016491//GO:0022890//GO:0022891//GO:0015077//GO:0022857//GO:0016675//GO:0009055//GO:0004129	oxidoreductase activity, acting on a heme group of donors, oxygen as acceptor//ion transmembrane transporter activity//hydrogen ion transmembrane transporter activity//substrate-specific transporter activity//catalytic activity//cation transmembrane transporter activity//heme-copper terminal oxidase activity//transporter activity//molecular_function//oxidoreductase activity//inorganic cation tran…	no KO assigned | (RefSeq) uncharacterized LOC100853182	http://www.genome.jp/dbget-bin/www_bget?vvi:100853182	Cytochrome c oxidase subunit VIIa
CSA012991	UP	UP	--	--	--	--	--	--	no KO assigned | (RefSeq) uncharacterized LOC100254373	http://www.genome.jp/dbget-bin/www_bget?vvi:100254373	--
CSA013009	UP	UP	GO:0008152//GO:0008150	metabolic process//biological_process	--	--	GO:0016491//GO:0003674//GO:0003824	oxidoreductase activity//molecular_function//catalytic activity	K15095 (+)-neomenthol dehydrogenase [EC:1.1.1.208] | (RefSeq) uncharacterized LOC100243097	http://www.genome.jp/dbget-bin/www_bget?vvi:100243097	short chain dehydrogenase
CSA013010	UP	UP	--	--	--	--	--	--	K15095 (+)-neomenthol dehydrogenase [EC:1.1.1.208] | (RefSeq) (+)-neomenthol dehydrogenase	http://www.genome.jp/dbget-bin/www_bget?vvi:100248214	--
CSA013011	UP	UP	--	--	GO:0005575//GO:0016020	cellular_component//membrane	--	--	K08658 prenyl protein peptidase [EC:3.4.22.-] | (RefSeq) CAAX prenyl protease 2	http://www.genome.jp/dbget-bin/www_bget?vvi:100247667	CAAX protease self-immunity
CSA013030	DOWN	DOWN	--	--	--	--	--	--	K00962 polyribonucleotide nucleotidyltransferase [EC:2.7.7.8] | (RefSeq) probable polyribonucleotide nucleotidyltransferase 1, chloroplastic	http://www.genome.jp/dbget-bin/www_bget?vvi:100265692	3' exoribonuclease family, domain 2
CSA013032	DOWN	DOWN	--	--	--	--	--	--	K00962 polyribonucleotide nucleotidyltransferase [EC:2.7.7.8] | (RefSeq) probable polyribonucleotide nucleotidyltransferase 1, chloroplastic	http://www.genome.jp/dbget-bin/www_bget?vvi:100265692	--
CSA013047	DOWN	DOWN	--	--	--	--	--	--	K02903 large subunit ribosomal protein L28e | (RefSeq) 60S ribosomal protein L28-2	http://www.genome.jp/dbget-bin/www_bget?vvi:100261817	Ribosomal L28e protein family
CSA013094	DOWN	DOWN	--	--	--	--	--	--	no KO assigned | (RefSeq) uncharacterized LOC100258677	http://www.genome.jp/dbget-bin/www_bget?vvi:100258677	--
CSA013129	DOWN	DOWN	GO:0044723//GO:0009987//GO:0006732//GO:0044237//GO:0072524//GO:0009119//GO:1901564//GO:0009199//GO:1901360//GO:0046939//GO:0019752//GO:0044710//GO:0006090//GO:0043436//GO:0006793//GO:0046496//GO:0044712//GO:0009056//GO:0006757//GO:0009185//GO:1901575//GO:0016310//GO:0006091//GO:0046128//GO:0006807//GO:0009167//GO:0006096//GO:0055086//GO:0019637//GO:0016052//GO:0006733//GO:0006796//GO:0006753//GO:…	single-organism carbohydrate metabolic process//cellular process//coenzyme metabolic process//cellular metabolic process//pyridine-containing compound metabolic process//ribonucleoside metabolic process//organonitrogen compound metabolic process//ribonucleoside triphosphate metabolic process//organic cyclic compound metabolic process//nucleotide phosphorylation//carboxylic acid metabolic process/…	--	--	GO:0016774//GO:0016301//GO:0016740//GO:0003824//GO:0003674//GO:0004618//GO:0016772	phosphotransferase activity, carboxyl group as acceptor//kinase activity//transferase activity//catalytic activity//molecular_function//phosphoglycerate kinase activity//transferase activity, transferring phosphorus-containing groups	K00927 phosphoglycerate kinase [EC:2.7.2.3] | (RefSeq) phosphoglycerate kinase	http://www.genome.jp/dbget-bin/www_bget?vvi:100243165	Phosphoglycerate kinase
CSA013132	UP	UP	GO:1902578//GO:0044763//GO:0044699//GO:0051179//GO:0008150//GO:0055085//GO:0006821//GO:0015698//GO:0006810//GO:0051234//GO:0044765//GO:0009987//GO:0006820//GO:0006811	single-organism localization//single-organism cellular process//single-organism process//localization//biological_process//transmembrane transport//chloride transport//inorganic anion transport//transport//establishment of localization//single-organism transport//cellular process//anion transport//ion transport	GO:0005575//GO:0016020	cellular_component//membrane	GO:0005247//GO:0015075//GO:0005216//GO:0022892//GO:0005253//GO:0022836//GO:0005244//GO:0005254//GO:0005215//GO:0003674//GO:0015103//GO:0015267//GO:0008509//GO:0022803//GO:0022832//GO:0022857//GO:0022891//GO:0022838//GO:0015108//GO:0008308	voltage-gated chloride channel activity//ion transmembrane transporter activity//ion channel activity//substrate-specific transporter activity//anion channel activity//gated channel activity//voltage-gated ion channel activity//chloride channel activity//transporter activity//molecular_function//inorganic anion transmembrane transporter activity//channel activity//anion transmembrane transporter …	K05016 chloride channel 7 | (RefSeq) chloride channel ClC4	http://www.genome.jp/dbget-bin/www_bget?vvi:100260066	Voltage gated chloride channel
CSA013146	UP	UP	--	--	--	--	GO:0003674//GO:0017076//GO:0032561//GO:1901363//GO:0097367//GO:1901265//GO:0001883//GO:0032555//GO:0032553//GO:0032550//GO:0036094//GO:0035639//GO:0005488//GO:0005525//GO:0043167//GO:0032549//GO:0000166//GO:0097159//GO:0043168//GO:0001882//GO:0019001	molecular_function//purine nucleotide binding//guanyl ribonucleotide binding//heterocyclic compound binding//carbohydrate derivative binding//nucleoside phosphate binding//purine nucleoside binding//purine ribonucleotide binding//ribonucleotide binding//purine ribonucleoside binding//small molecule binding//purine ribonucleoside triphosphate binding//binding//GTP binding//ion binding//ribonucleos…	K07953 GTP-binding protein SAR1 [EC:3.6.5.-] | (RefSeq) GTP-binding protein SAR1A	http://www.genome.jp/dbget-bin/www_bget?vvi:100256889	ADP-ribosylation factor family
CSA013178	UP	UP	GO:0019538//GO:0006468//GO:0071704//GO:0008150//GO:0043170//GO:0008152//GO:0043412//GO:0036211//GO:0044238//GO:0009987//GO:0044260//GO:0044237//GO:0044267//GO:0006793//GO:0016310//GO:0006464//GO:0006796	protein metabolic process//protein phosphorylation//organic substance metabolic process//biological_process//macromolecule metabolic process//metabolic process//macromolecule modification//protein modification process//primary metabolic process//cellular process//cellular macromolecule metabolic process//cellular metabolic process//cellular protein metabolic process//phosphorus metabolic process/…	--	--	GO:1901363//GO:0097367//GO:1901265//GO:0003824//GO:0017076//GO:0003674//GO:0036094//GO:0032553//GO:0032555//GO:0032550//GO:0005524//GO:0001883//GO:0016772//GO:0030554//GO:0043167//GO:0032549//GO:0000166//GO:0004672//GO:0035639//GO:0005488//GO:0016773//GO:0032559//GO:0001882//GO:0016301//GO:0097159//GO:0016740//GO:0043168	heterocyclic compound binding//carbohydrate derivative binding//nucleoside phosphate binding//catalytic activity//purine nucleotide binding//molecular_function//small molecule binding//ribonucleotide binding//purine ribonucleotide binding//purine ribonucleoside binding//ATP binding//purine nucleoside binding//transferase activity, transferring phosphorus-containing groups//adenyl nucleotide bindi…	K03097 casein kinase II subunit alpha [EC:2.7.11.1] | (RefSeq) casein kinase II subunit alpha-2	http://www.genome.jp/dbget-bin/www_bget?vvi:100259500	Protein kinase domain
CSA013181	DOWN	DOWN	--	--	--	--	--	--	K12471 epsin | (RefSeq) clathrin interactor EPSIN 1	http://www.genome.jp/dbget-bin/www_bget?vvi:100264697	ENTH domain
CSA013194	UP	UP	--	--	--	--	--	--	no KO assigned | (RefSeq) uncharacterized LOC100250667	http://www.genome.jp/dbget-bin/www_bget?vvi:100250667	--
CSA013199	UP	UP	--	--	--	--	--	--	no KO assigned | (RefSeq) uncharacterized LOC100264919	http://www.genome.jp/dbget-bin/www_bget?vvi:100264919	--
CSA013204	DOWN	DOWN	--	--	--	--	--	--	K03100 signal peptidase I [EC:3.4.21.89] | (RefSeq) thylakoidal processing peptidase 1, chloroplastic	http://www.genome.jp/dbget-bin/www_bget?vvi:100854416	Peptidase S24-like
CSA013225	DOWN	DOWN	--	--	GO:0016021//GO:0016020//GO:0044425//GO:0031224//GO:0005575	integral component of membrane//membrane//membrane part//intrinsic component of membrane//cellular_component	--	--	no KO assigned | (RefSeq) uncharacterized LOC100253061	http://www.genome.jp/dbget-bin/www_bget?vvi:100253061	Sulfite exporter TauE/SafE
CSA013252	UP	UP	GO:0051234//GO:0006810//GO:0008150//GO:0051179	establishment of localization//transport//biological_process//localization	GO:0016020//GO:0005575	membrane//cellular_component	GO:0003674//GO:0005215	molecular_function//transporter activity	K14638 solute carrier family 15 (peptide/histidine transporter), member 3/4 | (RefSeq) protein NRT1/ PTR FAMILY 5.2	http://www.genome.jp/dbget-bin/www_bget?vvi:100263051	POT family
CSA013260	DOWN	DOWN	--	--	GO:0016020//GO:0005575	membrane//cellular_component	GO:0043167//GO:0000166//GO:0032549//GO:0016462//GO:0005488//GO:0035639//GO:0016887//GO:0032559//GO:0017111//GO:0001882//GO:0016787//GO:0097159//GO:0043168//GO:1901363//GO:0016818//GO:1901265//GO:0097367//GO:0016817//GO:0003824//GO:0017076//GO:0003674//GO:0036094//GO:0032553//GO:0032555//GO:0032550//GO:0001883//GO:0005524//GO:0030554	ion binding//nucleotide binding//ribonucleoside binding//pyrophosphatase activity//binding//purine ribonucleoside triphosphate binding//ATPase activity//adenyl ribonucleotide binding//nucleoside-triphosphatase activity//nucleoside binding//hydrolase activity//organic cyclic compound binding//anion binding//heterocyclic compound binding//hydrolase activity, acting on acid anhydrides, in phosphorus…	no KO assigned | (RefSeq) ABC transporter G family member 7	http://www.genome.jp/dbget-bin/www_bget?vvi:100264613	ABC transporter
CSA013266	DOWN	DOWN	--	--	--	--	--	--	K07904 Ras-related protein Rab-11A | (RefSeq) ras-related protein RABA5c	http://www.genome.jp/dbget-bin/www_bget?vvi:100266853	--
CSA013280	UP	UP	GO:0008152//GO:0008150	metabolic process//biological_process	--	--	GO:0016746//GO:0003674//GO:0003824//GO:0016740//GO:0016747	transferase activity, transferring acyl groups//molecular_function//catalytic activity//transferase activity//transferase activity, transferring acyl groups other than amino-acyl groups	K17499 protein phosphatase 1G [EC:3.1.3.16] | (RefSeq) probable protein phosphatase 2C 60	http://www.genome.jp/dbget-bin/www_bget?vvi:100261065	Thiolase, N-terminal domain
CSA013290	DOWN	DOWN	--	--	--	--	--	--	K16904 dCTP diphosphatase [EC:3.6.1.12] | (RefSeq) dCTP pyrophosphatase 1	http://www.genome.jp/dbget-bin/www_bget?vvi:100241572	MazG nucleotide pyrophosphohydrolase domain
CSA013299	DOWN	DOWN	GO:0005976//GO:0006073//GO:0044260//GO:0009987//GO:0044237//GO:0044042//GO:0005975//GO:0044238//GO:0044262//GO:0008152//GO:0044264//GO:0043170//GO:0008150//GO:0071704	polysaccharide metabolic process//cellular glucan metabolic process//cellular macromolecule metabolic process//cellular process//cellular metabolic process//glucan metabolic process//carbohydrate metabolic process//primary metabolic process//cellular carbohydrate metabolic process//metabolic process//cellular polysaccharide metabolic process//macromolecule metabolic process//biological_process//o…	GO:0005618//GO:0005623//GO:0030312//GO:0005575//GO:0044464//GO:0071944//GO:0005576//GO:0048046	cell wall//cell//external encapsulating structure//cellular_component//cell part//cell periphery//extracellular region//apoplast	GO:0016787//GO:0016740//GO:0016762//GO:0004553//GO:0016758//GO:0016798//GO:0003674//GO:0016757//GO:0003824	hydrolase activity//transferase activity//xyloglucan:xyloglucosyl transferase activity//hydrolase activity, hydrolyzing O-glycosyl compounds//transferase activity, transferring hexosyl groups//hydrolase activity, acting on glycosyl bonds//molecular_function//transferase activity, transferring glycosyl groups//catalytic activity	K14504 xyloglucan:xyloglucosyl transferase TCH4 [EC:2.4.1.207] | (RefSeq) probable xyloglucan endotransglucosylase/hydrolase protein 23	http://www.genome.jp/dbget-bin/www_bget?vvi:100266747	Xyloglucan endo-transglycosylase (XET) C-terminus
CSA013338	UP	UP	--	--	--	--	GO:1901363//GO:0003674//GO:0003676//GO:0005488//GO:0097159	heterocyclic compound binding//molecular_function//nucleic acid binding//binding//organic cyclic compound binding	no KO assigned | (RefSeq) polyadenylate-binding protein RBP47B'	http://www.genome.jp/dbget-bin/www_bget?vvi:100243203	RNA recognition motif. (a.k.a. RRM, RBD, or RNP domain)
CSA013339	DOWN	DOWN	--	--	--	--	--	--	no KO assigned | (RefSeq) polyadenylate-binding protein RBP47B'	http://www.genome.jp/dbget-bin/www_bget?vvi:100243203	--
CSA013342	UP	UP	--	--	--	--	--	--	--	--	--
CSA013345	UP	UP	--	--	--	--	--	--	no KO assigned | (RefSeq) myb family transcription factor PHL8	http://www.genome.jp/dbget-bin/www_bget?vvi:100255052	--
CSA013357	DOWN	DOWN	--	--	--	--	--	--	no KO assigned | (RefSeq) probable ADP-ribosylation factor GTPase-activating protein AGD14	http://www.genome.jp/dbget-bin/www_bget?vvi:100255407	--
CSA013366	DOWN	DOWN	--	--	GO:0005623//GO:0005575//GO:0044464//GO:0005622	cell//cellular_component//cell part//intracellular	GO:0005515//GO:0005488//GO:0043167//GO:0008270//GO:0046914//GO:0046872//GO:0043169//GO:0003674	protein binding//binding//ion binding//zinc ion binding//transition metal ion binding//metal ion binding//cation binding//molecular_function	no KO assigned | (RefSeq) zinc finger protein CONSTANS-LIKE 16	http://www.genome.jp/dbget-bin/www_bget?vvi:100264474	CCT motif
CSA013367	UP	UP	--	--	--	--	GO:0003674//GO:0005488//GO:0005515	molecular_function//binding//protein binding	K14508 regulatory protein NPR1 | (RefSeq) regulatory protein NPR5	http://www.genome.jp/dbget-bin/www_bget?vvi:100241869	Domain of unknown function (DUF3420)
CSA013373	UP	UP	--	--	--	--	--	--	no KO assigned | (RefSeq) uncharacterized LOC100262547	http://www.genome.jp/dbget-bin/www_bget?vvi:100262547	zinc-ribbon domain
CSA013379	UP	UP	--	--	--	--	--	--	--	--	--
CSA013380	UP	UP	--	--	--	--	--	--	no KO assigned | (RefSeq) uncharacterized LOC100258064	http://www.genome.jp/dbget-bin/www_bget?vvi:100258064	Complex1_LYR-like
CSA013441	DOWN	DOWN	--	--	--	--	GO:0016740//GO:0005515//GO:0005488//GO:0016773//GO:0016772//GO:0003674//GO:0003824	transferase activity//protein binding//binding//phosphotransferase activity, alcohol group as acceptor//transferase activity, transferring phosphorus-containing groups//molecular_function//catalytic activity	no KO assigned | (RefSeq) phosphatidylinositol 4-kinase gamma 2	http://www.genome.jp/dbget-bin/www_bget?vvi:100249570	Ubiquitin family
CSA013483	UP	UP	GO:0009987//GO:0044260//GO:1901576//GO:0044237//GO:0006278//GO:1901360//GO:0009059//GO:0006807//GO:0009058//GO:0006139//GO:0044249//GO:0071704//GO:0008150//GO:0034641//GO:0006725//GO:0043170//GO:0008152//GO:0006260//GO:0046483//GO:0090304//GO:0006259//GO:0044238//GO:0034645	cellular process//cellular macromolecule metabolic process//organic substance biosynthetic process//cellular metabolic process//RNA-dependent DNA replication//organic cyclic compound metabolic process//macromolecule biosynthetic process//nitrogen compound metabolic process//biosynthetic process//nucleobase-containing compound metabolic process//cellular biosynthetic process//organic substance met…	--	--	GO:0003676//GO:0005488//GO:0034061//GO:0003723//GO:0016779//GO:0016740//GO:0097159//GO:1901363//GO:0003824//GO:0003674//GO:0003964//GO:0016772	nucleic acid binding//binding//DNA polymerase activity//RNA binding//nucleotidyltransferase activity//transferase activity//organic cyclic compound binding//heterocyclic compound binding//catalytic activity//molecular_function//RNA-directed DNA polymerase activity//transferase activity, transferring phosphorus-containing groups	no KO assigned | (RefSeq) protein MICRORCHIDIA 7	http://www.genome.jp/dbget-bin/www_bget?vvi:100266246	Reverse transcriptase (RNA-dependent DNA polymerase)
CSA013484	DOWN	DOWN	--	--	--	--	GO:0004553//GO:0016787//GO:0003674//GO:0003824//GO:0033926//GO:0016798	hydrolase activity, hydrolyzing O-glycosyl compounds//hydrolase activity//molecular_function//catalytic activity//glycopeptide alpha-N-acetylgalactosaminidase activity//hydrolase activity, acting on glycosyl bonds	no KO assigned | (RefSeq) probable alkaline/neutral invertase B	http://www.genome.jp/dbget-bin/www_bget?vvi:100248859	Alkaline and neutral invertase
CSA013547	DOWN	DOWN	GO:0044267//GO:0006457//GO:0009987//GO:0044260//GO:0044237//GO:0043170//GO:0050896//GO:0019538//GO:0071704//GO:0008150//GO:0044238//GO:0008152//GO:0006950	cellular protein metabolic process//protein folding//cellular process//cellular macromolecule metabolic process//cellular metabolic process//macromolecule metabolic process//response to stimulus//protein metabolic process//organic substance metabolic process//biological_process//primary metabolic process//metabolic process//response to stress	--	--	GO:0035639//GO:0005488//GO:0032559//GO:0043167//GO:0032549//GO:0000166//GO:0001882//GO:0097159//GO:0005515//GO:0043168//GO:0003674//GO:1901363//GO:0097367//GO:1901265//GO:0017076//GO:0005524//GO:0001883//GO:0051082//GO:0030554//GO:0036094//GO:0032553//GO:0032555//GO:0032550	purine ribonucleoside triphosphate binding//binding//adenyl ribonucleotide binding//ion binding//ribonucleoside binding//nucleotide binding//nucleoside binding//organic cyclic compound binding//protein binding//anion binding//molecular_function//heterocyclic compound binding//carbohydrate derivative binding//nucleoside phosphate binding//purine nucleotide binding//ATP binding//purine nucleoside b…	K04079 molecular chaperone HtpG | (RefSeq) heat shock cognate protein 80	http://www.genome.jp/dbget-bin/www_bget?vvi:100246843	Hsp90 protein
[truncated: 2,949 more rows]
